# Supplementary material for: Scalable in situ single-cell profiling by electrophoretic capture of mRNA using EEL FISH
Source: Nat Biotechnol. 2022 Sep 22;41(2):222–31. doi: 10.1038/s41587-022-01455-3 (PMC9931581; doi:10.1038/s41587-022-01455-3)
Supplement: Supplementary file 3 — Sequences for all probes used in the EEL manuscript. [file 41587_2022_1455_MOESM3_ESM.xlsx]

## Sheet: Sheet1
Name	Sequence
EEL647-1	/5Alex647N//iThioMC6-D/GTGATATGATATAGTGGTAA
EEL647-2	/5Alex647N//iThioMC6-D/GATGTGTTGTTGTGTAGGAT
EEL647-3	/5Alex647N//iThioMC6-D/TTAAGATTGTGAGTAGAATA
EEL647-4	/5Alex647N//iThioMC6-D/TGAGGTGTTGGATAGTGTAT
EEL647-5	/5Alex647N//iThioMC6-D/GAGTGTGAATGATTAGGTGT
EEL647-6	/5Alex647N//iThioMC6-D/GATGAAGTTAGGTATAGTGA
EEL647-7	/5Alex647N//iThioMC6-D/AGTGGATGTTATATGGTGGT
EEL647-8	/5Alex647N//iThioMC6-D/TTAGAGTGTGAGTTGTAGTA
EEL647-9	/5Alex647N//iThioMC6-D/TTGATGGTTAGTTAAGAGGA
EEL647-10	/5Alex647N//iThioMC6-D/ATGAGATTGTATAGTGTGTG
EEL647-11	/5Alex647N//iThioMC6-D/GGTTAGGTAATGATGAGAGT
EEL647-12	/5Alex647N//iThioMC6-D/GTTAAGGAATATTGGTTAAG
EEL647-13	/5Alex647N//iThioMC6-D/TGATGTGGTGTTATAGGTTA
EEL647-14	/5Alex647N//iThioMC6-D/AAGTGTATGATTAGTAGGAT
EEL647-15	/5Alex647N//iThioMC6-D/AGGTAGAGTGGAGTTATGAT
EEL647-16	/5Alex647N//iThioMC6-D/TTGTGGTAGTAGAGAATTAG
Primer-Fw	ACACTCTTTCCCTACACGACGCTCTTCCGATCT
Primer-Fw-amine	/5AmMC6/ACACTCTTTCCCTACACGACGCTCTTCCGATCT
Primer-Rv	TAATACGACTCACTATAGGGTGACTGGAGTTCAGACGTGTGCTCTTCCGATCT
Poly-T_Capture probe	/5AmMC6/UUUUGACTCGTTTTTTTTTTTTTTTTTTTTTTTTTTTTTTT/iSuper-dT/TTTTTTTTTTTTTTTTTTTTTTTTTTT/iSuper-dT/TT

## Sheet: Mouse168
Genes	Sequences
Opalin	GTCTTTGTCTCCCATTTGTAGGGCACCAGCATCACCTTACCACTATATCATATCACCTCATCCTTAACCAATATTCCTTAACCCTAATTAACCTATAACACCACATCACTTACCATCCTACTAATCATACACTTTCACTTATCATAACTCCACTCTACCTATTCTACTAATTCTCTACTACCACAA
Opalin	TCATTTCTGACAGGCCCCCTTGGCAGATCACCTTACCACTATATCATATCACCTCATCCTTAACCAATATTCCTTAACCCTAATTAACCTATAACACCACATCACTTACCATCCTACTAATCATACACTTTCACTTATCATAACTCCACTCTACCTATTCTACTAATTCTCTACTACCACAA
Opalin	CGTATTCGATGGCAGTGTAAAGTTCAGTGAATCACCTTACCACTATATCATATCACCTCATCCTTAACCAATATTCCTTAACCCTAATTAACCTATAACACCACATCACTTACCATCCTACTAATCATACACTTTCACTTATCATAACTCCACTCTACCTATTCTACTAATTCTCTACTACCACAA
Opalin	GGCTTTGGCACTCGTGACAACTGGAGAGGAATCACCTTACCACTATATCATATCACCTCATCCTTAACCAATATTCCTTAACCCTAATTAACCTATAACACCACATCACTTACCATCCTACTAATCATACACTTTCACTTATCATAACTCCACTCTACCTATTCTACTAATTCTCTACTACCACAA
Opalin	GATGGGATTCCGGCTGCCAGTCCAATAGAGATCACCTTACCACTATATCATATCACCTCATCCTTAACCAATATTCCTTAACCCTAATTAACCTATAACACCACATCACTTACCATCCTACTAATCATACACTTTCACTTATCATAACTCCACTCTACCTATTCTACTAATTCTCTACTACCACAA
Opalin	GTAAACAGCAAAGCCACCAGCAGGGCTGTGATCACCTTACCACTATATCATATCACCTCATCCTTAACCAATATTCCTTAACCCTAATTAACCTATAACACCACATCACTTACCATCCTACTAATCATACACTTTCACTTATCATAACTCCACTCTACCTATTCTACTAATTCTCTACTACCACAA
Opalin	TCATCATCGATGGTTCTTCTTCGCTGGATCATCACCTTACCACTATATCATATCACCTCATCCTTAACCAATATTCCTTAACCCTAATTAACCTATAACACCACATCACTTACCATCCTACTAATCATACACTTTCACTTATCATAACTCCACTCTACCTATTCTACTAATTCTCTACTACCACAA
Opalin	CGCCTAGGATTCTCAGATATTTTGGGATTGATCACCTTACCACTATATCATATCACCTCATCCTTAACCAATATTCCTTAACCCTAATTAACCTATAACACCACATCACTTACCATCCTACTAATCATACACTTTCACTTATCATAACTCCACTCTACCTATTCTACTAATTCTCTACTACCACAA
Opalin	CTGCCCCGTGGGTTCATTTCATGTGTGGGTATCACCTTACCACTATATCATATCACCTCATCCTTAACCAATATTCCTTAACCCTAATTAACCTATAACACCACATCACTTACCATCCTACTAATCATACACTTTCACTTATCATAACTCCACTCTACCTATTCTACTAATTCTCTACTACCACAA
Opalin	CGCTTCCCGAGACAGTCTTCACATATATGTATCACCTTACCACTATATCATATCACCTCATCCTTAACCAATATTCCTTAACCCTAATTAACCTATAACACCACATCACTTACCATCCTACTAATCATACACTTTCACTTATCATAACTCCACTCTACCTATTCTACTAATTCTCTACTACCACAA
Opalin	CTAGTTCTTCAGGAGGACGGTAGGTGTCCGATCACCTTACCACTATATCATATCACCTCATCCTTAACCAATATTCCTTAACCCTAATTAACCTATAACACCACATCACTTACCATCCTACTAATCATACACTTTCACTTATCATAACTCCACTCTACCTATTCTACTAATTCTCTACTACCACAA
Opalin	TGGGTACAAGCCACCAAAGTCCTCTTCTCCATCACCTTACCACTATATCATATCACCTCATCCTTAACCAATATTCCTTAACCCTAATTAACCTATAACACCACATCACTTACCATCCTACTAATCATACACTTTCACTTATCATAACTCCACTCTACCTATTCTACTAATTCTCTACTACCACAA
Opalin	CCCTGATGCGGTGACATCATTCTAGGCTCAATCACCTTACCACTATATCATATCACCTCATCCTTAACCAATATTCCTTAACCCTAATTAACCTATAACACCACATCACTTACCATCCTACTAATCATACACTTTCACTTATCATAACTCCACTCTACCTATTCTACTAATTCTCTACTACCACAA
Opalin	GGTTTTCAGCCCTGATCCAGCTCTGGGTCTATCACCTTACCACTATATCATATCACCTCATCCTTAACCAATATTCCTTAACCCTAATTAACCTATAACACCACATCACTTACCATCCTACTAATCATACACTTTCACTTATCATAACTCCACTCTACCTATTCTACTAATTCTCTACTACCACAA
Opalin	GCCTCTCCAAGCATGAACCCTGAGCACAGAATCACCTTACCACTATATCATATCACCTCATCCTTAACCAATATTCCTTAACCCTAATTAACCTATAACACCACATCACTTACCATCCTACTAATCATACACTTTCACTTATCATAACTCCACTCTACCTATTCTACTAATTCTCTACTACCACAA
Opalin	GAAATTGATGTTGAGTGAGAGGCAGCTGACATCACCTTACCACTATATCATATCACCTCATCCTTAACCAATATTCCTTAACCCTAATTAACCTATAACACCACATCACTTACCATCCTACTAATCATACACTTTCACTTATCATAACTCCACTCTACCTATTCTACTAATTCTCTACTACCACAA
Opalin	GGGCAAGGCAGCCAGATGTGTCTTGGATCTATCACCTTACCACTATATCATATCACCTCATCCTTAACCAATATTCCTTAACCCTAATTAACCTATAACACCACATCACTTACCATCCTACTAATCATACACTTTCACTTATCATAACTCCACTCTACCTATTCTACTAATTCTCTACTACCACAA
Opalin	GATCGAATGAACCTGCCTGCAACCATCCCCATCACCTTACCACTATATCATATCACCTCATCCTTAACCAATATTCCTTAACCCTAATTAACCTATAACACCACATCACTTACCATCCTACTAATCATACACTTTCACTTATCATAACTCCACTCTACCTATTCTACTAATTCTCTACTACCACAA
Opalin	ACCTGGGTCGCCTTGCTGATTACCCTATCACCTTACCACTATATCATATCACCTCATCCTTAACCAATATTCCTTAACCCTAATTAACCTATAACACCACATCACTTACCATCCTACTAATCATACACTTTCACTTATCATAACTCCACTCTACCTATTCTACTAATTCTCTACTACCACAA
Opalin	AGGACATACGGGGCTCATCTGGACACATAGATCACCTTACCACTATATCATATCACCTCATCCTTAACCAATATTCCTTAACCCTAATTAACCTATAACACCACATCACTTACCATCCTACTAATCATACACTTTCACTTATCATAACTCCACTCTACCTATTCTACTAATTCTCTACTACCACAA
Opalin	GTTTCCCAAAGGCAGACTTCTCTCGATTCAATCACCTTACCACTATATCATATCACCTCATCCTTAACCAATATTCCTTAACCCTAATTAACCTATAACACCACATCACTTACCATCCTACTAATCATACACTTTCACTTATCATAACTCCACTCTACCTATTCTACTAATTCTCTACTACCACAA
Opalin	TGGAGCAGGTAGAGGAGAAGGCAGGACACTATCACCTTACCACTATATCATATCACCTCATCCTTAACCAATATTCCTTAACCCTAATTAACCTATAACACCACATCACTTACCATCCTACTAATCATACACTTTCACTTATCATAACTCCACTCTACCTATTCTACTAATTCTCTACTACCACAA
Nos1	CAGCTTGTCAGATGCAGAGGTGATGTAGGGTAATCTATCCTACACAACAACACATCCTACAATCCTCTTAACTAACCATCAACTCATCCTTAACCAATATTCCTTAACCCTAATTAACCTATAACACCACATCATCACTTATCATAACTCCACTCTACCTATTCTACTAATTCTCTACTACCACAA
Nos1	TGTCTGATGACTGTGACGCACAAACATGGGTAATCTATCCTACACAACAACACATCCTACAATCCTCTTAACTAACCATCAACTCATCCTTAACCAATATTCCTTAACCCTAATTAACCTATAACACCACATCATCACTTATCATAACTCCACTCTACCTATTCTACTAATTCTCTACTACCACAA
Nos1	GGTTGTGTCCCTAAGCAACAGGTCAGGAAGTAATCTATCCTACACAACAACACATCCTACAATCCTCTTAACTAACCATCAACTCATCCTTAACCAATATTCCTTAACCCTAATTAACCTATAACACCACATCATCACTTATCATAACTCCACTCTACCTATTCTACTAATTCTCTACTACCACAA
Nos1	CCTTATTCTCTAAGGAAGTCAAGGTTGACCTAATCTATCCTACACAACAACACATCCTACAATCCTCTTAACTAACCATCAACTCATCCTTAACCAATATTCCTTAACCCTAATTAACCTATAACACCACATCATCACTTATCATAACTCCACTCTACCTATTCTACTAATTCTCTACTACCACAA
Nos1	CTTGGGTGGCATGATTTCATGTGTTCCCGCTAATCTATCCTACACAACAACACATCCTACAATCCTCTTAACTAACCATCAACTCATCCTTAACCAATATTCCTTAACCCTAATTAACCTATAACACCACATCATCACTTATCATAACTCCACTCTACCTATTCTACTAATTCTCTACTACCACAA
Nos1	CAACTTGACGTCACCTGCTCATTGCCGTTCTAATCTATCCTACACAACAACACATCCTACAATCCTCTTAACTAACCATCAACTCATCCTTAACCAATATTCCTTAACCCTAATTAACCTATAACACCACATCATCACTTATCATAACTCCACTCTACCTATTCTACTAATTCTCTACTACCACAA
Nos1	CTGCAGAGTTTCTGTCGCCTCTGTCTTTGATAATCTATCCTACACAACAACACATCCTACAATCCTCTTAACTAACCATCAACTCATCCTTAACCAATATTCCTTAACCCTAATTAACCTATAACACCACATCATCACTTATCATAACTCCACTCTACCTATTCTACTAATTCTCTACTACCACAA
Nos1	CTGTGTCCTTCAGAAGACCTCCAAGCCAAGTAATCTATCCTACACAACAACACATCCTACAATCCTCTTAACTAACCATCAACTCATCCTTAACCAATATTCCTTAACCCTAATTAACCTATAACACCACATCATCACTTATCATAACTCCACTCTACCTATTCTACTAATTCTCTACTACCACAA
Nos1	GTTGGATCTGCTGGACCCCAAACGTGTGCTTAATCTATCCTACACAACAACACATCCTACAATCCTCTTAACTAACCATCAACTCATCCTTAACCAATATTCCTTAACCCTAATTAACCTATAACACCACATCATCACTTATCATAACTCCACTCTACCTATTCTACTAATTCTCTACTACCACAA
Nos1	GATCTGAGATGATCACCGGGGGCTTGCTGATAATCTATCCTACACAACAACACATCCTACAATCCTCTTAACTAACCATCAACTCATCCTTAACCAATATTCCTTAACCCTAATTAACCTATAACACCACATCATCACTTATCATAACTCCACTCTACCTATTCTACTAATTCTCTACTACCACAA
Nos1	AGCTGAGGTCTACCAGGGGCCGATCATTGATAATCTATCCTACACAACAACACATCCTACAATCCTCTTAACTAACCATCAACTCATCCTTAACCAATATTCCTTAACCCTAATTAACCTATAACACCACATCATCACTTATCATAACTCCACTCTACCTATTCTACTAATTCTCTACTACCACAA
Nos1	TGAGGACCACATGGGTCTCAGAGGCAATGCTAATCTATCCTACACAACAACACATCCTACAATCCTCTTAACTAACCATCAACTCATCCTTAACCAATATTCCTTAACCCTAATTAACCTATAACACCACATCATCACTTATCATAACTCCACTCTACCTATTCTACTAATTCTCTACTACCACAA
Nos1	GTCTCCAGGTGTGTAGTAAAGCCCTCAGGGTAATCTATCCTACACAACAACACATCCTACAATCCTCTTAACTAACCATCAACTCATCCTTAACCAATATTCCTTAACCCTAATTAACCTATAACACCACATCATCACTTATCATAACTCCACTCTACCTATTCTACTAATTCTCTACTACCACAA
Nos1	ACAGATCGACAGCTTTGGTGGGTGTCCCCATAATCTATCCTACACAACAACACATCCTACAATCCTCTTAACTAACCATCAACTCATCCTTAACCAATATTCCTTAACCCTAATTAACCTATAACACCACATCATCACTTATCATAACTCCACTCTACCTATTCTACTAATTCTCTACTACCACAA
Nos1	CTAATGGCTGGTCTTTGCTGGCTGATGGCTTAATCTATCCTACACAACAACACATCCTACAATCCTCTTAACTAACCATCAACTCATCCTTAACCAATATTCCTTAACCCTAATTAACCTATAACACCACATCATCACTTATCATAACTCCACTCTACCTATTCTACTAATTCTCTACTACCACAA
Nos1	GTATTTTTCATTGTGGGGTCAATGGCCACATAATCTATCCTACACAACAACACATCCTACAATCCTCTTAACTAACCATCAACTCATCCTTAACCAATATTCCTTAACCCTAATTAACCTATAACACCACATCATCACTTATCATAACTCCACTCTACCTATTCTACTAATTCTCTACTACCACAA
Nos1	CAGTTCATCCTGTTCTCCGCTGTCCTGGAGTAATCTATCCTACACAACAACACATCCTACAATCCTCTTAACTAACCATCAACTCATCCTTAACCAATATTCCTTAACCCTAATTAACCTATAACACCACATCATCACTTATCATAACTCCACTCTACCTATTCTACTAATTCTCTACTACCACAA
Nos1	GTGAGGATGCTCAACACAGGTTCTATCTCTTAATCTATCCTACACAACAACACATCCTACAATCCTCTTAACTAACCATCAACTCATCCTTAACCAATATTCCTTAACCCTAATTAACCTATAACACCACATCATCACTTATCATAACTCCACTCTACCTATTCTACTAATTCTCTACTACCACAA
Nos1	TGTGCAGTTTGCCGTCGAGGTCTCTGTCCATAATCTATCCTACACAACAACACATCCTACAATCCTCTTAACTAACCATCAACTCATCCTTAACCAATATTCCTTAACCCTAATTAACCTATAACACCACATCATCACTTATCATAACTCCACTCTACCTATTCTACTAATTCTCTACTACCACAA
Nos1	CATTGAAGACTCGATCATTCTCCCCGCCCATAATCTATCCTACACAACAACACATCCTACAATCCTCTTAACTAACCATCAACTCATCCTTAACCAATATTCCTTAACCCTAATTAACCTATAACACCACATCATCACTTATCATAACTCCACTCTACCTATTCTACTAATTCTCTACTACCACAA
Nos1	GAATACGGGTTGTTGAGGACCACAGGGACGTAATCTATCCTACACAACAACACATCCTACAATCCTCTTAACTAACCATCAACTCATCCTTAACCAATATTCCTTAACCCTAATTAACCTATAACACCACATCATCACTTATCATAACTCCACTCTACCTATTCTACTAATTCTCTACTACCACAA
Nos1	CATTCTTGGTAGGAGACTGTTTGCCCGAGGTAATCTATCCTACACAACAACACATCCTACAATCCTCTTAACTAACCATCAACTCATCCTTAACCAATATTCCTTAACCCTAATTAACCTATAACACCACATCATCACTTATCATAACTCCACTCTACCTATTCTACTAATTCTCTACTACCACAA
Nos1	TGTCAGTGAGGACCACATCTGTCTCCCAGTTAATCTATCCTACACAACAACACATCCTACAATCCTCTTAACTAACCATCAACTCATCCTTAACCAATATTCCTTAACCCTAATTAACCTATAACACCACATCATCACTTATCATAACTCCACTCTACCTATTCTACTAATTCTCTACTACCACAA
Nos1	TGGCAGCATGATGGAGCCCATGCAGATCTGTAATCTATCCTACACAACAACACATCCTACAATCCTCTTAACTAACCATCAACTCATCCTTAACCAATATTCCTTAACCCTAATTAACCTATAACACCACATCATCACTTATCATAACTCCACTCTACCTATTCTACTAATTCTCTACTACCACAA
Nos1	GCGGACATCTTCTGACTTCCGTATGTGATGTAATCTATCCTACACAACAACACATCCTACAATCCTCTTAACTAACCATCAACTCATCCTTAACCAATATTCCTTAACCCTAATTAACCTATAACACCACATCATCACTTATCATAACTCCACTCTACCTATTCTACTAATTCTCTACTACCACAA
Nos1	GAAATTCTTTGGCTAGAGGGAAGAGCTGGTTAATCTATCCTACACAACAACACATCCTACAATCCTCTTAACTAACCATCAACTCATCCTTAACCAATATTCCTTAACCCTAATTAACCTATAACACCACATCATCACTTATCATAACTCCACTCTACCTATTCTACTAATTCTCTACTACCACAA
Nos1	CCTTGGAGCCAAACCTCTTAATGGAGGAGTTAATCTATCCTACACAACAACACATCCTACAATCCTCTTAACTAACCATCAACTCATCCTTAACCAATATTCCTTAACCCTAATTAACCTATAACACCACATCATCACTTATCATAACTCCACTCTACCTATTCTACTAATTCTCTACTACCACAA
Nos1	TGCTCTCGATCTCCTTGTTCACCTCCTCCATAATCTATCCTACACAACAACACATCCTACAATCCTCTTAACTAACCATCAACTCATCCTTAACCAATATTCCTTAACCCTAATTAACCTATAACACCACATCATCACTTATCATAACTCCACTCTACCTATTCTACTAATTCTCTACTACCACAA
Nrep	TCTGCTTTCTACACTCGGCAGGAATCGGCGTAATCTATCCTACACAACAACACATCACCTACCACACACTATACAATCTCATCTCATCCTTAACCAATATTCCTTAACCCTAATTAACCTATAACACCACATCACTTACCATCCTACTAATCATACACTTATTCTACTAATTCTCTACTACCACAA
Nrep	CTTCCTTCAGTCCAGGGAGACCAACAGACATAATCTATCCTACACAACAACACATCACCTACCACACACTATACAATCTCATCTCATCCTTAACCAATATTCCTTAACCCTAATTAACCTATAACACCACATCACTTACCATCCTACTAATCATACACTTATTCTACTAATTCTCTACTACCACAA
Nrep	CCCAGACCAAGAGTTCTGGGTAGTAAACCATAATCTATCCTACACAACAACACATCACCTACCACACACTATACAATCTCATCTCATCCTTAACCAATATTCCTTAACCCTAATTAACCTATAACACCACATCACTTACCATCCTACTAATCATACACTTATTCTACTAATTCTCTACTACCACAA
Nrep	CCATTTCCTTGTATGCAAACGGTTCTTGGCTAATCTATCCTACACAACAACACATCACCTACCACACACTATACAATCTCATCTCATCCTTAACCAATATTCCTTAACCCTAATTAACCTATAACACCACATCACTTACCATCCTACTAATCATACACTTATTCTACTAATTCTCTACTACCACAA
Nrep	GTTCACTTCCTTAGGCACGGGAAGTCTTCCTAATCTATCCTACACAACAACACATCACCTACCACACACTATACAATCTCATCTCATCCTTAACCAATATTCCTTAACCCTAATTAACCTATAACACCACATCACTTACCATCCTACTAATCATACACTTATTCTACTAATTCTCTACTACCACAA
Nrep	TGGTAGCTGGAGAGGTGAATTCACGGCTGCTAATCTATCCTACACAACAACACATCACCTACCACACACTATACAATCTCATCTCATCCTTAACCAATATTCCTTAACCCTAATTAACCTATAACACCACATCACTTACCATCCTACTAATCATACACTTATTCTACTAATTCTCTACTACCACAA
Nrep	CCATATGCAATACAAATGGAGGTGGGACGATAATCTATCCTACACAACAACACATCACCTACCACACACTATACAATCTCATCTCATCCTTAACCAATATTCCTTAACCCTAATTAACCTATAACACCACATCACTTACCATCCTACTAATCATACACTTATTCTACTAATTCTCTACTACCACAA
Nrep	AGCCAGGCTTAGAGTCCCATAGTTTCTTCTTAATCTATCCTACACAACAACACATCACCTACCACACACTATACAATCTCATCTCATCCTTAACCAATATTCCTTAACCCTAATTAACCTATAACACCACATCACTTACCATCCTACTAATCATACACTTATTCTACTAATTCTCTACTACCACAA
Nrep	CACAGTGTGAAATTCTGAGCGTTTTCATAATCTATCCTACACAACAACACATCACCTACCACACACTATACAATCTCATCTCATCCTTAACCAATATTCCTTAACCCTAATTAACCTATAACACCACATCACTTACCATCCTACTAATCATACACTTATTCTACTAATTCTCTACTACCACAA
Nrep	GAAGGCCCACCTGTAGGGGTTGTAAACGTGTAATCTATCCTACACAACAACACATCACCTACCACACACTATACAATCTCATCTCATCCTTAACCAATATTCCTTAACCCTAATTAACCTATAACACCACATCACTTACCATCCTACTAATCATACACTTATTCTACTAATTCTCTACTACCACAA
Nrep	GTTGTGGAAGACATTGTTGTAGCGAACCAGTAATCTATCCTACACAACAACACATCACCTACCACACACTATACAATCTCATCTCATCCTTAACCAATATTCCTTAACCCTAATTAACCTATAACACCACATCACTTACCATCCTACTAATCATACACTTATTCTACTAATTCTCTACTACCACAA
Nrep	GTGGACCAGTCATCTGAGCGCAGTAGGAGTTAATCTATCCTACACAACAACACATCACCTACCACACACTATACAATCTCATCTCATCCTTAACCAATATTCCTTAACCCTAATTAACCTATAACACCACATCACTTACCATCCTACTAATCATACACTTATTCTACTAATTCTCTACTACCACAA
Nrep	GAAGCAGTCGGGAGCTGTCTGATGAAAGGCTAATCTATCCTACACAACAACACATCACCTACCACACACTATACAATCTCATCTCATCCTTAACCAATATTCCTTAACCCTAATTAACCTATAACACCACATCACTTACCATCCTACTAATCATACACTTATTCTACTAATTCTCTACTACCACAA
Nrep	CTCAGTCACTTACCACAAGGAAACAATGAGTAATCTATCCTACACAACAACACATCACCTACCACACACTATACAATCTCATCTCATCCTTAACCAATATTCCTTAACCCTAATTAACCTATAACACCACATCACTTACCATCCTACTAATCATACACTTATTCTACTAATTCTCTACTACCACAA
Nrep	CATTCATCAGTGTCTCAGGCCCTGTGGCAGTAATCTATCCTACACAACAACACATCACCTACCACACACTATACAATCTCATCTCATCCTTAACCAATATTCCTTAACCCTAATTAACCTATAACACCACATCACTTACCATCCTACTAATCATACACTTATTCTACTAATTCTCTACTACCACAA
Nrep	CTACCTCGCCAAGGAGCATGTTGAAAGTCCTAATCTATCCTACACAACAACACATCACCTACCACACACTATACAATCTCATCTCATCCTTAACCAATATTCCTTAACCCTAATTAACCTATAACACCACATCACTTACCATCCTACTAATCATACACTTATTCTACTAATTCTCTACTACCACAA
Nrep	CAAAGTACCGACACCTTCTTAGAACATGGATAATCTATCCTACACAACAACACATCACCTACCACACACTATACAATCTCATCTCATCCTTAACCAATATTCCTTAACCCTAATTAACCTATAACACCACATCACTTACCATCCTACTAATCATACACTTATTCTACTAATTCTCTACTACCACAA
Nrep	TCAGTCCAGTCTAGAGAAGAACATTCCAGGTAATCTATCCTACACAACAACACATCACCTACCACACACTATACAATCTCATCTCATCCTTAACCAATATTCCTTAACCCTAATTAACCTATAACACCACATCACTTACCATCCTACTAATCATACACTTATTCTACTAATTCTCTACTACCACAA
Nrep	CAACCTACAACCCTGAAGAAGAAAGCCACATAATCTATCCTACACAACAACACATCACCTACCACACACTATACAATCTCATCTCATCCTTAACCAATATTCCTTAACCCTAATTAACCTATAACACCACATCACTTACCATCCTACTAATCATACACTTATTCTACTAATTCTCTACTACCACAA
Nrep	TGATTGCTCCCGCTACCGTGACTGCACATCTAATCTATCCTACACAACAACACATCACCTACCACACACTATACAATCTCATCTCATCCTTAACCAATATTCCTTAACCCTAATTAACCTATAACACCACATCACTTACCATCCTACTAATCATACACTTATTCTACTAATTCTCTACTACCACAA
Nrep	AGGAAGAGATCTGGTAGGTCAATTACAGTTAATCTATCCTACACAACAACACATCACCTACCACACACTATACAATCTCATCTCATCCTTAACCAATATTCCTTAACCCTAATTAACCTATAACACCACATCACTTACCATCCTACTAATCATACACTTATTCTACTAATTCTCTACTACCACAA
Nrep	CTTTTTCTAAGTCAGGCAGGTGAGGCTGCATAATCTATCCTACACAACAACACATCACCTACCACACACTATACAATCTCATCTCATCCTTAACCAATATTCCTTAACCCTAATTAACCTATAACACCACATCACTTACCATCCTACTAATCATACACTTATTCTACTAATTCTCTACTACCACAA
Nrep	GAATCCAAAGAGATAACCTCAGAACGCCTGTAATCTATCCTACACAACAACACATCACCTACCACACACTATACAATCTCATCTCATCCTTAACCAATATTCCTTAACCCTAATTAACCTATAACACCACATCACTTACCATCCTACTAATCATACACTTATTCTACTAATTCTCTACTACCACAA
Nrep	TCCCCCCTCCCCCAATATCTAGTCAAACTAATCTATCCTACACAACAACACATCACCTACCACACACTATACAATCTCATCTCATCCTTAACCAATATTCCTTAACCCTAATTAACCTATAACACCACATCACTTACCATCCTACTAATCATACACTTATTCTACTAATTCTCTACTACCACAA
Nrep	GCACTTTGGATTTTTTTTCCCACATGGCACTAATCTATCCTACACAACAACACATCACCTACCACACACTATACAATCTCATCTCATCCTTAACCAATATTCCTTAACCCTAATTAACCTATAACACCACATCACTTACCATCCTACTAATCATACACTTATTCTACTAATTCTCTACTACCACAA
Nrep	GTTTATCCATTTCATTGGGAGCAAGGATAATCTATCCTACACAACAACACATCACCTACCACACACTATACAATCTCATCTCATCCTTAACCAATATTCCTTAACCCTAATTAACCTATAACACCACATCACTTACCATCCTACTAATCATACACTTATTCTACTAATTCTCTACTACCACAA
Nrep	CAACATTCTGTGAGGAGATGGCATTGTCAGTAATCTATCCTACACAACAACACATCACCTACCACACACTATACAATCTCATCTCATCCTTAACCAATATTCCTTAACCCTAATTAACCTATAACACCACATCACTTACCATCCTACTAATCATACACTTATTCTACTAATTCTCTACTACCACAA
Nrep	CTGCCCTGTCAAAGGAAGAGCCAAAGACGTTAATCTATCCTACACAACAACACATCACCTACCACACACTATACAATCTCATCTCATCCTTAACCAATATTCCTTAACCCTAATTAACCTATAACACCACATCACTTACCATCCTACTAATCATACACTTATTCTACTAATTCTCTACTACCACAA
Pnoc	GTTTTCACCTGGACTCCCGATCAGCTAGGATAATCTATCCTACACAACAACACATCTTCTCAACTCTCATCATTACCTAACCCTCATCCTTAACCAATATTCCTTAACCTTACCATCCTACTAATCATACACTTTCACTTATCATAACTCCACTCTACCTATTCTACTAATTCTCTACTACCACAA
Pnoc	CTTGTGACATGCCAGCCTCCCATCAACGCATAATCTATCCTACACAACAACACATCTTCTCAACTCTCATCATTACCTAACCCTCATCCTTAACCAATATTCCTTAACCTTACCATCCTACTAATCATACACTTTCACTTATCATAACTCCACTCTACCTATTCTACTAATTCTCTACTACCACAA
Pnoc	GCCTACGCTGACCCCCTTCATCAACCAAACTAATCTATCCTACACAACAACACATCTTCTCAACTCTCATCATTACCTAACCCTCATCCTTAACCAATATTCCTTAACCTTACCATCCTACTAATCATACACTTTCACTTATCATAACTCCACTCTACCTATTCTACTAATTCTCTACTACCACAA
Pnoc	TCCCCTTCCCTGCCTACCTCGATGATGACATAATCTATCCTACACAACAACACATCTTCTCAACTCTCATCATTACCTAACCCTCATCCTTAACCAATATTCCTTAACCTTACCATCCTACTAATCATACACTTTCACTTATCATAACTCCACTCTACCTATTCTACTAATTCTCTACTACCACAA
Pnoc	CCAGCATATATATCCTCCCCCCACGCACAGTAATCTATCCTACACAACAACACATCTTCTCAACTCTCATCATTACCTAACCCTCATCCTTAACCAATATTCCTTAACCTTACCATCCTACTAATCATACACTTTCACTTATCATAACTCCACTCTACCTATTCTACTAATTCTCTACTACCACAA
Pnoc	AGATGTGAGGCTTGTTCCTCTGTGTCAGCCTAATCTATCCTACACAACAACACATCTTCTCAACTCTCATCATTACCTAACCCTCATCCTTAACCAATATTCCTTAACCTTACCATCCTACTAATCATACACTTTCACTTATCATAACTCCACTCTACCTATTCTACTAATTCTCTACTACCACAA
Pnoc	GATTTTCATGGTGCAGCAGTGGGAATCGGGTAATCTATCCTACACAACAACACATCTTCTCAACTCTCATCATTACCTAACCCTCATCCTTAACCAATATTCCTTAACCTTACCATCCTACTAATCATACACTTTCACTTATCATAACTCCACTCTACCTATTCTACTAATTCTCTACTACCACAA
Pnoc	TGAAGCTGTCTGGAGCTGGGTGGAGCTTCTTAATCTATCCTACACAACAACACATCTTCTCAACTCTCATCATTACCTAACCCTCATCCTTAACCAATATTCCTTAACCTTACCATCCTACTAATCATACACTTTCACTTATCATAACTCCACTCTACCTATTCTACTAATTCTCTACTACCACAA
Pnoc	CCTTCTCTTCACACTGGAGGATGCACGTCTTAATCTATCCTACACAACAACACATCTTCTCAACTCTCATCATTACCTAACCCTCATCCTTAACCAATATTCCTTAACCTTACCATCCTACTAATCATACACTTTCACTTATCATAACTCCACTCTACCTATTCTACTAATTCTCTACTACCACAA
Pnoc	ACTTTGGTGCATACAGTCCAGAGAGGGCGGTAATCTATCCTACACAACAACACATCTTCTCAACTCTCATCATTACCTAACCCTCATCCTTAACCAATATTCCTTAACCTTACCATCCTACTAATCATACACTTTCACTTATCATAACTCCACTCTACCTATTCTACTAATTCTCTACTACCACAA
Pnoc	TCTCCGAGGCCTTTGGCTGGTAAAGAGCAGTAATCTATCCTACACAACAACACATCTTCTCAACTCTCATCATTACCTAACCCTCATCCTTAACCAATATTCCTTAACCTTACCATCCTACTAATCATACACTTTCACTTATCATAACTCCACTCTACCTATTCTACTAATTCTCTACTACCACAA
Pnoc	CATAAACTCACTGAACCGCTTCTGGTTGGCTAATCTATCCTACACAACAACACATCTTCTCAACTCTCATCATTACCTAACCCTCATCCTTAACCAATATTCCTTAACCTTACCATCCTACTAATCATACACTTTCACTTATCATAACTCCACTCTACCTATTCTACTAATTCTCTACTACCACAA
Pnoc	GACTTGACTGCATGCTCAGGACCAGGTACTTAATCTATCCTACACAACAACACATCTTCTCAACTCTCATCATTACCTAACCCTCATCCTTAACCAATATTCCTTAACCTTACCATCCTACTAATCATACACTTTCACTTATCATAACTCCACTCTACCTATTCTACTAATTCTCTACTACCACAA
Pnoc	AGTGGACACATGCTGTACGGGGGATCACCTTAATCTATCCTACACAACAACACATCTTCTCAACTCTCATCATTACCTAACCCTCATCCTTAACCAATATTCCTTAACCTTACCATCCTACTAATCATACACTTTCACTTATCATAACTCCACTCTACCTATTCTACTAATTCTCTACTACCACAA
Pnoc	GATTTCATGTTCCTCTCACCTGGCCCTATGTAATCTATCCTACACAACAACACATCTTCTCAACTCTCATCATTACCTAACCCTCATCCTTAACCAATATTCCTTAACCTTACCATCCTACTAATCATACACTTTCACTTATCATAACTCCACTCTACCTATTCTACTAATTCTCTACTACCACAA
Pnoc	GTGCTTGCAGAGTCTATGCCTCTTATGGCATAATCTATCCTACACAACAACACATCTTCTCAACTCTCATCATTACCTAACCCTCATCCTTAACCAATATTCCTTAACCTTACCATCCTACTAATCATACACTTTCACTTATCATAACTCCACTCTACCTATTCTACTAATTCTCTACTACCACAA
Pnoc	AGTTTCCAGCTCTGGGAGATGTGGCTCTCATAATCTATCCTACACAACAACACATCTTCTCAACTCTCATCATTACCTAACCCTCATCCTTAACCAATATTCCTTAACCTTACCATCCTACTAATCATACACTTTCACTTATCATAACTCCACTCTACCTATTCTACTAATTCTCTACTACCACAA
Pnoc	CCCAGCATCTCCTTTTGCCAACTTTATAGTTAATCTATCCTACACAACAACACATCTTCTCAACTCTCATCATTACCTAACCCTCATCCTTAACCAATATTCCTTAACCTTACCATCCTACTAATCATACACTTTCACTTATCATAACTCCACTCTACCTATTCTACTAATTCTCTACTACCACAA
Pnoc	GCTTTATAGTGCCGGTTGCCGTCAGTATGTTAATCTATCCTACACAACAACACATCTTCTCAACTCTCATCATTACCTAACCCTCATCCTTAACCAATATTCCTTAACCTTACCATCCTACTAATCATACACTTTCACTTATCATAACTCCACTCTACCTATTCTACTAATTCTCTACTACCACAA
Pnoc	CTTGCTCATAGGCGCACACTGCCATTTACATAATCTATCCTACACAACAACACATCTTCTCAACTCTCATCATTACCTAACCCTCATCCTTAACCAATATTCCTTAACCTTACCATCCTACTAATCATACACTTTCACTTATCATAACTCCACTCTACCTATTCTACTAATTCTCTACTACCACAA
Pnoc	CTCAAAGGTTGAGACCCAGTCTCCTCTCCATAATCTATCCTACACAACAACACATCTTCTCAACTCTCATCATTACCTAACCCTCATCCTTAACCAATATTCCTTAACCTTACCATCCTACTAATCATACACTTTCACTTATCATAACTCCACTCTACCTATTCTACTAATTCTCTACTACCACAA
Pnoc	AGCTTCGAGTGGCCTCTAATAGTAGCTGGATAATCTATCCTACACAACAACACATCTTCTCAACTCTCATCATTACCTAACCCTCATCCTTAACCAATATTCCTTAACCTTACCATCCTACTAATCATACACTTTCACTTATCATAACTCCACTCTACCTATTCTACTAATTCTCTACTACCACAA
Pnoc	AGGCTTGCCATTCTTCCTCTGGCCCAACCTTAATCTATCCTACACAACAACACATCTTCTCAACTCTCATCATTACCTAACCCTCATCCTTAACCAATATTCCTTAACCTTACCATCCTACTAATCATACACTTTCACTTATCATAACTCCACTCTACCTATTCTACTAATTCTCTACTACCACAA
Pnoc	CTGGCTGGATTTTTACACAGCTAACTGAGTTAATCTATCCTACACAACAACACATCTTCTCAACTCTCATCATTACCTAACCCTCATCCTTAACCAATATTCCTTAACCTTACCATCCTACTAATCATACACTTTCACTTATCATAACTCCACTCTACCTATTCTACTAATTCTCTACTACCACAA
Pnoc	GATATTGAACTGGTCAGCTACTCCAATTGGTAATCTATCCTACACAACAACACATCTTCTCAACTCTCATCATTACCTAACCCTCATCCTTAACCAATATTCCTTAACCTTACCATCCTACTAATCATACACTTTCACTTATCATAACTCCACTCTACCTATTCTACTAATTCTCTACTACCACAA
Pnoc	ACAGTTGTAGCCTGCTGTCTTAGCAGTAATCTATCCTACACAACAACACATCTTCTCAACTCTCATCATTACCTAACCCTCATCCTTAACCAATATTCCTTAACCTTACCATCCTACTAATCATACACTTTCACTTATCATAACTCCACTCTACCTATTCTACTAATTCTCTACTACCACAA
Pnoc	GGTTCTGGAACCATTTCCTCTAGGATATAGTAATCTATCCTACACAACAACACATCTTCTCAACTCTCATCATTACCTAACCCTCATCCTTAACCAATATTCCTTAACCTTACCATCCTACTAATCATACACTTTCACTTATCATAACTCCACTCTACCTATTCTACTAATTCTCTACTACCACAA
Pnoc	CTTTGTGCAGTGGATGATTTTGCTGCCCACTAATCTATCCTACACAACAACACATCTTCTCAACTCTCATCATTACCTAACCCTCATCCTTAACCAATATTCCTTAACCTTACCATCCTACTAATCATACACTTTCACTTATCATAACTCCACTCTACCTATTCTACTAATTCTCTACTACCACAA
Neurod1	GCTGTATGATTTGGTCATGTTTCCACTTCCTCCACCTATTCTACTCACAATCTTAAACTCCTCTATCTAACTAATACTCATACTCATCCTTAACCAATATTCCTTAACCCTAATTAACCTATAACACCACATCACTTACCATCCTACTAATCATACACTTATTCTACTAATTCTCTACTACCACAA
Neurod1	ACACTCATCTGTCCAGCTTGGGGGACCTTGTCCACCTATTCTACTCACAATCTTAAACTCCTCTATCTAACTAATACTCATACTCATCCTTAACCAATATTCCTTAACCCTAATTAACCTATAACACCACATCACTTACCATCCTACTAATCATACACTTATTCTACTAATTCTCTACTACCACAA
Neurod1	GTCTGCCTCGTGTTCCTCGTCCTGAGAACTTCCACCTATTCTACTCACAATCTTAAACTCCTCTATCTAACTAATACTCATACTCATCCTTAACCAATATTCCTTAACCCTAATTAACCTATAACACCACATCACTTACCATCCTACTAATCATACACTTATTCTACTAATTCTCTACTACCACAA
Neurod1	TCTGCATTCATGGCTTCAAGCTCGTCCTCTTCCACCTATTCTACTCACAATCTTAAACTCCTCTATCTAACTAATACTCATACTCATCCTTAACCAATATTCCTTAACCCTAATTAACCTATAACACCACATCACTTACCATCCTACTAATCATACACTTATTCTACTAATTCTCTACTACCACAA
Neurod1	CTTTTTGGGACCCCGTCTCTTGGGCTTTTGTCCACCTATTCTACTCACAATCTTAAACTCCTCTATCTAACTAATACTCATACTCATCCTTAACCAATATTCCTTAACCCTAATTAACCTATAACACCACATCACTTACCATCCTACTAATCATACACTTATTCTACTAATTCTCTACTACCACAA
Neurod1	CATGCGCCTTAATTTAAAACGTTCTAGGCGTCCACCTATTCTACTCACAATCTTAAACTCCTCTATCTAACTAATACTCATACTCATCCTTAACCAATATTCCTTAACCCTAATTAACCTATAACACCACATCACTTACCATCCTACTAATCATACACTTATTCTACTAATTCTCTACTACCACAA
Neurod1	GTCTCTATTTTAGACAGTTTCTGGGTCTTGGTCCACCTATTCTACTCACAATCTTAAACTCCTCTATCTAACTAATACTCATACTCATCCTTAACCAATATTCCTTAACCCTAATTAACCTATAACACCACATCACTTACCATCCTACTAATCATACACTTATTCTACTAATTCTCTACTACCACAA
Neurod1	AGACCAGATCAGGGCTTTTGCCTGAGCGCATCCACCTATTCTACTCACAATCTTAAACTCCTCTATCTAACTAATACTCATACTCATCCTTAACCAATATTCCTTAACCCTAATTAACCTATAACACCACATCACTTACCATCCTACTAATCATACACTTATTCTACTAATTCTCTACTACCACAA
Neurod1	GGGACAAACCTTTGCAGAGCGTCTGTACGATCCACCTATTCTACTCACAATCTTAAACTCCTCTATCTAACTAATACTCATACTCATCCTTAACCAATATTCCTTAACCCTAATTAACCTATAACACCACATCACTTACCATCCTACTAATCATACACTTATTCTACTAATTCTCTACTACCACAA
Neurod1	CAAGAAAGTCCGAGGGTTGAGCTGCAGGCATCCACCTATTCTACTCACAATCTTAAACTCCTCTATCTAACTAATACTCATACTCATCCTTAACCAATATTCCTTAACCCTAATTAACCTATAACACCACATCACTTACCATCCTACTAATCATACACTTATTCTACTAATTCTCTACTACCACAA
Neurod1	TGGTAGGAGTAGGGATGCACCGGGAAGTCCACCTATTCTACTCACAATCTTAAACTCCTCTATCTAACTAATACTCATACTCATCCTTAACCAATATTCCTTAACCCTAATTAACCTATAACACCACATCACTTACCATCCTACTAATCATACACTTATTCTACTAATTCTCTACTACCACAA
Neurod1	CTTTCAAAGAAGGGCTCCAGAGCTGCGCTGTCCACCTATTCTACTCACAATCTTAAACTCCTCTATCTAACTAATACTCATACTCATCCTTAACCAATATTCCTTAACCCTAATTAACCTATAACACCACATCACTTACCATCCTACTAATCATACACTTATTCTACTAATTCTCTACTACCACAA
Neurod1	AGAGAAGTTGCCATTGATGCTGAGCGGCGGTCCACCTATTCTACTCACAATCTTAAACTCCTCTATCTAACTAATACTCATACTCATCCTTAACCAATATTCCTTAACCCTAATTAACCTATAACACCACATCACTTACCATCCTACTAATCATACACTTATTCTACTAATTCTCTACTACCACAA
Neurod1	GGCATAATTTTTTTCAAACTCGGCGGATGGTCCACCTATTCTACTCACAATCTTAAACTCCTCTATCTAACTAATACTCATACTCATCCTTAACCAATATTCCTTAACCCTAATTAACCTATAACACCACATCACTTACCATCCTACTAATCATACACTTATTCTACTAATTCTCTACTACCACAA
Neurod1	AGAGAAGATTGATCCGTGGCTTTGGGGCCCTCCACCTATTCTACTCACAATCTTAAACTCCTCTATCTAACTAATACTCATACTCATCCTTAACCAATATTCCTTAACCCTAATTAACCTATAACACCACATCACTTACCATCCTACTAATCATACACTTATTCTACTAATTCTCTACTACCACAA
Neurod1	CATAATGTTGTCTATGGGGATCTCGCAGCGTCCACCTATTCTACTCACAATCTTAAACTCCTCTATCTAACTAATACTCATACTCATCCTTAACCAATATTCCTTAACCCTAATTAACCTATAACACCACATCACTTACCATCCTACTAATCATACACTTATTCTACTAATTCTCTACTACCACAA
Neurod1	CTGGGCACTCATGACTCGCTCATGATGCGATCCACCTATTCTACTCACAATCTTAAACTCCTCTATCTAACTAATACTCATACTCATCCTTAACCAATATTCCTTAACCCTAATTAACCTATAACACCACATCACTTACCATCCTACTAATCATACACTTATTCTACTAATTCTCTACTACCACAA
Neurod1	CTGACGTGCCTCTAATCGTGAAAGATGGCATCCACCTATTCTACTCACAATCTTAAACTCCTCTATCTAACTAATACTCATACTCATCCTTAACCAATATTCCTTAACCCTAATTAACCTATAACACCACATCACTTACCATCCTACTAATCATACACTTATTCTACTAATTCTCTACTACCACAA
Neurod1	ACTGTACGCACAGTGGATTCGTTTCCCGGGTCCACCTATTCTACTCACAATCTTAAACTCCTCTATCTAACTAATACTCATACTCATCCTTAACCAATATTCCTTAACCCTAATTAACCTATAACACCACATCACTTACCATCCTACTAATCATACACTTATTCTACTAATTCTCTACTACCACAA
Neurod1	GCAAAAGGGCTGCCTTCTGTAAACAGGACATCCACCTATTCTACTCACAATCTTAAACTCCTCTATCTAACTAATACTCATACTCATCCTTAACCAATATTCCTTAACCCTAATTAACCTATAACACCACATCACTTACCATCCTACTAATCATACACTTATTCTACTAATTCTCTACTACCACAA
Neurod1	CCCCTGTTTCTTCCAAAGGCAGTAACGACATCCACCTATTCTACTCACAATCTTAAACTCCTCTATCTAACTAATACTCATACTCATCCTTAACCAATATTCCTTAACCCTAATTAACCTATAACACCACATCACTTACCATCCTACTAATCATACACTTATTCTACTAATTCTCTACTACCACAA
Neurod1	GAAAGGTCACAGGTAGTAAAATGCTGGTTGTCCACCTATTCTACTCACAATCTTAAACTCCTCTATCTAACTAATACTCATACTCATCCTTAACCAATATTCCTTAACCCTAATTAACCTATAACACCACATCACTTACCATCCTACTAATCATACACTTATTCTACTAATTCTCTACTACCACAA
Neurod1	GCTAAGGCAACGCAATAACTTTCTAAGCACTCCACCTATTCTACTCACAATCTTAAACTCCTCTATCTAACTAATACTCATACTCATCCTTAACCAATATTCCTTAACCCTAATTAACCTATAACACCACATCACTTACCATCCTACTAATCATACACTTATTCTACTAATTCTCTACTACCACAA
Neurod1	GGAGCGAGCAGGAAAAACTTTAAAGTGAGATCCACCTATTCTACTCACAATCTTAAACTCCTCTATCTAACTAATACTCATACTCATCCTTAACCAATATTCCTTAACCCTAATTAACCTATAACACCACATCACTTACCATCCTACTAATCATACACTTATTCTACTAATTCTCTACTACCACAA
Neurod1	CATCCTCTTGAGTGTTATGGGTCTGGTTTCTCCACCTATTCTACTCACAATCTTAAACTCCTCTATCTAACTAATACTCATACTCATCCTTAACCAATATTCCTTAACCCTAATTAACCTATAACACCACATCACTTACCATCCTACTAATCATACACTTATTCTACTAATTCTCTACTACCACAA
Neurod1	CATCTCAAACAGCACTTATTCTGGACTGCATCCACCTATTCTACTCACAATCTTAAACTCCTCTATCTAACTAATACTCATACTCATCCTTAACCAATATTCCTTAACCCTAATTAACCTATAACACCACATCACTTACCATCCTACTAATCATACACTTATTCTACTAATTCTCTACTACCACAA
Neurod1	CAGTACATGTCAATTCCAGTAGTACCAGCATCCACCTATTCTACTCACAATCTTAAACTCCTCTATCTAACTAATACTCATACTCATCCTTAACCAATATTCCTTAACCCTAATTAACCTATAACACCACATCACTTACCATCCTACTAATCATACACTTATTCTACTAATTCTCTACTACCACAA
Neurod1	CTGCATGGGAGTTTTCTAAATTGTGCATCCACCTATTCTACTCACAATCTTAAACTCCTCTATCTAACTAATACTCATACTCATCCTTAACCAATATTCCTTAACCCTAATTAACCTATAACACCACATCACTTACCATCCTACTAATCATACACTTATTCTACTAATTCTCTACTACCACAA
Cldn5	AGCAGAAGAGGAGGTTTTAACTACACCAACTCCACCTATTCTACTCACAATCTTAAACCTTATACTACAACTCACACTCTAACTCATCCTTAACCAATATTCCTTAACCCTAATTAACCTATAACACCACATCATCACTTATCATAACTCCACTCTACCTATTCTACTAATTCTCTACTACCACAA
Cldn5	GAATTGATTCTGGTGCCTCTGCTCTGGAGCTCCACCTATTCTACTCACAATCTTAAACCTTATACTACAACTCACACTCTAACTCATCCTTAACCAATATTCCTTAACCCTAATTAACCTATAACACCACATCATCACTTATCATAACTCCACTCTACCTATTCTACTAATTCTCTACTACCACAA
Cldn5	CTAAAGACTGAATGCTCACCCGACGGCCCTTCCACCTATTCTACTCACAATCTTAAACCTTATACTACAACTCACACTCTAACTCATCCTTAACCAATATTCCTTAACCCTAATTAACCTATAACACCACATCATCACTTATCATAACTCCACTCTACCTATTCTACTAATTCTCTACTACCACAA
Cldn5	GACCCAGAATTTCCAACGCTGCAGACCCCATCCACCTATTCTACTCACAATCTTAAACCTTATACTACAACTCACACTCTAACTCATCCTTAACCAATATTCCTTAACCCTAATTAACCTATAACACCACATCATCACTTATCATAACTCCACTCTACCTATTCTACTAATTCTCTACTACCACAA
Cldn5	TCAAGCCCACCCATCCTACCAGACACAGCATCCACCTATTCTACTCACAATCTTAAACCTTATACTACAACTCACACTCTAACTCATCCTTAACCAATATTCCTTAACCCTAATTAACCTATAACACCACATCATCACTTATCATAACTCCACTCTACCTATTCTACTAATTCTCTACTACCACAA
Cldn5	GATGTTGTGGTCCAGGAAGGCAGTCACCTGTCCACCTATTCTACTCACAATCTTAAACCTTATACTACAACTCACACTCTAACTCATCCTTAACCAATATTCCTTAACCCTAATTAACCTATAACACCACATCATCACTTATCATAACTCCACTCTACCTATTCTACTAATTCTCTACTACCACAA
Cldn5	ACGACATCCACAGCCCCTTCCAAGTCGTCTTCCACCTATTCTACTCACAATCTTAAACCTTATACTACAACTCACACTCTAACTCATCCTTAACCAATATTCCTTAACCCTAATTAACCTATAACACCACATCATCACTTATCATAACTCCACTCTACCTATTCTACTAATTCTCTACTACCACAA
Cldn5	ACACCTTGCACTGCATGTGCCCGGTACTCTTCCACCTATTCTACTCACAATCTTAAACCTTATACTACAACTCACACTCTAACTCATCCTTAACCAATATTCCTTAACCCTAATTAACCTATAACACCACATCATCACTTATCATAACTCCACTCTACCTATTCTACTAATTCTCTACTACCACAA
Cldn5	AGGTAACAAAGAGTGCCACCAGCGCCAGCATCCACCTATTCTACTCACAATCTTAAACCTTATACTACAACTCACACTCTAACTCATCCTTAACCAATATTCCTTAACCCTAATTAACCTATAACACCACATCATCACTTATCATAACTCCACTCTACCTATTCTACTAATTCTCTACTACCACAA
Cldn5	TCATAGAACTCGCGGACAACGATGTTGGCGTCCACCTATTCTACTCACAATCTTAAACCTTATACTACAACTCACACTCTAACTCATCCTTAACCAATATTCCTTAACCCTAATTAACCTATAACACCACATCATCACTTATCATAACTCCACTCTACCTATTCTACTAATTCTCTACTACCACAA
Cldn5	AGTACTTGACCGGGAAGCTGAACTCAGGGCTCCACCTATTCTACTCACAATCTTAAACCTTATACTACAACTCACACTCTAACTCATCCTTAACCAATATTCCTTAACCCTAATTAACCTATAACACCACATCATCACTTATCATAACTCCACTCTACCTATTCTACTAATTCTCTACTACCACAA
Cldn5	CTTCTTGTCGTAATCGCCATTGGCCGTGGGTCCACCTATTCTACTCACAATCTTAAACCTTATACTACAACTCACACTCTAACTCATCCTTAACCAATATTCCTTAACCCTAATTAACCTATAACACCACATCATCACTTATCATAACTCCACTCTACCTATTCTACTAATTCTCTACTACCACAA
Cldn5	CTAGTGATGGTCAACGGACTCTGAGAGCGGTCCACCTATTCTACTCACAATCTTAAACCTTATACTACAACTCACACTCTAACTCATCCTTAACCAATATTCCTTAACCCTAATTAACCTATAACACCACATCATCACTTATCATAACTCCACTCTACCTATTCTACTAATTCTCTACTACCACAA
Cldn5	CTTAAAAGTGCCTGTAGTCTGTTCTGAGCATCCACCTATTCTACTCACAATCTTAAACCTTATACTACAACTCACACTCTAACTCATCCTTAACCAATATTCCTTAACCCTAATTAACCTATAACACCACATCATCACTTATCATAACTCCACTCTACCTATTCTACTAATTCTCTACTACCACAA
Cldn5	CCAACTGCGCATAGAAGAAAAGGTCGGTCATCCACCTATTCTACTCACAATCTTAAACCTTATACTACAACTCACACTCTAACTCATCCTTAACCAATATTCCTTAACCCTAATTAACCTATAACACCACATCATCACTTATCATAACTCCACTCTACCTATTCTACTAATTCTCTACTACCACAA
Cldn5	CGATGAAATCTGAGCGTTCCACCCACGTCGTCCACCTATTCTACTCACAATCTTAAACCTTATACTACAACTCACACTCTAACTCATCCTTAACCAATATTCCTTAACCCTAATTAACCTATAACACCACATCATCACTTATCATAACTCCACTCTACCTATTCTACTAATTCTCTACTACCACAA
Cldn5	AGGATCTCAGTAGGAACTGTTCGCGGCAGTTCCACCTATTCTACTCACAATCTTAAACCTTATACTACAACTCACACTCTAACTCATCCTTAACCAATATTCCTTAACCCTAATTAACCTATAACACCACATCATCACTTATCATAACTCCACTCTACCTATTCTACTAATTCTCTACTACCACAA
Cldn5	CCACTGGACATTAAGGCAGCATCTAGTGCCTCCACCTATTCTACTCACAATCTTAAACCTTATACTACAACTCACACTCTAACTCATCCTTAACCAATATTCCTTAACCCTAATTAACCTATAACACCACATCATCACTTATCATAACTCCACTCTACCTATTCTACTAATTCTCTACTACCACAA
Cldn5	GTTTCTCCAGCTGCCCTTTCAGGTTAGCAGTCCACCTATTCTACTCACAATCTTAAACCTTATACTACAACTCACACTCTAACTCATCCTTAACCAATATTCCTTAACCCTAATTAACCTATAACACCACATCATCACTTATCATAACTCCACTCTACCTATTCTACTAATTCTCTACTACCACAA
Cldn5	TGCCCTTTTTAACACGTCCCTCTGGCAGCCTCCACCTATTCTACTCACAATCTTAAACCTTATACTACAACTCACACTCTAACTCATCCTTAACCAATATTCCTTAACCCTAATTAACCTATAACACCACATCATCACTTATCATAACTCCACTCTACCTATTCTACTAATTCTCTACTACCACAA
Cldn5	GGTTCAGTAGGTTCTTCTCCACTAACAAAGTCCACCTATTCTACTCACAATCTTAAACCTTATACTACAACTCACACTCTAACTCATCCTTAACCAATATTCCTTAACCCTAATTAACCTATAACACCACATCATCACTTATCATAACTCCACTCTACCTATTCTACTAATTCTCTACTACCACAA
Cldn5	GAGTGAGACCAGGTCCAGGCTAAGTCTCCACCTATTCTACTCACAATCTTAAACCTTATACTACAACTCACACTCTAACTCATCCTTAACCAATATTCCTTAACCCTAATTAACCTATAACACCACATCATCACTTATCATAACTCCACTCTACCTATTCTACTAATTCTCTACTACCACAA
Cldn5	CAACCCCTCTAAGGCTCTGGTACCTACAGGTCCACCTATTCTACTCACAATCTTAAACCTTATACTACAACTCACACTCTAACTCATCCTTAACCAATATTCCTTAACCCTAATTAACCTATAACACCACATCATCACTTATCATAACTCCACTCTACCTATTCTACTAATTCTCTACTACCACAA
Cldn5	CATTTACTGAGCAAATTCTTGCCCGGCCCATCCACCTATTCTACTCACAATCTTAAACCTTATACTACAACTCACACTCTAACTCATCCTTAACCAATATTCCTTAACCCTAATTAACCTATAACACCACATCATCACTTATCATAACTCCACTCTACCTATTCTACTAATTCTCTACTACCACAA
Lmo1	CCCCTCGGATTTAATCTGAATCTCAATCTGTCCACCTATTCTACTCACAATCTTAATTCTCAACTCTCATCATTACCTAACCCCTAATTAACCTATAACACCACATCACTTACCATCCTACTAATCATACACTTTCACTTATCATAACTCCACTCTACCTATTCTACTAATTCTCTACTACCACAA
Lmo1	CAACGACACAGCTTTCAGCCTCATAAAGTGTCCACCTATTCTACTCACAATCTTAATTCTCAACTCTCATCATTACCTAACCCCTAATTAACCTATAACACCACATCACTTACCATCCTACTAATCATACACTTTCACTTATCATAACTCCACTCTACCTATTCTACTAATTCTCTACTACCACAA
Lmo1	GGCTCAATTTGCCCAGTATAATCTGTCTCCACCTATTCTACTCACAATCTTAATTCTCAACTCTCATCATTACCTAACCCCTAATTAACCTATAACACCACATCACTTACCATCCTACTAATCATACACTTTCACTTATCATAACTCCACTCTACCTATTCTACTAATTCTCTACTACCACAA
Lmo1	TCAGAGCCGTTTCTTTGATTCTCACCTTCTTCCACCTATTCTACTCACAATCTTAATTCTCAACTCTCATCATTACCTAACCCCTAATTAACCTATAACACCACATCACTTACCATCCTACTAATCATACACTTTCACTTATCATAACTCCACTCTACCTATTCTACTAATTCTCTACTACCACAA
Lmo1	CCTCAGAATTGCAAGGAACTACGAACTGCATCCACCTATTCTACTCACAATCTTAATTCTCAACTCTCATCATTACCTAACCCCTAATTAACCTATAACACCACATCACTTACCATCCTACTAATCATACACTTTCACTTATCATAACTCCACTCTACCTATTCTACTAATTCTCTACTACCACAA
Lmo1	GCAGATACAAAAGCAGTCTCACCTACTTCCACCTATTCTACTCACAATCTTAATTCTCAACTCTCATCATTACCTAACCCCTAATTAACCTATAACACCACATCACTTACCATCCTACTAATCATACACTTTCACTTATCATAACTCCACTCTACCTATTCTACTAATTCTCTACTACCACAA
Lmo1	CAGCTAGAATTACATTCAGGAGTGAAGCACTCCACCTATTCTACTCACAATCTTAATTCTCAACTCTCATCATTACCTAACCCCTAATTAACCTATAACACCACATCACTTACCATCCTACTAATCATACACTTTCACTTATCATAACTCCACTCTACCTATTCTACTAATTCTCTACTACCACAA
Lmo1	CCCGCTTGTCCGGCTCTTAACCTAGATTGCTCCACCTATTCTACTCACAATCTTAATTCTCAACTCTCATCATTACCTAACCCCTAATTAACCTATAACACCACATCACTTACCATCCTACTAATCATACACTTTCACTTATCATAACTCCACTCTACCTATTCTACTAATTCTCTACTACCACAA
Lmo1	ACCGTCCTCCTTGTCCAGCACCATCATCTCTCCACCTATTCTACTCACAATCTTAATTCTCAACTCTCATCATTACCTAACCCCTAATTAACCTATAACACCACATCACTTACCATCCTACTAATCATACACTTTCACTTATCATAACTCCACTCTACCTATTCTACTAATTCTCTACTACCACAA
Lmo1	GTTTCCCCTTAGGTTGGACGGAGAGCATCGTCCACCTATTCTACTCACAATCTTAATTCTCAACTCTCATCATTACCTAACCCCTAATTAACCTATAACACCACATCACTTACCATCCTACTAATCATACACTTTCACTTATCATAACTCCACTCTACCTATTCTACTAATTCTCTACTACCACAA
Lmo1	AGGTACCGGTCCTTGATCTTGCGGTTGCAGTCCACCTATTCTACTCACAATCTTAATTCTCAACTCTCATCATTACCTAACCCCTAATTAACCTATAACACCACATCACTTACCATCCTACTAATCATACACTTTCACTTATCATAACTCCACTCTACCTATTCTACTAATTCTCTACTACCACAA
Lmo1	TGAGGTTGGCCTTGGTGTAGAGAGTGGAGCTCCACCTATTCTACTCACAATCTTAATTCTCAACTCTCATCATTACCTAACCCCTAATTAACCTATAACACCACATCACTTACCATCCTACTAATCATACACTTTCACTTATCATAACTCCACTCTACCTATTCTACTAATTCTCTACTACCACAA
Lmo1	TGGTGCCAAAAAGCCTCAGGTAGTCACGCCTCCACCTATTCTACTCACAATCTTAATTCTCAACTCTCATCATTACCTAACCCCTAATTAACCTATAACACCACATCACTTACCATCCTACTAATCATACACTTTCACTTATCATAACTCCACTCTACCTATTCTACTAATTCTCTACTACCACAA
Lmo1	TCTCAAAAGCTGGGATCAGCTTGCTGCAGGTCCACCTATTCTACTCACAATCTTAATTCTCAACTCTCATCATTACCTAACCCCTAATTAACCTATAACACCACATCACTTACCATCCTACTAATCATACACTTTCACTTATCATAACTCCACTCTACCTATTCTACTAATTCTCTACTACCACAA
Lmo1	AGTCAAGGTGATACACATTGTCTCGGGCCCTCCACCTATTCTACTCACAATCTTAATTCTCAACTCTCATCATTACCTAACCCCTAATTAACCTATAACACCACATCACTTACCATCCTACTAATCATACACTTTCACTTATCATAACTCCACTCTACCTATTCTACTAATTCTCTACTACCACAA
Lmo1	TCAGGAAGAATTTGTCTCCCACGCAAAATCTCCACCTATTCTACTCACAATCTTAATTCTCAACTCTCATCATTACCTAACCCCTAATTAACCTATAACACCACATCACTTACCATCCTACTAATCATACACTTTCACTTATCATAACTCCACTCTACCTATTCTACTAATTCTCTACTACCACAA
Lmo1	CATAGTCCACCTGGCACAAGATCATGTTGTTCCACCTATTCTACTCACAATCTTAATTCTCAACTCTCATCATTACCTAACCCCTAATTAACCTATAACACCACATCACTTACCATCCTACTAATCATACACTTTCACTTATCATAACTCCACTCTACCTATTCTACTAATTCTCTACTACCACAA
Lmo1	GGGATTCAAAGGTGCCATTGAGATGCCCCTTCCACCTATTCTACTCACAATCTTAATTCTCAACTCTCATCATTACCTAACCCCTAATTAACCTATAACACCACATCACTTACCATCCTACTAATCATACACTTTCACTTATCATAACTCCACTCTACCTATTCTACTAATTCTCTACTACCACAA
Lmo1	GATGAAGTTCTAACTTGTAGGACAGCGGCTTCCACCTATTCTACTCACAATCTTAATTCTCAACTCTCATCATTACCTAACCCCTAATTAACCTATAACACCACATCACTTACCATCCTACTAATCATACACTTTCACTTATCATAACTCCACTCTACCTATTCTACTAATTCTCTACTACCACAA
Lmo1	AGTGGTGGTGGAGAACAGCCACCTTCTCCACCTATTCTACTCACAATCTTAATTCTCAACTCTCATCATTACCTAACCCCTAATTAACCTATAACACCACATCACTTACCATCCTACTAATCATACACTTTCACTTATCATAACTCCACTCTACCTATTCTACTAATTCTCTACTACCACAA
Lmo1	CCACGCCAGTAATAAAATCGCATTACATCCACCTATTCTACTCACAATCTTAATTCTCAACTCTCATCATTACCTAACCCCTAATTAACCTATAACACCACATCACTTACCATCCTACTAATCATACACTTTCACTTATCATAACTCCACTCTACCTATTCTACTAATTCTCTACTACCACAA
Rxfp1	CTGTGCACTTCCGAGAGTGAAATATTTTCCTCTCATATACACTATCCAACACCTCAAACCATTCACTATACCTAACTTCATCCTCATCCTTAACCAATATTCCTTAACCCTAATTAACCTATAACACCACATCACTTACCATCCTACTAATCATACACTTATTCTACTAATTCTCTACTACCACAA
Rxfp1	CCAGTTGCAGAGACCACCCATTGTTGTCTCTCTCATATACACTATCCAACACCTCAAACCATTCACTATACCTAACTTCATCCTCATCCTTAACCAATATTCCTTAACCCTAATTAACCTATAACACCACATCACTTACCATCCTACTAATCATACACTTATTCTACTAATTCTCTACTACCACAA
Rxfp1	GGAAGTTTCTGCCTCAAAGGAGTTAGTGGATCTCATATACACTATCCAACACCTCAAACCATTCACTATACCTAACTTCATCCTCATCCTTAACCAATATTCCTTAACCCTAATTAACCTATAACACCACATCACTTACCATCCTACTAATCATACACTTATTCTACTAATTCTCTACTACCACAA
Rxfp1	TCATCACAGTCAAGTTCTAGATCTCGGCACTCTCATATACACTATCCAACACCTCAAACCATTCACTATACCTAACTTCATCCTCATCCTTAACCAATATTCCTTAACCCTAATTAACCTATAACACCACATCACTTACCATCCTACTAATCATACACTTATTCTACTAATTCTCTACTACCACAA
Rxfp1	CCTCTGCAGGGACATTACAGTCACATTGGATCTCATATACACTATCCAACACCTCAAACCATTCACTATACCTAACTTCATCCTCATCCTTAACCAATATTCCTTAACCCTAATTAACCTATAACACCACATCACTTACCATCCTACTAATCATACACTTATTCTACTAATTCTCTACTACCACAA
Rxfp1	TGAAGCCGTTGGGAGGGAGTGTTCTTATGATCTCATATACACTATCCAACACCTCAAACCATTCACTATACCTAACTTCATCCTCATCCTTAACCAATATTCCTTAACCCTAATTAACCTATAACACCACATCACTTACCATCCTACTAATCATACACTTATTCTACTAATTCTCTACTACCACAA
Rxfp1	CGGAGTGAATCCTATTGTTTTGCAGGCACATCTCATATACACTATCCAACACCTCAAACCATTCACTATACCTAACTTCATCCTCATCCTTAACCAATATTCCTTAACCCTAATTAACCTATAACACCACATCACTTACCATCCTACTAATCATACACTTATTCTACTAATTCTCTACTACCACAA
Rxfp1	GACTGAGGTACAGTTTAGTGAGGCTGCGCATCTCATATACACTATCCAACACCTCAAACCATTCACTATACCTAACTTCATCCTCATCCTTAACCAATATTCCTTAACCCTAATTAACCTATAACACCACATCACTTACCATCCTACTAATCATACACTTATTCTACTAATTCTCTACTACCACAA
Rxfp1	CTCCTGGCTTTAGGAAGGTTATTCTGTTCTCATATACACTATCCAACACCTCAAACCATTCACTATACCTAACTTCATCCTCATCCTTAACCAATATTCCTTAACCCTAATTAACCTATAACACCACATCACTTACCATCCTACTAATCATACACTTATTCTACTAATTCTCTACTACCACAA
Rxfp1	TCAATTATCAGCCATTCCAGTCTGTGGAGATCTCATATACACTATCCAACACCTCAAACCATTCACTATACCTAACTTCATCCTCATCCTTAACCAATATTCCTTAACCCTAATTAACCTATAACACCACATCACTTACCATCCTACTAATCATACACTTATTCTACTAATTCTCTACTACCACAA
Rxfp1	CGGGTGAGGGCATTATTCATCAGCACTAAGTCTCATATACACTATCCAACACCTCAAACCATTCACTATACCTAACTTCATCCTCATCCTTAACCAATATTCCTTAACCCTAATTAACCTATAACACCACATCACTTACCATCCTACTAATCATACACTTATTCTACTAATTCTCTACTACCACAA
Rxfp1	CATGTGCTGACAGAGGGGTTTGTCAGTCTCATATACACTATCCAACACCTCAAACCATTCACTATACCTAACTTCATCCTCATCCTTAACCAATATTCCTTAACCCTAATTAACCTATAACACCACATCACTTACCATCCTACTAATCATACACTTATTCTACTAATTCTCTACTACCACAA
Rxfp1	ACGGTTGCCTTCAAAGTCCAGCCAGTGCAGTCTCATATACACTATCCAACACCTCAAACCATTCACTATACCTAACTTCATCCTCATCCTTAACCAATATTCCTTAACCCTAATTAACCTATAACACCACATCACTTACCATCCTACTAATCATACACTTATTCTACTAATTCTCTACTACCACAA
Rxfp1	CCTTCAGATCCTTAAATATGTTCGGTGGATCTCATATACACTATCCAACACCTCAAACCATTCACTATACCTAACTTCATCCTCATCCTTAACCAATATTCCTTAACCCTAATTAACCTATAACACCACATCACTTACCATCCTACTAATCATACACTTATTCTACTAATTCTCTACTACCACAA
Rxfp1	CCTTCAAGGCTGAGAGACTTGAGTTTGGCATCTCATATACACTATCCAACACCTCAAACCATTCACTATACCTAACTTCATCCTCATCCTTAACCAATATTCCTTAACCCTAATTAACCTATAACACCACATCACTTACCATCCTACTAATCATACACTTATTCTACTAATTCTCTACTACCACAA
Rxfp1	GAGCGGTCTAAACATCCTTTGTTGGATCTCATATACACTATCCAACACCTCAAACCATTCACTATACCTAACTTCATCCTCATCCTTAACCAATATTCCTTAACCCTAATTAACCTATAACACCACATCACTTACCATCCTACTAATCATACACTTATTCTACTAATTCTCTACTACCACAA
Rxfp1	TCCGTGTTGGGCTTACAGCTGCGCACATGTTCTCATATACACTATCCAACACCTCAAACCATTCACTATACCTAACTTCATCCTCATCCTTAACCAATATTCCTTAACCCTAATTAACCTATAACACCACATCACTTACCATCCTACTAATCATACACTTATTCTACTAATTCTCTACTACCACAA
Rxfp1	GATGCTTGCCAAGAGGTTCTCTAGAGATGATCTCATATACACTATCCAACACCTCAAACCATTCACTATACCTAACTTCATCCTCATCCTTAACCAATATTCCTTAACCCTAATTAACCTATAACACCACATCACTTACCATCCTACTAATCATACACTTATTCTACTAATTCTCTACTACCACAA
Rxfp1	GTTCTCAGATCTGATGTATGGTCGCATACATCTCATATACACTATCCAACACCTCAAACCATTCACTATACCTAACTTCATCCTCATCCTTAACCAATATTCCTTAACCCTAATTAACCTATAACACCACATCACTTACCATCCTACTAATCATACACTTATTCTACTAATTCTCTACTACCACAA
Rxfp1	GTGCTTATTGTACTCTCCCCGAAACTTGAGTCTCATATACACTATCCAACACCTCAAACCATTCACTATACCTAACTTCATCCTCATCCTTAACCAATATTCCTTAACCCTAATTAACCTATAACACCACATCACTTACCATCCTACTAATCATACACTTATTCTACTAATTCTCTACTACCACAA
Rxfp1	CTGACAATGAACACTCTCCATCCACGGCTGTCTCATATACACTATCCAACACCTCAAACCATTCACTATACCTAACTTCATCCTCATCCTTAACCAATATTCCTTAACCCTAATTAACCTATAACACCACATCACTTACCATCCTACTAATCATACACTTATTCTACTAATTCTCTACTACCACAA
Rxfp1	CTTCTGTGGACAGAATGGCCAACGACCCCATCTCATATACACTATCCAACACCTCAAACCATTCACTATACCTAACTTCATCCTCATCCTTAACCAATATTCCTTAACCCTAATTAACCTATAACACCACATCACTTACCATCCTACTAATCATACACTTATTCTACTAATTCTCTACTACCACAA
Rxfp1	GTTCTGCATTTTCGAGGCCTTAAACACCGATCTCATATACACTATCCAACACCTCAAACCATTCACTATACCTAACTTCATCCTCATCCTTAACCAATATTCCTTAACCCTAATTAACCTATAACACCACATCACTTACCATCCTACTAATCATACACTTATTCTACTAATTCTCTACTACCACAA
Rxfp1	ACTCCATTGGTGCCATAGTAGTTTTTGTCTCATATACACTATCCAACACCTCAAACCATTCACTATACCTAACTTCATCCTCATCCTTAACCAATATTCCTTAACCCTAATTAACCTATAACACCACATCACTTACCATCCTACTAATCATACACTTATTCTACTAATTCTCTACTACCACAA
Rxfp1	CTGGGCTCCAGTACTTCCCGTGTCTTCTGATCTCATATACACTATCCAACACCTCAAACCATTCACTATACCTAACTTCATCCTCATCCTTAACCAATATTCCTTAACCCTAATTAACCTATAACACCACATCACTTACCATCCTACTAATCATACACTTATTCTACTAATTCTCTACTACCACAA
Rxfp1	GTTACTGTTACGGAGCTTTGATGAACACTGTCTCATATACACTATCCAACACCTCAAACCATTCACTATACCTAACTTCATCCTCATCCTTAACCAATATTCCTTAACCCTAATTAACCTATAACACCACATCACTTACCATCCTACTAATCATACACTTATTCTACTAATTCTCTACTACCACAA
Rxfp1	CGTTTGGCGAGAACCACCTCCTTCTTCACTTCTCATATACACTATCCAACACCTCAAACCATTCACTATACCTAACTTCATCCTCATCCTTAACCAATATTCCTTAACCCTAATTAACCTATAACACCACATCACTTACCATCCTACTAATCATACACTTATTCTACTAATTCTCTACTACCACAA
Rxfp1	GGGTTCAAAGCACTGTTGATAGGCAGTCTCATATACACTATCCAACACCTCAAACCATTCACTATACCTAACTTCATCCTCATCCTTAACCAATATTCCTTAACCCTAATTAACCTATAACACCACATCACTTACCATCCTACTAATCATACACTTATTCTACTAATTCTCTACTACCACAA
Cnr1	CCATTTATGAAGCGTGGTCCCATCACGTGTTCTCATATACACTATCCAACACCTCAACCTTATACTACAACTCACACTCTAACTCATCCTTAACCAATATTCCTTAACCTTACCATCCTACTAATCATACACTTTCACTTATCATAACTCCACTCTACCTATTCTACTAATTCTCTACTACCACAA
Cnr1	CTGCTACAAGGAAATTTGCCCCCAGACTCTTCTCATATACACTATCCAACACCTCAACCTTATACTACAACTCACACTCTAACTCATCCTTAACCAATATTCCTTAACCTTACCATCCTACTAATCATACACTTTCACTTATCATAACTCCACTCTACCTATTCTACTAATTCTCTACTACCACAA
Cnr1	CTTTGATTAGGCCAGGCTCAACGTGACTGATCTCATATACACTATCCAACACCTCAACCTTATACTACAACTCACACTCTAACTCATCCTTAACCAATATTCCTTAACCTTACCATCCTACTAATCATACACTTTCACTTATCATAACTCCACTCTACCTATTCTACTAATTCTCTACTACCACAA
Cnr1	GTATCTGCAAGGCCGTCTAAGATCGACTTCTCTCATATACACTATCCAACACCTCAACCTTATACTACAACTCACACTCTAACTCATCCTTAACCAATATTCCTTAACCTTACCATCCTACTAATCATACACTTTCACTTATCATAACTCCACTCTACCTATTCTACTAATTCTCTACTACCACAA
Cnr1	CGTAGAGGAGGTCTGTGGTGATGGTACGGATCTCATATACACTATCCAACACCTCAACCTTATACTACAACTCACACTCTAACTCATCCTTAACCAATATTCCTTAACCTTACCATCCTACTAATCATACACTTTCACTTATCATAACTCCACTCTACCTATTCTACTAATTCTCTACTACCACAA
Cnr1	GCCATGTCTCCTTTGATATCTTCGTACTGATCTCATATACACTATCCAACACCTCAACCTTATACTACAACTCACACTCTAACTCATCCTTAACCAATATTCCTTAACCTTACCATCCTACTAATCATACACTTTCACTTATCATAACTCCACTCTACCTATTCTACTAATTCTCTACTACCACAA
Cnr1	GTTAGAGGGAATTTCTGTGGGAAGTATCCTTCTCATATACACTATCCAACACCTCAACCTTATACTACAACTCACACTCTAACTCATCCTTAACCAATATTCCTTAACCTTACCATCCTACTAATCATACACTTTCACTTATCATAACTCCACTCTACCTATTCTACTAATTCTCTACTACCACAA
Cnr1	TCATCTTTTCTTGGAAGGGACTACCCCTGATCTCATATACACTATCCAACACCTCAACCTTATACTACAACTCACACTCTAACTCATCCTTAACCAATATTCCTTAACCTTACCATCCTACTAATCATACACTTTCACTTATCATAACTCCACTCTACCTATTCTACTAATTCTCTACTACCACAA
Cnr1	TCTCCTGCTGGAACCAACGGGGAGTTGTCTTCTCATATACACTATCCAACACCTCAACCTTATACTACAACTCACACTCTAACTCATCCTTAACCAATATTCCTTAACCTTACCATCCTACTAATCATACACTTTCACTTATCATAACTCCACTCTACCTATTCTACTAATTCTCTACTACCACAA
Cnr1	CGTTCTCCTTGAACGATGAGAGAGACTTGTTCTCATATACACTATCCAACACCTCAACCTTATACTACAACTCACACTCTAACTCATCCTTAACCAATATTCCTTAACCTTACCATCCTACTAATCATACACTTTCACTTATCATAACTCCACTCTACCTATTCTACTAATTCTCTACTACCACAA
Cnr1	TGGCTGGGATTCAGAATCATGAAGCACTCCTCTCATATACACTATCCAACACCTCAACCTTATACTACAACTCACACTCTAACTCATCCTTAACCAATATTCCTTAACCTTACCATCCTACTAATCATACACTTTCACTTATCATAACTCCACTCTACCTATTCTACTAATTCTCTACTACCACAA
Cnr1	CATAGCACCAGCAGGTTCTCCAGAACCGTGTCTCATATACACTATCCAACACCTCAACCTTATACTACAACTCACACTCTAACTCATCCTTAACCAATATTCCTTAACCTTACCATCCTACTAATCATACACTTTCACTTATCATAACTCCACTCTACCTATTCTACTAATTCTCTACTACCACAA
Cnr1	GAAGTGGTAGGAAGGCCTGCATCGGAGACTTCTCATATACACTATCCAACACCTCAACCTTATACTACAACTCACACTCTAACTCATCCTTAACCAATATTCCTTAACCTTACCATCCTACTAATCATACACTTTCACTTATCATAACTCCACTCTACCTATTCTACTAATTCTCTACTACCACAA
Cnr1	TCTTTGCGGTGGAACACGTGGAAGTCAACATCTCATATACACTATCCAACACCTCAACCTTATACTACAACTCACACTCTAACTCATCCTTAACCAATATTCCTTAACCTTACCATCCTACTAATCATACACTTTCACTTATCATAACTCCACTCTACCTATTCTACTAATTCTCTACTACCACAA
Cnr1	TGAAGGAGGCGGTAACCCCACCCAGTTTGATCTCATATACACTATCCAACACCTCAACCTTATACTACAACTCACACTCTAACTCATCCTTAACCAATATTCCTTAACCTTACCATCCTACTAATCATACACTTTCACTTATCATAACTCCACTCTACCTATTCTACTAATTCTCTACTACCACAA
Cnr1	GATATGTACCTGTCGATGGCCGTGAGGAACTCTCATATACACTATCCAACACCTCAACCTTATACTACAACTCACACTCTAACTCATCCTTAACCAATATTCCTTAACCTTACCATCCTACTAATCATACACTTTCACTTATCATAACTCCACTCTACCTATTCTACTAATTCTCTACTACCACAA
Cnr1	TGGTGACGATCCTCTTATAGGCCAGAGGCCTCTCATATACACTATCCAACACCTCAACCTTATACTACAACTCACACTCTAACTCATCCTTAACCAATATTCCTTAACCTTACCATCCTACTAATCATACACTTTCACTTATCATAACTCCACTCTACCTATTCTACTAATTCTCTACTACCACAA
Cnr1	TGCAGCTTCTTGCAGTTCCAGCCCAGGAGATCTCATATACACTATCCAACACCTCAACCTTATACTACAACTCACACTCTAACTCATCCTTAACCAATATTCCTTAACCTTACCATCCTACTAATCATACACTTTCACTTATCATAACTCCACTCTACCTATTCTACTAATTCTCTACTACCACAA
Cnr1	GTTTCATCAATGAGTGGGAAGATGTCTGAGTCTCATATACACTATCCAACACCTCAACCTTATACTACAACTCACACTCTAACTCATCCTTAACCAATATTCCTTAACCTTACCATCCTACTAATCATACACTTTCACTTATCATAACTCCACTCTACCTATTCTACTAATTCTCTACTACCACAA
Cnr1	CGTGGCTGTGAGCCTTCCAGAGAATGTACATCTCATATACACTATCCAACACCTCAACCTTATACTACAACTCACACTCTAACTCATCCTTAACCAATATTCCTTAACCTTACCATCCTACTAATCATACACTTTCACTTATCATAACTCCACTCTACCTATTCTACTAATTCTCTACTACCACAA
Cnr1	GCTTTTCTGGGTTCCACGCTGGATCATGCGTCTCATATACACTATCCAACACCTCAACCTTATACTACAACTCACACTCTAACTCATCCTTAACCAATATTCCTTAACCTTACCATCCTACTAATCATACACTTTCACTTATCATAACTCCACTCTACCTATTCTACTAATTCTCTACTACCACAA
Cnr1	GCACCTTGCCATCTTCTGAGGTGTGAATGATCTCATATACACTATCCAACACCTCAACCTTATACTACAACTCACACTCTAACTCATCCTTAACCAATATTCCTTAACCTTACCATCCTACTAATCATACACTTTCACTTATCATAACTCCACTCTACCTATTCTACTAATTCTCTACTACCACAA
Cnr1	CCAGGGTTTTGGCCAGCCTAATGTCCATGCTCTCATATACACTATCCAACACCTCAACCTTATACTACAACTCACACTCTAACTCATCCTTAACCAATATTCCTTAACCTTACCATCCTACTAATCATACACTTTCACTTATCATAACTCCACTCTACCTATTCTACTAATTCTCTACTACCACAA
Cnr1	ACCGTCTTGATAAGCTTGTTCATCTTCCCATCTCATATACACTATCCAACACCTCAACCTTATACTACAACTCACACTCTAACTCATCCTTAACCAATATTCCTTAACCTTACCATCCTACTAATCATACACTTTCACTTATCATAACTCCACTCTACCTATTCTACTAATTCTCTACTACCACAA
Cnr1	CGGTGGAGTTCAGCAGGCAGAGCATACTACTCTCATATACACTATCCAACACCTCAACCTTATACTACAACTCACACTCTAACTCATCCTTAACCAATATTCCTTAACCTTACCATCCTACTAATCATACACTTTCACTTATCATAACTCCACTCTACCTATTCTACTAATTCTCTACTACCACAA
Cnr1	GCATGTCTCAGGTCCTTGCTCCTCAGAGCATCTCATATACACTATCCAACACCTCAACCTTATACTACAACTCACACTCTAACTCATCCTTAACCAATATTCCTTAACCTTACCATCCTACTAATCATACACTTTCACTTATCATAACTCCACTCTACCTATTCTACTAATTCTCTACTACCACAA
Cnr1	CCTTCACATGAAGGGAACATGCTGCGTCTCATATACACTATCCAACACCTCAACCTTATACTACAACTCACACTCTAACTCATCCTTAACCAATATTCCTTAACCTTACCATCCTACTAATCATACACTTTCACTTATCATAACTCCACTCTACCTATTCTACTAATTCTCTACTACCACAA
Cnr1	CAGGCAGTCTGAGTCCCCCATGCTGTTATCTCTCATATACACTATCCAACACCTCAACCTTATACTACAACTCACACTCTAACTCATCCTTAACCAATATTCCTTAACCTTACCATCCTACTAATCATACACTTTCACTTATCATAACTCCACTCTACCTATTCTACTAATTCTCTACTACCACAA
Tmem119	CCATGTTGAGCTATGGAACCAGCTCTGGGTTCTCATATACACTATCCAACACCTCACTACAATCCTCTTAACTAACCATCAACCTAATTAACCTATAACACCACATCACTTACCATCCTACTAATCATACACTTTCACTTATCATAACTCCACTCTACCTATTCTACTAATTCTCTACTACCACAA
Tmem119	GAAATCCATGATCCCTTCCAGGAGGTTGGTTCTCATATACACTATCCAACACCTCACTACAATCCTCTTAACTAACCATCAACCTAATTAACCTATAACACCACATCACTTACCATCCTACTAATCATACACTTTCACTTATCATAACTCCACTCTACCTATTCTACTAATTCTCTACTACCACAA
Tmem119	TGGGTAGTAGGCTGTGGCCTTGTGCTTCTGTCTCATATACACTATCCAACACCTCACTACAATCCTCTTAACTAACCATCAACCTAATTAACCTATAACACCACATCACTTACCATCCTACTAATCATACACTTTCACTTATCATAACTCCACTCTACCTATTCTACTAATTCTCTACTACCACAA
Tmem119	CTGGTCCACATACTTCTTTTCAGGGAACGATCTCATATACACTATCCAACACCTCACTACAATCCTCTTAACTAACCATCAACCTAATTAACCTATAACACCACATCACTTACCATCCTACTAATCATACACTTTCACTTATCATAACTCCACTCTACCTATTCTACTAATTCTCTACTACCACAA
Tmem119	TGATGGGAGGTGTCCAGGCCTTCTTCATGCTCTCATATACACTATCCAACACCTCACTACAATCCTCTTAACTAACCATCAACCTAATTAACCTATAACACCACATCACTTACCATCCTACTAATCATACACTTTCACTTATCATAACTCCACTCTACCTATTCTACTAATTCTCTACTACCACAA
Tmem119	CTTCAGTGACCCCACATACTGGGGCTTCCTTCTCATATACACTATCCAACACCTCACTACAATCCTCTTAACTAACCATCAACCTAATTAACCTATAACACCACATCACTTACCATCCTACTAATCATACACTTTCACTTATCATAACTCCACTCTACCTATTCTACTAATTCTCTACTACCACAA
Tmem119	AGAAAGACCCTTCTGCTTCCCCTTGGCCCTTCTCATATACACTATCCAACACCTCACTACAATCCTCTTAACTAACCATCAACCTAATTAACCTATAACACCACATCACTTACCATCCTACTAATCATACACTTTCACTTATCATAACTCCACTCTACCTATTCTACTAATTCTCTACTACCACAA
Tmem119	ACTTTCAGGAGGACCAGTTGCTCCCTGGGATCTCATATACACTATCCAACACCTCACTACAATCCTCTTAACTAACCATCAACCTAATTAACCTATAACACCACATCACTTACCATCCTACTAATCATACACTTTCACTTATCATAACTCCACTCTACCTATTCTACTAATTCTCTACTACCACAA
Tmem119	GTTAGACACTGGGGGAGACTCTGTTGCAGGTCTCATATACACTATCCAACACCTCACTACAATCCTCTTAACTAACCATCAACCTAATTAACCTATAACACCACATCACTTACCATCCTACTAATCATACACTTTCACTTATCATAACTCCACTCTACCTATTCTACTAATTCTCTACTACCACAA
Tmem119	AGGTGACCCTCAAGGACCCAACATTCGGGTTCTCATATACACTATCCAACACCTCACTACAATCCTCTTAACTAACCATCAACCTAATTAACCTATAACACCACATCACTTACCATCCTACTAATCATACACTTTCACTTATCATAACTCCACTCTACCTATTCTACTAATTCTCTACTACCACAA
Tmem119	GCAGTTAGAGCTGAATGCCTTTCTTGACCATCTCATATACACTATCCAACACCTCACTACAATCCTCTTAACTAACCATCAACCTAATTAACCTATAACACCACATCACTTACCATCCTACTAATCATACACTTTCACTTATCATAACTCCACTCTACCTATTCTACTAATTCTCTACTACCACAA
Tmem119	CTGGAACTTGGGGAGATGTTTCCTGGGGTGTCTCATATACACTATCCAACACCTCACTACAATCCTCTTAACTAACCATCAACCTAATTAACCTATAACACCACATCACTTACCATCCTACTAATCATACACTTTCACTTATCATAACTCCACTCTACCTATTCTACTAATTCTCTACTACCACAA
Tmem119	TCCAGAGAAGTGGTGCGTTAGGGTGAAGCCTCTCATATACACTATCCAACACCTCACTACAATCCTCTTAACTAACCATCAACCTAATTAACCTATAACACCACATCACTTACCATCCTACTAATCATACACTTTCACTTATCATAACTCCACTCTACCTATTCTACTAATTCTCTACTACCACAA
Tmem119	CAAATCTAACAGCCCCTCTGGTCTCCACAGTCTCATATACACTATCCAACACCTCACTACAATCCTCTTAACTAACCATCAACCTAATTAACCTATAACACCACATCACTTACCATCCTACTAATCATACACTTTCACTTATCATAACTCCACTCTACCTATTCTACTAATTCTCTACTACCACAA
Tmem119	CAAACGCCTCTGCCGTCCCTGGTATTACCATCTCATATACACTATCCAACACCTCACTACAATCCTCTTAACTAACCATCAACCTAATTAACCTATAACACCACATCACTTACCATCCTACTAATCATACACTTTCACTTATCATAACTCCACTCTACCTATTCTACTAATTCTCTACTACCACAA
Tmem119	CAGAGTGACAGCGACATTGCAGGTGATGGGTCTCATATACACTATCCAACACCTCACTACAATCCTCTTAACTAACCATCAACCTAATTAACCTATAACACCACATCACTTACCATCCTACTAATCATACACTTTCACTTATCATAACTCCACTCTACCTATTCTACTAATTCTCTACTACCACAA
Tmem119	GGCCCCTTCCAGAAGTTTCCTAACTAATCATCTCATATACACTATCCAACACCTCACTACAATCCTCTTAACTAACCATCAACCTAATTAACCTATAACACCACATCACTTACCATCCTACTAATCATACACTTTCACTTATCATAACTCCACTCTACCTATTCTACTAATTCTCTACTACCACAA
Tmem119	TGTTTCCACGGGGTGTCTAGGGCAAACTCTTCTCATATACACTATCCAACACCTCACTACAATCCTCTTAACTAACCATCAACCTAATTAACCTATAACACCACATCACTTACCATCCTACTAATCATACACTTTCACTTATCATAACTCCACTCTACCTATTCTACTAATTCTCTACTACCACAA
Tmem119	AGCGGCTCCTAAAGCCACTTGATTTTGAGTTCTCATATACACTATCCAACACCTCACTACAATCCTCTTAACTAACCATCAACCTAATTAACCTATAACACCACATCACTTACCATCCTACTAATCATACACTTTCACTTATCATAACTCCACTCTACCTATTCTACTAATTCTCTACTACCACAA
Tmem119	CTTAGAGTAGCCATGTCAGCTTGTGGAGGGTCTCATATACACTATCCAACACCTCACTACAATCCTCTTAACTAACCATCAACCTAATTAACCTATAACACCACATCACTTACCATCCTACTAATCATACACTTTCACTTATCATAACTCCACTCTACCTATTCTACTAATTCTCTACTACCACAA
Tmem119	CTTTGTAGCTGTGAGGCATCCTGGTAATAAGTCTCATATACACTATCCAACACCTCACTACAATCCTCTTAACTAACCATCAACCTAATTAACCTATAACACCACATCACTTACCATCCTACTAATCATACACTTTCACTTATCATAACTCCACTCTACCTATTCTACTAATTCTCTACTACCACAA
Tmem119	ACAGTATTTTCCAGTGCGGGTGCTGTGAGATCTCATATACACTATCCAACACCTCACTACAATCCTCTTAACTAACCATCAACCTAATTAACCTATAACACCACATCACTTACCATCCTACTAATCATACACTTTCACTTATCATAACTCCACTCTACCTATTCTACTAATTCTCTACTACCACAA
Tmem119	CTGAGCCAATCATAAAGCAGGGTGCCTTGGTCTCATATACACTATCCAACACCTCACTACAATCCTCTTAACTAACCATCAACCTAATTAACCTATAACACCACATCACTTACCATCCTACTAATCATACACTTTCACTTATCATAACTCCACTCTACCTATTCTACTAATTCTCTACTACCACAA
Tmem119	AGAGCCAGACGCCCTGCATCCCATATTCCATCTCATATACACTATCCAACACCTCACTACAATCCTCTTAACTAACCATCAACCTAATTAACCTATAACACCACATCACTTACCATCCTACTAATCATACACTTTCACTTATCATAACTCCACTCTACCTATTCTACTAATTCTCTACTACCACAA
Tmem119	CACATGCGGAAGCCAGGGTTGCTTGACACTTCTCATATACACTATCCAACACCTCACTACAATCCTCTTAACTAACCATCAACCTAATTAACCTATAACACCACATCACTTACCATCCTACTAATCATACACTTTCACTTATCATAACTCCACTCTACCTATTCTACTAATTCTCTACTACCACAA
Tmem119	CTACTTCGTGGACTGACAGAGAAGAGTTCTTCTCATATACACTATCCAACACCTCACTACAATCCTCTTAACTAACCATCAACCTAATTAACCTATAACACCACATCACTTACCATCCTACTAATCATACACTTTCACTTATCATAACTCCACTCTACCTATTCTACTAATTCTCTACTACCACAA
Tmem119	AGACCACTGTGTGAGCATAGGATGGGCCAGTCTCATATACACTATCCAACACCTCACTACAATCCTCTTAACTAACCATCAACCTAATTAACCTATAACACCACATCACTTACCATCCTACTAATCATACACTTTCACTTATCATAACTCCACTCTACCTATTCTACTAATTCTCTACTACCACAA
Tmem119	TCAAGGACTGAGGAGTTGTGTGGGCTCAGGTCTCATATACACTATCCAACACCTCACTACAATCCTCTTAACTAACCATCAACCTAATTAACCTATAACACCACATCACTTACCATCCTACTAATCATACACTTTCACTTATCATAACTCCACTCTACCTATTCTACTAATTCTCTACTACCACAA
Asb4	TCCTCGGAGCCCTTTTGGGGTAGCACTTTGATCATTACACCTAATCATTCACACTCAACCATTCACTATACCTAACTTCATCCTCATCCTTAACCAATATTCCTTAACCCTAATTAACCTATAACACCACATCATCACTTATCATAACTCCACTCTACCTATTCTACTAATTCTCTACTACCACAA
Asb4	CAGCTTTGCTGATAGGGGCAGTGATGCCGTATCATTACACCTAATCATTCACACTCAACCATTCACTATACCTAACTTCATCCTCATCCTTAACCAATATTCCTTAACCCTAATTAACCTATAACACCACATCATCACTTATCATAACTCCACTCTACCTATTCTACTAATTCTCTACTACCACAA
Asb4	CGAAGTCATTTGTTTTTAGAGCCTCCAGGAATCATTACACCTAATCATTCACACTCAACCATTCACTATACCTAACTTCATCCTCATCCTTAACCAATATTCCTTAACCCTAATTAACCTATAACACCACATCATCACTTATCATAACTCCACTCTACCTATTCTACTAATTCTCTACTACCACAA
Asb4	ACACTGTGTCCACATCTATTTGCCTCTCGAATCATTACACCTAATCATTCACACTCAACCATTCACTATACCTAACTTCATCCTCATCCTTAACCAATATTCCTTAACCCTAATTAACCTATAACACCACATCATCACTTATCATAACTCCACTCTACCTATTCTACTAATTCTCTACTACCACAA
Asb4	GGCAACCAATAGCCTTGTTTGTAAGATGCCATCATTACACCTAATCATTCACACTCAACCATTCACTATACCTAACTTCATCCTCATCCTTAACCAATATTCCTTAACCCTAATTAACCTATAACACCACATCATCACTTATCATAACTCCACTCTACCTATTCTACTAATTCTCTACTACCACAA
Asb4	GTCCAGCAGTACCATCAGGCACTCCACATGATCATTACACCTAATCATTCACACTCAACCATTCACTATACCTAACTTCATCCTCATCCTTAACCAATATTCCTTAACCCTAATTAACCTATAACACCACATCATCACTTATCATAACTCCACTCTACCTATTCTACTAATTCTCTACTACCACAA
Asb4	TCCCGTTGGGACGACAGTTGATGGTAGATCATTACACCTAATCATTCACACTCAACCATTCACTATACCTAACTTCATCCTCATCCTTAACCAATATTCCTTAACCCTAATTAACCTATAACACCACATCATCACTTATCATAACTCCACTCTACCTATTCTACTAATTCTCTACTACCACAA
Asb4	GTTGGCGATTTCACAAGCCACGTGCAGAGGATCATTACACCTAATCATTCACACTCAACCATTCACTATACCTAACTTCATCCTCATCCTTAACCAATATTCCTTAACCCTAATTAACCTATAACACCACATCATCACTTATCATAACTCCACTCTACCTATTCTACTAATTCTCTACTACCACAA
Asb4	GCCACGGTCACAGAGAATCTTCACGCACTCATCATTACACCTAATCATTCACACTCAACCATTCACTATACCTAACTTCATCCTCATCCTTAACCAATATTCCTTAACCCTAATTAACCTATAACACCACATCATCACTTATCATAACTCCACTCTACCTATTCTACTAATTCTCTACTACCACAA
Asb4	TGCAAAGCAGTGTGCCCACTCAGGGAGTAGATCATTACACCTAATCATTCACACTCAACCATTCACTATACCTAACTTCATCCTCATCCTTAACCAATATTCCTTAACCCTAATTAACCTATAACACCACATCATCACTTATCATAACTCCACTCTACCTATTCTACTAATTCTCTACTACCACAA
Asb4	ACCAACTGCTTGGCACAGAGGATGGAGCTCATCATTACACCTAATCATTCACACTCAACCATTCACTATACCTAACTTCATCCTCATCCTTAACCAATATTCCTTAACCCTAATTAACCTATAACACCACATCATCACTTATCATAACTCCACTCTACCTATTCTACTAATTCTCTACTACCACAA
Asb4	GGTTTTCATGTTTACGTTTGCACCTCTATCATTACACCTAATCATTCACACTCAACCATTCACTATACCTAACTTCATCCTCATCCTTAACCAATATTCCTTAACCCTAATTAACCTATAACACCACATCATCACTTATCATAACTCCACTCTACCTATTCTACTAATTCTCTACTACCACAA
Asb4	CATGTGGGCGTTCATGCTATCCACGATGGCATCATTACACCTAATCATTCACACTCAACCATTCACTATACCTAACTTCATCCTCATCCTTAACCAATATTCCTTAACCCTAATTAACCTATAACACCACATCATCACTTATCATAACTCCACTCTACCTATTCTACTAATTCTCTACTACCACAA
Asb4	TGAGGTGGTGTTCCCTGCTGTACTCCTGCTATCATTACACCTAATCATTCACACTCAACCATTCACTATACCTAACTTCATCCTCATCCTTAACCAATATTCCTTAACCCTAATTAACCTATAACACCACATCATCACTTATCATAACTCCACTCTACCTATTCTACTAATTCTCTACTACCACAA
Asb4	CATCACGAGCGTTGACCTCGGCGTTGTTGTATCATTACACCTAATCATTCACACTCAACCATTCACTATACCTAACTTCATCCTCATCCTTAACCAATATTCCTTAACCCTAATTAACCTATAACACCACATCATCACTTATCATAACTCCACTCTACCTATTCTACTAATTCTCTACTACCACAA
Asb4	GTGGTCGCAATTCCAGGCAGCCTTGTGTAGATCATTACACCTAATCATTCACACTCAACCATTCACTATACCTAACTTCATCCTCATCCTTAACCAATATTCCTTAACCCTAATTAACCTATAACACCACATCATCACTTATCATAACTCCACTCTACCTATTCTACTAATTCTCTACTACCACAA
Asb4	GATATCCATGAGGTTGGCCTCAGCTCCTGCATCATTACACCTAATCATTCACACTCAACCATTCACTATACCTAACTTCATCCTCATCCTTAACCAATATTCCTTAACCCTAATTAACCTATAACACCACATCATCACTTATCATAACTCCACTCTACCTATTCTACTAATTCTCTACTACCACAA
Asb4	TCAGCACGTACTGGATAGCGGCACAGATCATTACACCTAATCATTCACACTCAACCATTCACTATACCTAACTTCATCCTCATCCTTAACCAATATTCCTTAACCCTAATTAACCTATAACACCACATCATCACTTATCATAACTCCACTCTACCTATTCTACTAATTCTCTACTACCACAA
Asb4	TGGTAGCAGATCTCAGGCTGTGCAGCAGGAATCATTACACCTAATCATTCACACTCAACCATTCACTATACCTAACTTCATCCTCATCCTTAACCAATATTCCTTAACCCTAATTAACCTATAACACCACATCATCACTTATCATAACTCCACTCTACCTATTCTACTAATTCTCTACTACCACAA
Asb4	TCACCTTGTGGAACTGTGGGGGGTAGATGCATCATTACACCTAATCATTCACACTCAACCATTCACTATACCTAACTTCATCCTCATCCTTAACCAATATTCCTTAACCCTAATTAACCTATAACACCACATCATCACTTATCATAACTCCACTCTACCTATTCTACTAATTCTCTACTACCACAA
Asb4	CAATGGCTTTCGGGCAAGAGTGGCAAGCCTATCATTACACCTAATCATTCACACTCAACCATTCACTATACCTAACTTCATCCTCATCCTTAACCAATATTCCTTAACCCTAATTAACCTATAACACCACATCATCACTTATCATAACTCCACTCTACCTATTCTACTAATTCTCTACTACCACAA
Asb4	CCATCGAATGTGTTCATAGGCATTGACCACATCATTACACCTAATCATTCACACTCAACCATTCACTATACCTAACTTCATCCTCATCCTTAACCAATATTCCTTAACCCTAATTAACCTATAACACCACATCATCACTTATCATAACTCCACTCTACCTATTCTACTAATTCTCTACTACCACAA
Asb4	AGTCATCATCAGGAATGGCTCGTCTCCACTATCATTACACCTAATCATTCACACTCAACCATTCACTATACCTAACTTCATCCTCATCCTTAACCAATATTCCTTAACCCTAATTAACCTATAACACCACATCATCACTTATCATAACTCCACTCTACCTATTCTACTAATTCTCTACTACCACAA
Asb4	TCTTGACAGGTGCATGAGGGTTCTGGGGGTATCATTACACCTAATCATTCACACTCAACCATTCACTATACCTAACTTCATCCTCATCCTTAACCAATATTCCTTAACCCTAATTAACCTATAACACCACATCATCACTTATCATAACTCCACTCTACCTATTCTACTAATTCTCTACTACCACAA
Asb4	GCATCTGTTGTGTAGCGCTTTTCGAATGGCATCATTACACCTAATCATTCACACTCAACCATTCACTATACCTAACTTCATCCTCATCCTTAACCAATATTCCTTAACCCTAATTAACCTATAACACCACATCATCACTTATCATAACTCCACTCTACCTATTCTACTAATTCTCTACTACCACAA
Asb4	TCTTCAACGGCAGTGGGAGGGACAGCATAGATCATTACACCTAATCATTCACACTCAACCATTCACTATACCTAACTTCATCCTCATCCTTAACCAATATTCCTTAACCCTAATTAACCTATAACACCACATCATCACTTATCATAACTCCACTCTACCTATTCTACTAATTCTCTACTACCACAA
Asb4	AGACTTAGTAAATGATTCCCTCTGGCTCCAATCATTACACCTAATCATTCACACTCAACCATTCACTATACCTAACTTCATCCTCATCCTTAACCAATATTCCTTAACCCTAATTAACCTATAACACCACATCATCACTTATCATAACTCCACTCTACCTATTCTACTAATTCTCTACTACCACAA
Asb4	CCCTTAGAAATCTAGGATTGGCAACTGTTGATCATTACACCTAATCATTCACACTCAACCATTCACTATACCTAACTTCATCCTCATCCTTAACCAATATTCCTTAACCCTAATTAACCTATAACACCACATCATCACTTATCATAACTCCACTCTACCTATTCTACTAATTCTCTACTACCACAA
Lhx6	ACCGCAACTGGAGCAGATATTCTTGCCGGCATCATTACACCTAATCATTCACACTCACTCCTCTATCTAACTAATACTCATACTCATCCTTAACCAATATTCCTTAACCTTACCATCCTACTAATCATACACTTTCACTTATCATAACTCCACTCTACCTATTCTACTAATTCTCTACTACCACAA
Lhx6	GACCTTGAGCAGATACCGGTCCAGGATCTCATCATTACACCTAATCATTCACACTCACTCCTCTATCTAACTAATACTCATACTCATCCTTAACCAATATTCCTTAACCTTACCATCCTACTAATCATACACTTTCACTTATCATAACTCCACTCTACCTATTCTACTAATTCTCTACTACCACAA
Lhx6	CTATTCTGCTGCCTCAGCGATGTGCGACACATCATTACACCTAATCATTCACACTCACTCCTCTATCTAACTAATACTCATACTCATCCTTAACCAATATTCCTTAACCTTACCATCCTACTAATCATACACTTTCACTTATCATAACTCCACTCTACCTATTCTACTAATTCTCTACTACCACAA
Lhx6	CCATCTTGCAGTAGATCTCCTTGTTCTTGAATCATTACACCTAATCATTCACACTCACTCCTCTATCTAACTAATACTCATACTCATCCTTAACCAATATTCCTTAACCTTACCATCCTACTAATCATACACTTTCACTTATCATAACTCCACTCTACCTATTCTACTAATTCTCTACTACCACAA
Lhx6	GGGCGCACTTGGTTCCAAATCGGCTGAAGTATCATTACACCTAATCATTCACACTCACTCCTCTATCTAACTAATACTCATACTCATCCTTAACCAATATTCCTTAACCTTACCATCCTACTAATCATACACTTTCACTTATCATAACTCCACTCTACCTATTCTACTAATTCTCTACTACCACAA
Lhx6	CCCAGTCACTGGCATAGATTTGTCTGCCGCATCATTACACCTAATCATTCACACTCACTCCTCTATCTAACTAATACTCATACTCATCCTTAACCAATATTCCTTAACCTTACCATCCTACTAATCATACACTTTCACTTATCATAACTCCACTCTACCTATTCTACTAATTCTCTACTACCACAA
Lhx6	AGGCGAAACATGCCAGGTGGTAGGCATTGCATCATTACACCTAATCATTCACACTCACTCCTCTATCTAACTAATACTCATACTCATCCTTAACCAATATTCCTTAACCTTACCATCCTACTAATCATACACTTTCACTTATCATAACTCCACTCTACCTATTCTACTAATTCTCTACTACCACAA
Lhx6	GATGCGGCAAAGCACCTTCTCCTCAACGAGATCATTACACCTAATCATTCACACTCACTCCTCTATCTAACTAATACTCATACTCATCCTTAACCAATATTCCTTAACCTTACCATCCTACTAATCATACACTTTCACTTATCATAACTCCACTCTACCTATTCTACTAATTCTCTACTACCACAA
Lhx6	TGACGCGCTCGGCAGTTTTGAAACCACACCATCATTACACCTAATCATTCACACTCACTCCTCTATCTAACTAATACTCATACTCATCCTTAACCAATATTCCTTAACCTTACCATCCTACTAATCATACACTTTCACTTATCATAACTCCACTCTACCTATTCTACTAATTCTCTACTACCACAA
Lhx6	AGTAGTGGATGTCGTCGGACAGGGCAGAAGATCATTACACCTAATCATTCACACTCACTCCTCTATCTAACTAATACTCATACTCATCCTTAACCAATATTCCTTAACCTTACCATCCTACTAATCATACACTTTCACTTATCATAACTCCACTCTACCTATTCTACTAATTCTCTACTACCACAA
Lhx6	CTCAATGTAGCCGTGCAAGGTGACCATGCGATCATTACACCTAATCATTCACACTCACTCCTCTATCTAACTAATACTCATACTCATCCTTAACCAATATTCCTTAACCTTACCATCCTACTAATCATACACTTTCACTTATCATAACTCCACTCTACCTATTCTACTAATTCTCTACTACCACAA
Lhx6	TGTGTGGTGCCCATGGACAGATGTGCAAGCATCATTACACCTAATCATTCACACTCACTCCTCTATCTAACTAATACTCATACTCATCCTTAACCAATATTCCTTAACCTTACCATCCTACTAATCATACACTTTCACTTATCATAACTCCACTCTACCTATTCTACTAATTCTCTACTACCACAA
Lhx6	TGAGGGTGTACACAGAGGTGGTGGATCCCTATCATTACACCTAATCATTCACACTCACTCCTCTATCTAACTAATACTCATACTCATCCTTAACCAATATTCCTTAACCTTACCATCCTACTAATCATACACTTTCACTTATCATAACTCCACTCTACCTATTCTACTAATTCTCTACTACCACAA
Lhx6	GTTCTGGTTCTCAGCAGGAGAGGGAAAGACATCATTACACCTAATCATTCACACTCACTCCTCTATCTAACTAATACTCATACTCATCCTTAACCAATATTCCTTAACCTTACCATCCTACTAATCATACACTTTCACTTATCATAACTCCACTCTACCTATTCTACTAATTCTCTACTACCACAA
Lhx6	ACATTTCAGGGAGCCTGCCTTCCCAGAGAGATCATTACACCTAATCATTCACACTCACTCCTCTATCTAACTAATACTCATACTCATCCTTAACCAATATTCCTTAACCTTACCATCCTACTAATCATACACTTTCACTTATCATAACTCCACTCTACCTATTCTACTAATTCTCTACTACCACAA
Lhx6	GGAAAGACAGGCTGCTTGTTTTCATGCTGAATCATTACACCTAATCATTCACACTCACTCCTCTATCTAACTAATACTCATACTCATCCTTAACCAATATTCCTTAACCTTACCATCCTACTAATCATACACTTTCACTTATCATAACTCCACTCTACCTATTCTACTAATTCTCTACTACCACAA
Lhx6	AGCTGACAGTAGGTAAGTGGGACTCCCAGTATCATTACACCTAATCATTCACACTCACTCCTCTATCTAACTAATACTCATACTCATCCTTAACCAATATTCCTTAACCTTACCATCCTACTAATCATACACTTTCACTTATCATAACTCCACTCTACCTATTCTACTAATTCTCTACTACCACAA
Lhx6	ACTCGGACTGAATTAGCCATTGCTGCTGTGATCATTACACCTAATCATTCACACTCACTCCTCTATCTAACTAATACTCATACTCATCCTTAACCAATATTCCTTAACCTTACCATCCTACTAATCATACACTTTCACTTATCATAACTCCACTCTACCTATTCTACTAATTCTCTACTACCACAA
Lhx6	GCTATTTGGAATTTGGAGATGGTTCCAAGGATCATTACACCTAATCATTCACACTCACTCCTCTATCTAACTAATACTCATACTCATCCTTAACCAATATTCCTTAACCTTACCATCCTACTAATCATACACTTTCACTTATCATAACTCCACTCTACCTATTCTACTAATTCTCTACTACCACAA
Lhx6	AGGGTTGGTCAGTGTCTCTTCTTTTTCTGAATCATTACACCTAATCATTCACACTCACTCCTCTATCTAACTAATACTCATACTCATCCTTAACCAATATTCCTTAACCTTACCATCCTACTAATCATACACTTTCACTTATCATAACTCCACTCTACCTATTCTACTAATTCTCTACTACCACAA
Lhx6	GTACCCAGTCCTTCTCCTCCAAGCCAATTGATCATTACACCTAATCATTCACACTCACTCCTCTATCTAACTAATACTCATACTCATCCTTAACCAATATTCCTTAACCTTACCATCCTACTAATCATACACTTTCACTTATCATAACTCCACTCTACCTATTCTACTAATTCTCTACTACCACAA
Lhx6	CCATGAAACTCTCGTCACCTCTCCAAGTCCATCATTACACCTAATCATTCACACTCACTCCTCTATCTAACTAATACTCATACTCATCCTTAACCAATATTCCTTAACCTTACCATCCTACTAATCATACACTTTCACTTATCATAACTCCACTCTACCTATTCTACTAATTCTCTACTACCACAA
Lhx6	ACGACTCCTGCTAGGTAATTGGGTGGGGGAATCATTACACCTAATCATTCACACTCACTCCTCTATCTAACTAATACTCATACTCATCCTTAACCAATATTCCTTAACCTTACCATCCTACTAATCATACACTTTCACTTATCATAACTCCACTCTACCTATTCTACTAATTCTCTACTACCACAA
Lhx6	GGTGTCATCGTGCAGATCAGACGCCATCCTATCATTACACCTAATCATTCACACTCACTCCTCTATCTAACTAATACTCATACTCATCCTTAACCAATATTCCTTAACCTTACCATCCTACTAATCATACACTTTCACTTATCATAACTCCACTCTACCTATTCTACTAATTCTCTACTACCACAA
Lhx6	GGTCGCTAATGCTAGCCCACCTAAACATTCATCATTACACCTAATCATTCACACTCACTCCTCTATCTAACTAATACTCATACTCATCCTTAACCAATATTCCTTAACCTTACCATCCTACTAATCATACACTTTCACTTATCATAACTCCACTCTACCTATTCTACTAATTCTCTACTACCACAA
Lhx6	AGAAGACTGGCTCAGGCCCTCATCTCAGGAATCATTACACCTAATCATTCACACTCACTCCTCTATCTAACTAATACTCATACTCATCCTTAACCAATATTCCTTAACCTTACCATCCTACTAATCATACACTTTCACTTATCATAACTCCACTCTACCTATTCTACTAATTCTCTACTACCACAA
Lhx6	CTTGGTCCTCGTGAGTAGTCTCATCCCACCATCATTACACCTAATCATTCACACTCACTCCTCTATCTAACTAATACTCATACTCATCCTTAACCAATATTCCTTAACCTTACCATCCTACTAATCATACACTTTCACTTATCATAACTCCACTCTACCTATTCTACTAATTCTCTACTACCACAA
Lhx6	TGGCATGTGCTCACTGAAGCCATGGGTACCATCATTACACCTAATCATTCACACTCACTCCTCTATCTAACTAATACTCATACTCATCCTTAACCAATATTCCTTAACCTTACCATCCTACTAATCATACACTTTCACTTATCATAACTCCACTCTACCTATTCTACTAATTCTCTACTACCACAA
Sorcs1	CAGGACCACAACTCCATCCAAGTTGGGCTGATCATTACACCTAATCATTCACACTCACCTACCACACACTATACAATCTCATCCTAATTAACCTATAACACCACATCACTTACCATCCTACTAATCATACACTTTCACTTATCATAACTCCACTCTACCTATTCTACTAATTCTCTACTACCACAA
Sorcs1	CCGTCTCCAGCGCCAACTTTTCCCATCTCTATCATTACACCTAATCATTCACACTCACCTACCACACACTATACAATCTCATCCTAATTAACCTATAACACCACATCACTTACCATCCTACTAATCATACACTTTCACTTATCATAACTCCACTCTACCTATTCTACTAATTCTCTACTACCACAA
Sorcs1	CAATCTTCTCGGGTTCCGTTCCACTCCGTCATCATTACACCTAATCATTCACACTCACCTACCACACACTATACAATCTCATCCTAATTAACCTATAACACCACATCACTTACCATCCTACTAATCATACACTTTCACTTATCATAACTCCACTCTACCTATTCTACTAATTCTCTACTACCACAA
Sorcs1	CAAATGTGGTGCTGGTCAGTCTCAGCTCCTATCATTACACCTAATCATTCACACTCACCTACCACACACTATACAATCTCATCCTAATTAACCTATAACACCACATCACTTACCATCCTACTAATCATACACTTTCACTTATCATAACTCCACTCTACCTATTCTACTAATTCTCTACTACCACAA
Sorcs1	CATAGCTTGGTTGTGTGCTGAGTCTCCTGTATCATTACACCTAATCATTCACACTCACCTACCACACACTATACAATCTCATCCTAATTAACCTATAACACCACATCACTTACCATCCTACTAATCATACACTTTCACTTATCATAACTCCACTCTACCTATTCTACTAATTCTCTACTACCACAA
Sorcs1	GAATCACGCTGCTGTTGTGGCCAGACCAGTATCATTACACCTAATCATTCACACTCACCTACCACACACTATACAATCTCATCCTAATTAACCTATAACACCACATCACTTACCATCCTACTAATCATACACTTTCACTTATCATAACTCCACTCTACCTATTCTACTAATTCTCTACTACCACAA
Sorcs1	GCTCTCGGTGATACTCCCCAGGTTATAGTCATCATTACACCTAATCATTCACACTCACCTACCACACACTATACAATCTCATCCTAATTAACCTATAACACCACATCACTTACCATCCTACTAATCATACACTTTCACTTATCATAACTCCACTCTACCTATTCTACTAATTCTCTACTACCACAA
Sorcs1	GGTAGTCCCATAATCGGTTGACCTCCAAAGATCATTACACCTAATCATTCACACTCACCTACCACACACTATACAATCTCATCCTAATTAACCTATAACACCACATCACTTACCATCCTACTAATCATACACTTTCACTTATCATAACTCCACTCTACCTATTCTACTAATTCTCTACTACCACAA
Sorcs1	CTTGTTGGTTGGACACACATAGAGATAGCTATCATTACACCTAATCATTCACACTCACCTACCACACACTATACAATCTCATCCTAATTAACCTATAACACCACATCACTTACCATCCTACTAATCATACACTTTCACTTATCATAACTCCACTCTACCTATTCTACTAATTCTCTACTACCACAA
Sorcs1	CAATCTCCGGGTCTGTGAGTAACATAATCTATCATTACACCTAATCATTCACACTCACCTACCACACACTATACAATCTCATCCTAATTAACCTATAACACCACATCACTTACCATCCTACTAATCATACACTTTCACTTATCATAACTCCACTCTACCTATTCTACTAATTCTCTACTACCACAA
Sorcs1	TGACTGTATGCCAGGATCCAGTCTTCTTGCATCATTACACCTAATCATTCACACTCACCTACCACACACTATACAATCTCATCCTAATTAACCTATAACACCACATCACTTACCATCCTACTAATCATACACTTTCACTTATCATAACTCCACTCTACCTATTCTACTAATTCTCTACTACCACAA
Sorcs1	GCCATCTTCGGCCAAACTCAGCAGAGCTGTATCATTACACCTAATCATTCACACTCACCTACCACACACTATACAATCTCATCCTAATTAACCTATAACACCACATCACTTACCATCCTACTAATCATACACTTTCACTTATCATAACTCCACTCTACCTATTCTACTAATTCTCTACTACCACAA
Sorcs1	AGAACCTATTTGGTACCACTGATTCCTGGAATCATTACACCTAATCATTCACACTCACCTACCACACACTATACAATCTCATCCTAATTAACCTATAACACCACATCACTTACCATCCTACTAATCATACACTTTCACTTATCATAACTCCACTCTACCTATTCTACTAATTCTCTACTACCACAA
Sorcs1	CTGGTTCTTTGCTCGACCCCATCACAGACCATCATTACACCTAATCATTCACACTCACCTACCACACACTATACAATCTCATCCTAATTAACCTATAACACCACATCACTTACCATCCTACTAATCATACACTTTCACTTATCATAACTCCACTCTACCTATTCTACTAATTCTCTACTACCACAA
Sorcs1	GTATATTGAGTGACCATCCACAGTCCTGGCATCATTACACCTAATCATTCACACTCACCTACCACACACTATACAATCTCATCCTAATTAACCTATAACACCACATCACTTACCATCCTACTAATCATACACTTTCACTTATCATAACTCCACTCTACCTATTCTACTAATTCTCTACTACCACAA
Sorcs1	GGCTTCAGTGCAGTTTTGCATCCGACAAGTATCATTACACCTAATCATTCACACTCACCTACCACACACTATACAATCTCATCCTAATTAACCTATAACACCACATCACTTACCATCCTACTAATCATACACTTTCACTTATCATAACTCCACTCTACCTATTCTACTAATTCTCTACTACCACAA
Sorcs1	GTCGATGTAACCTGGGAAAGGCTTATTTCTATCATTACACCTAATCATTCACACTCACCTACCACACACTATACAATCTCATCCTAATTAACCTATAACACCACATCACTTACCATCCTACTAATCATACACTTTCACTTATCATAACTCCACTCTACCTATTCTACTAATTCTCTACTACCACAA
Sorcs1	GTAATGTGGTCTTCCTCCTGATGTCAGCTGATCATTACACCTAATCATTCACACTCACCTACCACACACTATACAATCTCATCCTAATTAACCTATAACACCACATCACTTACCATCCTACTAATCATACACTTTCACTTATCATAACTCCACTCTACCTATTCTACTAATTCTCTACTACCACAA
Sorcs1	TGCAAACGGGCTTCTTCGGTAGGACAATCATTACACCTAATCATTCACACTCACCTACCACACACTATACAATCTCATCCTAATTAACCTATAACACCACATCACTTACCATCCTACTAATCATACACTTTCACTTATCATAACTCCACTCTACCTATTCTACTAATTCTCTACTACCACAA
Sorcs1	TCCTTGGGCAAAGCGTATTTCGGAAGCTTCATCATTACACCTAATCATTCACACTCACCTACCACACACTATACAATCTCATCCTAATTAACCTATAACACCACATCACTTACCATCCTACTAATCATACACTTTCACTTATCATAACTCCACTCTACCTATTCTACTAATTCTCTACTACCACAA
Sorcs1	ACTTGGTTCTCGTCTGTGCTAATGACGTGCATCATTACACCTAATCATTCACACTCACCTACCACACACTATACAATCTCATCCTAATTAACCTATAACACCACATCACTTACCATCCTACTAATCATACACTTTCACTTATCATAACTCCACTCTACCTATTCTACTAATTCTCTACTACCACAA
Sorcs1	GTGTGAAGTAGACTCCTCGTGTGTCTGAGAATCATTACACCTAATCATTCACACTCACCTACCACACACTATACAATCTCATCCTAATTAACCTATAACACCACATCACTTACCATCCTACTAATCATACACTTTCACTTATCATAACTCCACTCTACCTATTCTACTAATTCTCTACTACCACAA
Sorcs1	ACATTCCCTTTATCCCTGCTACCTCAATCATTACACCTAATCATTCACACTCACCTACCACACACTATACAATCTCATCCTAATTAACCTATAACACCACATCACTTACCATCCTACTAATCATACACTTTCACTTATCATAACTCCACTCTACCTATTCTACTAATTCTCTACTACCACAA
Sorcs1	CAAACAGTGCACAGGGTCCCCCCTTAGATCATCATTACACCTAATCATTCACACTCACCTACCACACACTATACAATCTCATCCTAATTAACCTATAACACCACATCACTTACCATCCTACTAATCATACACTTTCACTTATCATAACTCCACTCTACCTATTCTACTAATTCTCTACTACCACAA
Sorcs1	CTTCAGGTGAAGGTGTAGCGAACAGTAGGGATCATTACACCTAATCATTCACACTCACCTACCACACACTATACAATCTCATCCTAATTAACCTATAACACCACATCACTTACCATCCTACTAATCATACACTTTCACTTATCATAACTCCACTCTACCTATTCTACTAATTCTCTACTACCACAA
Sorcs1	CAATGATCCCGGATGTGTAGGGATTCTCAGATCATTACACCTAATCATTCACACTCACCTACCACACACTATACAATCTCATCCTAATTAACCTATAACACCACATCACTTACCATCCTACTAATCATACACTTTCACTTATCATAACTCCACTCTACCTATTCTACTAATTCTCTACTACCACAA
Sorcs1	CAACTATAATACTTGGGGCTGTGTCTCTGCATCATTACACCTAATCATTCACACTCACCTACCACACACTATACAATCTCATCCTAATTAACCTATAACACCACATCACTTACCATCCTACTAATCATACACTTTCACTTATCATAACTCCACTCTACCTATTCTACTAATTCTCTACTACCACAA
Sorcs1	TGTCTGACAACTCAGAGCCTATGTTACCTGATCATTACACCTAATCATTCACACTCACCTACCACACACTATACAATCTCATCCTAATTAACCTATAACACCACATCACTTACCATCCTACTAATCATACACTTTCACTTATCATAACTCCACTCTACCTATTCTACTAATTCTCTACTACCACAA
Spp1	GTCCTGCAACATATTTTATGAGGCACAATCACCTTACCACTATATCATATCACTAATCTATCCTACACAACAACACATCTCCACCTATTCTACTCACAATCTTAACTTACCATCCTACTAATCATACACTTTCACTTATCATAACTCCACTCTACCTATTCTACTAATTCTCTACTACCACAA
Spp1	AGCAAATCACTGCCAATCTCATGGTCGTAGATCACCTTACCACTATATCATATCACTAATCTATCCTACACAACAACACATCTCCACCTATTCTACTCACAATCTTAACTTACCATCCTACTAATCATACACTTTCACTTATCATAACTCCACTCTACCTATTCTACTAATTCTCTACTACCACAA
Spp1	GAATCAGTCACTTTCACCGGGAGGGAGGAGATCACCTTACCACTATATCATATCACTAATCTATCCTACACAACAACACATCTCCACCTATTCTACTCACAATCTTAACTTACCATCCTACTAATCATACACTTTCACTTATCATAACTCCACTCTACCTATTCTACTAATTCTCTACTACCACAA
Spp1	TGCAGGCTGTAAAGCTTCTCCTCTGAGCTGATCACCTTACCACTATATCATATCACTAATCTATCCTACACAACAACACATCTCCACCTATTCTACTCACAATCTTAACTTACCATCCTACTAATCATACACTTTCACTTATCATAACTCCACTCTACCTATTCTACTAATTCTCTACTACCACAA
Spp1	TCAGGCACCAGCCATGTGGCTATAGGATCTATCACCTTACCACTATATCATATCACTAATCTATCCTACACAACAACACATCTCCACCTATTCTACTCACAATCTTAACTTACCATCCTACTAATCATACACTTTCACTTATCATAACTCCACTCTACCTATTCTACTAATTCTCTACTACCACAA
Spp1	CTGTGGCGCAAGGAGATTCTGCTTCTGAGAATCACCTTACCACTATATCATATCACTAATCTATCCTACACAACAACACATCTCCACCTATTCTACTCACAATCTTAACTTACCATCCTACTAATCATACACTTTCACTTATCATAACTCCACTCTACCTATTCTACTAATTCTCTACTACCACAA
Spp1	GTCATCCTTTTCTTCAGAGGACACAGCATCACCTTACCACTATATCATATCACTAATCTATCCTACACAACAACACATCTCCACCTATTCTACTCACAATCTTAACTTACCATCCTACTAATCATACACTTTCACTTATCATAACTCCACTCTACCTATTCTACTAATTCTCTACTACCACAA
Spp1	GGAATTGCTTGGAAGAGTTTCTTGCTATCACCTTACCACTATATCATATCACTAATCTATCCTACACAACAACACATCTCCACCTATTCTACTCACAATCTTAACTTACCATCCTACTAATCATACACTTTCACTTATCATAACTCCACTCTACCTATTCTACTAATTCTCTACTACCACAA
Spp1	CCACAGAATCCTCGCTCTCTGCATGGTCTCATCACCTTACCACTATATCATATCACTAATCTATCCTACACAACAACACATCTCCACCTATTCTACTCACAATCTTAACTTACCATCCTACTAATCATACACTTTCACTTATCATAACTCCACTCTACCTATTCTACTAATTCTCTACTACCACAA
Spp1	CCGAATGGTGAGATTCGTCAGATTCATCCGATCACCTTACCACTATATCATATCACTAATCTATCCTACACAACAACACATCTCCACCTATTCTACTCACAATCTTAACTTACCATCCTACTAATCATACACTTTCACTTATCATAACTCCACTCTACCTATTCTACTAATTCTCTACTACCACAA
Spp1	GTGTACTAGCAGTGACGGTCTCATCAGACTATCACCTTACCACTATATCATATCACTAATCTATCCTACACAACAACACATCTCCACCTATTCTACTCACAATCTTAACTTACCATCCTACTAATCATACACTTTCACTTATCATAACTCCACTCTACCTATTCTACTAATTCTCTACTACCACAA
Spp1	CTGTAGGGACGATTGGAGTGAAAGTGTCTGATCACCTTACCACTATATCATATCACTAATCTATCCTACACAACAACACATCTCCACCTATTCTACTCACAATCTTAACTTACCATCCTACTAATCATACACTTTCACTTATCATAACTCCACTCTACCTATTCTACTAATTCTCTACTACCACAA
Spp1	AGTCCATAAGCCAAGCTATCACCTCGGCCGATCACCTTACCACTATATCATATCACTAATCTATCCTACACAACAACACATCTCCACCTATTCTACTCACAATCTTAACTTACCATCCTACTAATCATACACTTTCACTTATCATAACTCCACTCTACCTATTCTACTAATTCTCTACTACCACAA
Spp1	TCAGAAACCTGGAAACTCCTAGACTTTGACATCACCTTACCACTATATCATATCACTAATCTATCCTACACAACAACACATCTCCACCTATTCTACTCACAATCTTAACTTACCATCCTACTAATCATACACTTTCACTTATCATAACTCCACTCTACCTATTCTACTAATTCTCTACTACCACAA
Spp1	AGGTCCTCATCTGTGGCATCAGGATACTGTATCACCTTACCACTATATCATATCACTAATCTATCCTACACAACAACACATCTCCACCTATTCTACTCACAATCTTAACTTACCATCCTACTAATCATACACTTTCACTTATCATAACTCCACTCTACCTATTCTACTAATTCTCTACTACCACAA
Spp1	TCCTTAGACTCACCGCTCTTCATGTGAGAGATCACCTTACCACTATATCATATCACTAATCTATCCTACACAACAACACATCTCCACCTATTCTACTCACAATCTTAACTTACCATCCTACTAATCATACACTTTCACTTATCATAACTCCACTCTACCTATTCTACTAATTCTCTACTACCACAA
Spp1	AGAAGCTGGGCAACAGGGATGACATCGAGGATCACCTTACCACTATATCATATCACTAATCTATCCTACACAACAACACATCTCCACCTATTCTACTCACAATCTTAACTTACCATCCTACTAATCATACACTTTCACTTATCATAACTCCACTCTACCTATTCTACTAATTCTCTACTACCACAA
Spp1	CCTTTCCGTTGTTGTCCTGATCAGAGGGCAATCACCTTACCACTATATCATATCACTAATCTATCCTACACAACAACACATCTCCACCTATTCTACTCACAATCTTAACTTACCATCCTACTAATCATACACTTTCACTTATCATAACTCCACTCTACCTATTCTACTAATTCTCTACTACCACAA
Spp1	CTTGGTTCATCCAGCTGACTTGACTCATGGATCACCTTACCACTATATCATATCACTAATCTATCCTACACAACAACACATCTCCACCTATTCTACTCACAATCTTAACTTACCATCCTACTAATCATACACTTTCACTTATCATAACTCCACTCTACCTATTCTACTAATTCTCTACTACCACAA
Spp1	TCTTTGGAATGCTCAAGTCTGTGTGTTTCCATCACCTTACCACTATATCATATCACTAATCTATCCTACACAACAACACATCTCCACCTATTCTACTCACAATCTTAACTTACCATCCTACTAATCATACACTTTCACTTATCATAACTCCACTCTACCTATTCTACTAATTCTCTACTACCACAA
Spp1	GATCACATCCGACTGATCGGCACTCTCCTGATCACCTTACCACTATATCATATCACTAATCTATCCTACACAACAACACATCTCCACCTATTCTACTCACAATCTTAACTTACCATCCTACTAATCATACACTTTCACTTATCATAACTCCACTCTACCTATTCTACTAATTCTCTACTACCACAA
Spp1	CCAGGCTGGCTTTGGAACTTGCTTGAATCACCTTACCACTATATCATATCACTAATCTATCCTACACAACAACACATCTCCACCTATTCTACTCACAATCTTAACTTACCATCCTACTAATCATACACTTTCACTTATCATAACTCCACTCTACCTATTCTACTAATTCTCTACTACCACAA
Spp1	TCCTTGTGGCTGTGAAACTTGTGGCTCTGAATCACCTTACCACTATATCATATCACTAATCTATCCTACACAACAACACATCTCCACCTATTCTACTCACAATCTTAACTTACCATCCTACTAATCATACACTTTCACTTATCATAACTCCACTCTACCTATTCTACTAATTCTCTACTACCACAA
Spp1	TCTTCCTTACTCTTAGGGTCTAGGACTAGCATCACCTTACCACTATATCATATCACTAATCTATCCTACACAACAACACATCTCCACCTATTCTACTCACAATCTTAACTTACCATCCTACTAATCATACACTTTCACTTATCATAACTCCACTCTACCTATTCTACTAATTCTCTACTACCACAA
Spp1	GCCTCTTCTTTAGTTGACCTCAGAAGATGAATCACCTTACCACTATATCATATCACTAATCTATCCTACACAACAACACATCTCCACCTATTCTACTCACAATCTTAACTTACCATCCTACTAATCATACACTTTCACTTATCATAACTCCACTCTACCTATTCTACTAATTCTCTACTACCACAA
Spp1	CCTGCTTAACCCTCACTAACACTTTTTCATCACCTTACCACTATATCATATCACTAATCTATCCTACACAACAACACATCTCCACCTATTCTACTCACAATCTTAACTTACCATCCTACTAATCATACACTTTCACTTATCATAACTCCACTCTACCTATTCTACTAATTCTCTACTACCACAA
Spp1	TCCACTGAACTGAGAAATGAGCAGTTAGATCACCTTACCACTATATCATATCACTAATCTATCCTACACAACAACACATCTCCACCTATTCTACTCACAATCTTAACTTACCATCCTACTAATCATACACTTTCACTTATCATAACTCCACTCTACCTATTCTACTAATTCTCTACTACCACAA
Spp1	CATGAAACAACAGACTAAGCTAAGAGCCCAATCACCTTACCACTATATCATATCACTAATCTATCCTACACAACAACACATCTCCACCTATTCTACTCACAATCTTAACTTACCATCCTACTAATCATACACTTTCACTTATCATAACTCCACTCTACCTATTCTACTAATTCTCTACTACCACAA
Neurod6	ACTGATCATCTGGCATCCCTGTAAGTGGGTATCACCTTACCACTATATCATATCACTAATCTATCCTACACAACAACACATCTCTCATATACACTATCCAACACCTCACCTAATTAACCTATAACACCACATCATCACTTATCATAACTCCACTCTACCTATTCTACTAATTCTCTACTACCACAA
Neurod6	GAGCCATGTGATCCTCTCTTGGGACCTTCAATCACCTTACCACTATATCATATCACTAATCTATCCTACACAACAACACATCTCTCATATACACTATCCAACACCTCACCTAATTAACCTATAACACCACATCATCACTTATCATAACTCCACTCTACCTATTCTACTAATTCTCTACTACCACAA
Neurod6	TGGTACCCATGCCATCTGCTAGTGACGTCAATCACCTTACCACTATATCATATCACTAATCTATCCTACACAACAACACATCTCTCATATACACTATCCAACACCTCACCTAATTAACCTATAACACCACATCATCACTTATCATAACTCCACTCTACCTATTCTACTAATTCTCTACTACCACAA
Neurod6	CTCTAGATCTGTGTGTATCTGCACTATCTCATCACCTTACCACTATATCATATCACTAATCTATCCTACACAACAACACATCTCTCATATACACTATCCAACACCTCACCTAATTAACCTATAACACCACATCATCACTTATCATAACTCCACTCTACCTATTCTACTAATTCTCTACTACCACAA
Neurod6	CTTTTCAGGCTGAGTGTCGCATCGTCTCCTATCACCTTACCACTATATCATATCACTAATCTATCCTACACAACAACACATCTCTCATATACACTATCCAACACCTCACCTAATTAACCTATAACACCACATCATCACTTATCATAACTCCACTCTACCTATTCTACTAATTCTCTACTACCACAA
Neurod6	CTCGTCAAACGGTAGTGTTAACATGGTTCTATCACCTTACCACTATATCATATCACTAATCTATCCTACACAACAACACATCTCTCATATACACTATCCAACACCTCACCTAATTAACCTATAACACCACATCATCACTTATCATAACTCCACTCTACCTATTCTACTAATTCTCTACTACCACAA
Neurod6	TCTGCACATCTGGGATTCGGGCATTACGACATCACCTTACCACTATATCATATCACTAATCTATCCTACACAACAACACATCTCTCATATACACTATCCAACACCTCACCTAATTAACCTATAACACCACATCATCACTTATCATAACTCCACTCTACCTATTCTACTAATTCTCTACTACCACAA
Neurod6	AGGACAACTTGTTTTGGAAAGCTCTCTGGTATCACCTTACCACTATATCATATCACTAATCTATCCTACACAACAACACATCTCTCATATACACTATCCAACACCTCACCTAATTAACCTATAACACCACATCATCACTTATCATAACTCCACTCTACCTATTCTACTAATTCTCTACTACCACAA
Neurod6	TGGTCTTTTTTTTCCTGAGCCCCCTCCTTCATCACCTTACCACTATATCATATCACTAATCTATCCTACACAACAACACATCTCTCATATACACTATCCAACACCTCACCTAATTAACCTATAACACCACATCATCACTTATCATAACTCCACTCTACCTATTCTACTAATTCTCTACTACCACAA
Neurod6	CTCCTGAACTTGACCCTTTCCAGTCGTAGTATCACCTTACCACTATATCATATCACTAATCTATCCTACACAACAACACATCTCTCATATACACTATCCAACACCTCACCTAATTAACCTATAACACCACATCATCACTTATCATAACTCCACTCTACCTATTCTACTAATTCTCTACTACCACAA
Neurod6	CATCATTGAGGCCGTGCATCCGGTTCCTCTATCACCTTACCACTATATCATATCACTAATCTATCCTACACAACAACACATCTCTCATATACACTATCCAACACCTCACCTAATTAACCTATAACACCACATCATCACTTATCATAACTCCACTCTACCTATTCTACTAATTCTCTACTACCACAA
Neurod6	GTTTTAGAGTAACAGGGGACCACTTTTCGCATCACCTTACCACTATATCATATCACTAATCTATCCTACACAACAACACATCTCTCATATACACTATCCAACACCTCACCTAATTAACCTATAACACCACATCATCACTTATCATAACTCCACTCTACCTATTCTACTAATTCTCTACTACCACAA
Neurod6	GGCCAGTCGTAAAGTTTCTATTTTGGACAGATCACCTTACCACTATATCATATCACTAATCTATCCTACACAACAACACATCTCTCATATACACTATCCAACACCTCACCTAATTAACCTATAACACCACATCATCACTTATCATAACTCCACTCTACCTATTCTACTAATTCTCTACTACCACAA
Neurod6	CGGTCTCTTGCCAATCCTCAGAATTTCAGAATCACCTTACCACTATATCATATCACTAATCTATCCTACACAACAACACATCTCTCATATACACTATCCAACACCTCACCTAATTAACCTATAACACCACATCATCACTTATCATAACTCCACTCTACCTATTCTACTAATTCTCTACTACCACAA
Neurod6	CTTTGCATAAGTTTTGGACGAACGTGAGCAATCACCTTACCACTATATCATATCACTAATCTATCCTACACAACAACACATCTCTCATATACACTATCCAACACCTCACCTAATTAACCTATAACACCACATCATCACTTATCATAACTCCACTCTACCTATTCTACTAATTCTCTACTACCACAA
Neurod6	GAGCTGTAAGCAGCCTGCCACCAAGTTTGTATCACCTTACCACTATATCATATCACTAATCTATCCTACACAACAACACATCTCTCATATACACTATCCAACACCTCACCTAATTAACCTATAACACCACATCATCACTTATCATAACTCCACTCTACCTATTCTACTAATTCTCTACTACCACAA
Neurod6	GAATGTGGAGTAGGGTGACCTTGTGTGGTGATCACCTTACCACTATATCATATCACTAATCTATCCTACACAACAACACATCTCTCATATACACTATCCAACACCTCACCTAATTAACCTATAACACCACATCATCACTTATCATAACTCCACTCTACCTATTCTACTAATTCTCTACTACCACAA
Neurod6	GAATTATCAAGAGTCCCATGCCCTGGGGGAATCACCTTACCACTATATCATATCACTAATCTATCCTACACAACAACACATCTCTCATATACACTATCCAACACCTCACCTAATTAACCTATAACACCACATCATCACTTATCATAACTCCACTCTACCTATTCTACTAATTCTCTACTACCACAA
Neurod6	GCACTGCAGTAATTGTAGGGTTTCATGGACATCACCTTACCACTATATCATATCACTAATCTATCCTACACAACAACACATCTCTCATATACACTATCCAACACCTCACCTAATTAACCTATAACACCACATCATCACTTATCATAACTCCACTCTACCTATTCTACTAATTCTCTACTACCACAA
Neurod6	TGGCACACTCAGGGGAGGTACTTTCATAGAATCACCTTACCACTATATCATATCACTAATCTATCCTACACAACAACACATCTCTCATATACACTATCCAACACCTCACCTAATTAACCTATAACACCACATCATCACTTATCATAACTCCACTCTACCTATTCTACTAATTCTCTACTACCACAA
Neurod6	CCCATTATAGTTAATTGGGGGAGGACTATCACCTTACCACTATATCATATCACTAATCTATCCTACACAACAACACATCTCTCATATACACTATCCAACACCTCACCTAATTAACCTATAACACCACATCATCACTTATCATAACTCCACTCTACCTATTCTACTAATTCTCTACTACCACAA
Neurod6	CATAGTCCAAGGTTTCTTCTTGCTTCAGGGATCACCTTACCACTATATCATATCACTAATCTATCCTACACAACAACACATCTCTCATATACACTATCCAACACCTCACCTAATTAACCTATAACACCACATCATCACTTATCATAACTCCACTCTACCTATTCTACTAATTCTCTACTACCACAA
Neurod6	GGTGGCACTGCACAGTAATGCATGCCATCACCTTACCACTATATCATATCACTAATCTATCCTACACAACAACACATCTCTCATATACACTATCCAACACCTCACCTAATTAACCTATAACACCACATCATCACTTATCATAACTCCACTCTACCTATTCTACTAATTCTCTACTACCACAA
Neurod6	GTAAGTCGTAAGGGAAGTGGCTGTCGGTGGATCACCTTACCACTATATCATATCACTAATCTATCCTACACAACAACACATCTCTCATATACACTATCCAACACCTCACCTAATTAACCTATAACACCACATCATCACTTATCATAACTCCACTCTACCTATTCTACTAATTCTCTACTACCACAA
Neurod6	CATCTTGCATAGTGAGAGATTGGCTGCGCAATCACCTTACCACTATATCATATCACTAATCTATCCTACACAACAACACATCTCTCATATACACTATCCAACACCTCACCTAATTAACCTATAACACCACATCATCACTTATCATAACTCCACTCTACCTATTCTACTAATTCTCTACTACCACAA
Neurod6	AGTGGGAGGTGAATGACCACTGTTTATTTTCATCACCTTACCACTATATCATATCACTAATCTATCCTACACAACAACACATCTCTCATATACACTATCCAACACCTCACCTAATTAACCTATAACACCACATCATCACTTATCATAACTCCACTCTACCTATTCTACTAATTCTCTACTACCACAA
Neurod6	GTGCCAATTACGCAGCCCACAAGCATCTGCATCACCTTACCACTATATCATATCACTAATCTATCCTACACAACAACACATCTCTCATATACACTATCCAACACCTCACCTAATTAACCTATAACACCACATCATCACTTATCATAACTCCACTCTACCTATTCTACTAATTCTCTACTACCACAA
Neurod6	GCTGTGTGCATGTCTTTATTCAGCAACATCATCACCTTACCACTATATCATATCACTAATCTATCCTACACAACAACACATCTCTCATATACACTATCCAACACCTCACCTAATTAACCTATAACACCACATCATCACTTATCATAACTCCACTCTACCTATTCTACTAATTCTCTACTACCACAA
Myoc	AGTTCTCCTGCAAGGTGTCTGGATGGGTGGATCACCTTACCACTATATCATATCACTAATCTATCCTACACAACAACACATCATCATTACACCTAATCATTCACACTCCCTAATTAACCTATAACACCACATCACTTACCATCCTACTAATCATACACTTATTCTACTAATTCTCTACTACCACAA
Myoc	CAGTGTGGAGGCTGGGTGAGGTTTCTTCTGATCACCTTACCACTATATCATATCACTAATCTATCCTACACAACAACACATCATCATTACACCTAATCATTCACACTCCCTAATTAACCTATAACACCACATCACTTACCATCCTACTAATCATACACTTATTCTACTAATTCTCTACTACCACAA
Myoc	AGATGGAGAGCTGGCATCTTGGGACCACAGATCACCTTACCACTATATCATATCACTAATCTATCCTACACAACAACACATCATCATTACACCTAATCATTCACACTCCCTAATTAACCTATAACACCACATCACTTACCATCCTACTAATCATACACTTATTCTACTAATTCTCTACTACCACAA
Myoc	CATTGGCCTTTCGGAACTGTGCTGTCCTGGATCACCTTACCACTATATCATATCACTAATCTATCCTACACAACAACACATCATCATTACACCTAATCATTCACACTCCCTAATTAACCTATAACACCACATCACTTACCATCCTACTAATCATACACTTATTCTACTAATTCTCTACTACCACAA
Myoc	CAGTGAAGGTGTATTGGCATCGGCCACTCCATCACCTTACCACTATATCATATCACTAATCTATCCTACACAACAACACATCATCATTACACCTAATCATTCACACTCCCTAATTAACCTATAACACCACATCACTTACCATCCTACTAATCATACACTTATTCTACTAATTCTCTACTACCACAA
Myoc	TCCCTTGGGCAGCTAGATTCATTGGGGCTGATCACCTTACCACTATATCATATCACTAATCTATCCTACACAACAACACATCATCATTACACCTAATCATTCACACTCCCTAATTAACCTATAACACCACATCACTTACCATCCTACTAATCATACACTTATTCTACTAATTCTCTACTACCACAA
Myoc	TGAAGGTCTTGGATGGCTGACATGGCCTGGATCACCTTACCACTATATCATATCACTAATCTATCCTACACAACAACACATCATCATTACACCTAATCATTCACACTCCCTAATTAACCTATAACACCACATCACTTACCATCCTACTAATCATACACTTATTCTACTAATTCTCTACTACCACAA
Myoc	TGGTGGACTCTAGGTCTGCATGCTGGATGCATCACCTTACCACTATATCATATCACTAATCTATCCTACACAACAACACATCATCATTACACCTAATCATTCACACTCCCTAATTAACCTATAACACCACATCACTTACCATCCTACTAATCATACACTTATTCTACTAATTCTCTACTACCACAA
Myoc	TCTGGTGGAGGAGACTCTCCAGGGATCTGAATCACCTTACCACTATATCATATCACTAATCTATCCTACACAACAACACATCATCATTACACCTAATCATTCACACTCCCTAATTAACCTATAACACCACATCACTTACCATCCTACTAATCATACACTTATTCTACTAATTCTCTACTACCACAA
Myoc	CTTATCTCGAAGGAGATTGTTATAGGCTGCATCACCTTACCACTATATCATATCACTAATCTATCCTACACAACAACACATCATCATTACACCTAATCATTCACACTCCCTAATTAACCTATAACACCACATCACTTACCATCCTACTAATCATACACTTATTCTACTAATTCTCTACTACCACAA
Myoc	CAAATCTTCATTCTCTTGTTCCAGCTGCCTATCACCTTACCACTATATCATATCACTAATCTATCCTACACAACAACACATCATCATTACACCTAATCATTCACACTCCCTAATTAACCTATAACACCACATCACTTACCATCCTACTAATCATACACTTATTCTACTAATTCTCTACTACCACAA
Myoc	CAAATTCCACTGAGAGACTTCCCTGGAGCCATCACCTTACCACTATATCATATCACTAATCTATCCTACACAACAACACATCATCATTACACCTAATCATTCACACTCCCTAATTAACCTATAACACCACATCACTTACCATCCTACTAATCATACACTTATTCTACTAATTCTCTACTACCACAA
Myoc	GGATTTTCCTTCAAGATTTGGGAAGCAGGAATCACCTTACCACTATATCATATCACTAATCTATCCTACACAACAACACATCATCATTACACCTAATCATTCACACTCCCTAATTAACCTATAACACCACATCACTTACCATCCTACTAATCATACACTTATTCTACTAATTCTCTACTACCACAA
Myoc	CGATTGTTTCAGCTGTCCTCAGGGTGACTGATCACCTTACCACTATATCATATCACTAATCTATCCTACACAACAACACATCATCATTACACCTAATCATTCACACTCCCTAATTAACCTATAACACCACATCACTTACCATCCTACTAATCATACACTTATTCTACTAATTCTCTACTACCACAA
Myoc	CAACCGTGTCAATCCTCCATGTGCTTTCCTATCACCTTACCACTATATCATATCACTAATCTATCCTACACAACAACACATCATCATTACACCTAATCATTCACACTCCCTAATTAACCTATAACACCACATCACTTACCATCCTACTAATCATACACTTATTCTACTAATTCTCTACTACCACAA
Myoc	GACTGTACTCAAACACCTGGCGGATCTCTGATCACCTTACCACTATATCATATCACTAATCTATCCTACACAACAACACATCATCATTACACCTAATCATTCACACTCCCTAATTAACCTATAACACCACATCACTTACCATCCTACTAATCATACACTTATTCTACTAATTCTCTACTACCACAA
Myoc	CTTGGAAGGATAGCCCTGCTCGAACTGGCTATCACCTTACCACTATATCATATCACTAATCTATCCTACACAACAACACATCATCATTACACCTAATCATTCACACTCCCTAATTAACCTATAACACCACATCACTTACCATCCTACTAATCATACACTTATTCTACTAATTCTCTACTACCACAA
Myoc	CAGTTCTGGACTCAGCCCCCTGGAAATAGAATCACCTTACCACTATATCATATCACTAATCTATCCTACACAACAACACATCATCATTACACCTAATCATTCACACTCCCTAATTAACCTATAACACCACATCACTTACCATCCTACTAATCATACACTTATTCTACTAATTCTCTACTACCACAA
Myoc	GAATTTCCTTCTCTGCCTTCACGGTCTCCGATCACCTTACCACTATATCATATCACTAATCTATCCTACACAACAACACATCATCATTACACCTAATCATTCACACTCCCTAATTAACCTATAACACCACATCACTTACCATCCTACTAATCATACACTTATTCTACTAATTCTCTACTACCACAA
Myoc	TCAATGTCTGTGTAGCCACCCCACGCGTACATCACCTTACCACTATATCATATCACTAATCTATCCTACACAACAACACATCATCATTACACCTAATCATTCACACTCCCTAATTAACCTATAACACCACATCACTTACCATCCTACTAATCATACACTTATTCTACTAATTCTCTACTACCACAA
Myoc	CGCTGGGTTCAATTTGGAGAGGACTATGGCATCACCTTACCACTATATCATATCACTAATCTATCCTACACAACAACACATCATCATTACACCTAATCATTCACACTCCCTAATTAACCTATAACACCACATCACTTACCATCCTACTAATCATACACTTATTCTACTAATTCTCTACTACCACAA
Myoc	CTTACGGATGTTAGTCTCCCAGGTACGCTCATCACCTTACCACTATATCATATCACTAATCTATCCTACACAACAACACATCATCATTACACCTAATCATTCACACTCCCTAATTAACCTATAACACCACATCACTTACCATCCTACTAATCATACACTTATTCTACTAATTCTCTACTACCACAA
Myoc	ACGGTTGCATGGGCTGAAGAGTAGCTGCTCATCACCTTACCACTATATCATATCACTAATCTATCCTACACAACAACACATCATCATTACACCTAATCATTCACACTCCCTAATTAACCTATAACACCACATCACTTACCATCCTACTAATCATACACTTATTCTACTAATTCTCTACTACCACAA
Myoc	AGGGTCTTACTGGTCCCCGTTTTAGTGTCGATCACCTTACCACTATATCATATCACTAATCTATCCTACACAACAACACATCATCATTACACCTAATCATTCACACTCCCTAATTAACCTATAACACCACATCACTTACCATCCTACTAATCATACACTTATTCTACTAATTCTCTACTACCACAA
Myoc	CTGTACTTGTAGCGATTCGTGAATGGGATGATCACCTTACCACTATATCATATCACTAATCTATCCTACACAACAACACATCATCATTACACCTAATCATTCACACTCCCTAATTAACCTATAACACCACATCACTTACCATCCTACTAATCATACACTTATTCTACTAATTCTCTACTACCACAA
Myoc	GTTGAAGTTGTCCCAGGCAAACAGCTTCCTATCACCTTACCACTATATCATATCACTAATCTATCCTACACAACAACACATCATCATTACACCTAATCATTCACACTCCCTAATTAACCTATAACACCACATCACTTACCATCCTACTAATCATACACTTATTCTACTAATTCTCTACTACCACAA
Myoc	GTAGGCATAGAGGCTCCTCACATCTCCAAGATCACCTTACCACTATATCATATCACTAATCTATCCTACACAACAACACATCATCATTACACCTAATCATTCACACTCCCTAATTAACCTATAACACCACATCACTTACCATCCTACTAATCATACACTTATTCTACTAATTCTCTACTACCACAA
Myoc	AGCCCGGAACTTCACCTTTTCTGGCCTTTGATCACCTTACCACTATATCATATCACTAATCTATCCTACACAACAACACATCATCATTACACCTAATCATTCACACTCCCTAATTAACCTATAACACCACATCACTTACCATCCTACTAATCATACACTTATTCTACTAATTCTCTACTACCACAA
Pdgfra	AGAAAGACCTGGTGGGAGGTCCCCATAGCTATCACCTTACCACTATATCATATCACTCCACCTATTCTACTCACAATCTTAATCTCATATACACTATCCAACACCTCACTCATCCTTAACCAATATTCCTTAACTCACTTATCATAACTCCACTCTACCTATTCTACTAATTCTCTACTACCACAA
Pdgfra	CTTCTCATTCTCGTTTGGGAGGATAGAGGGATCACCTTACCACTATATCATATCACTCCACCTATTCTACTCACAATCTTAATCTCATATACACTATCCAACACCTCACTCATCCTTAACCAATATTCCTTAACTCACTTATCATAACTCCACTCTACCTATTCTACTAATTCTCTACTACCACAA
Pdgfra	CAGCTCACTTCACTCTCCCCAACGCATCTCATCACCTTACCACTATATCATATCACTCCACCTATTCTACTCACAATCTTAATCTCATATACACTATCCAACACCTCACTCATCCTTAACCAATATTCCTTAACTCACTTATCATAACTCCACTCTACCTATTCTACTAATTCTCTACTACCACAA
Pdgfra	GATTTCCACGTTGGGGTCGTCTTCTTCAGAATCACCTTACCACTATATCATATCACTCCACCTATTCTACTCACAATCTTAATCTCATATACACTATCCAACACCTCACTCATCCTTAACCAATATTCCTTAACTCACTTATCATAACTCCACTCTACCTATTCTACTAATTCTCTACTACCACAA
Pdgfra	GACAAAGAGGCCACTGTTGTTCTCCTCACTATCACCTTACCACTATATCATATCACTCCACCTATTCTACTCACAATCTTAATCTCATATACACTATCCAACACCTCACTCATCCTTAACCAATATTCCTTAACTCACTTATCATAACTCCACTCTACCTATTCTACTAATTCTCTACTACCACAA
Pdgfra	AGTAGCAAGTGTACCATCCGGTGTGGGCTGATCACCTTACCACTATATCATATCACTCCACCTATTCTACTCACAATCTTAATCTCATATACACTATCCAACACCTCACTCATCCTTAACCAATATTCCTTAACTCACTTATCATAACTCCACTCTACCTATTCTACTAATTCTCTACTACCACAA
Pdgfra	TCGATCTCACTCTCATCCGTCTGAGTGTGGATCACCTTACCACTATATCATATCACTCCACCTATTCTACTCACAATCTTAATCTCATATACACTATCCAACACCTCACTCATCCTTAACCAATATTCCTTAACTCACTTATCATAACTCCACTCTACCTATTCTACTAATTCTCTACTACCACAA
Pdgfra	GGGTCTGGTACATAGATGTAAATGTGCCTGATCACCTTACCACTATATCATATCACTCCACCTATTCTACTCACAATCTTAATCTCATATACACTATCCAACACCTCACTCATCCTTAACCAATATTCCTTAACTCACTTATCATAACTCCACTCTACCTATTCTACTAATTCTCTACTACCACAA
Pdgfra	CTAAGGAATCGGTCATCCCGAGAGGCATCACCTTACCACTATATCATATCACTCCACCTATTCTACTCACAATCTTAATCTCATATACACTATCCAACACCTCACTCATCCTTAACCAATATTCCTTAACTCACTTATCATAACTCCACTCTACCTATTCTACTAATTCTCTACTACCACAA
Pdgfra	GTATGATGGCAGAGTCATCCTCTTCCACGAATCACCTTACCACTATATCATATCACTCCACCTATTCTACTCACAATCTTAATCTCATATACACTATCCAACACCTCACTCATCCTTAACCAATATTCCTTAACTCACTTATCATAACTCCACTCTACCTATTCTACTAATTCTCTACTACCACAA
Pdgfra	GTTACTTGAGTCTCCGGATCTGTGGTGCGGATCACCTTACCACTATATCATATCACTCCACCTATTCTACTCACAATCTTAATCTCATATACACTATCCAACACCTCACTCATCCTTAACCAATATTCCTTAACTCACTTATCATAACTCCACTCTACCTATTCTACTAATTCTCTACTACCACAA
Pdgfra	GTTCCGTTGAAGCCCTGCCTGCTGTCATAGATCACCTTACCACTATATCATATCACTCCACCTATTCTACTCACAATCTTAATCTCATATACACTATCCAACACCTCACTCATCCTTAACCAATATTCCTTAACTCACTTATCATAACTCCACTCTACCTATTCTACTAATTCTCTACTACCACAA
Pdgfra	CCTTTGACGGTGGCCTCACAGATGTAAGGCATCACCTTACCACTATATCATATCACTCCACCTATTCTACTCACAATCTTAATCTCATATACACTATCCAACACCTCACTCATCCTTAACCAATATTCCTTAACTCACTTATCATAACTCCACTCTACCTATTCTACTAATTCTCTACTACCACAA
Pdgfra	CAGTTCTGACGTTGCTTTCAAGGCATAAACATCACCTTACCACTATATCATATCACTCCACCTATTCTACTCACAATCTTAATCTCATATACACTATCCAACACCTCACTCATCCTTAACCAATATTCCTTAACTCACTTATCATAACTCCACTCTACCTATTCTACTAATTCTCTACTACCACAA
Pdgfra	CTTATACACAGTCTGGCGTGCGTCCATCTCATCACCTTACCACTATATCATATCACTCCACCTATTCTACTCACAATCTTAATCTCATATACACTATCCAACACCTCACTCATCCTTAACCAATATTCCTTAACTCACTTATCATAACTCCACTCTACCTATTCTACTAATTCTCTACTACCACAA
Pdgfra	AGACGGCACAGGTCACCACGATCGTTTCTCATCACCTTACCACTATATCATATCACTCCACCTATTCTACTCACAATCTTAATCTCATATACACTATCCAACACCTCACTCATCCTTAACCAATATTCCTTAACTCACTTATCATAACTCCACTCTACCTATTCTACTAATTCTCTACTACCACAA
Pdgfra	GTCCACTGCAGGTCAACGACCTCGTTGATCACCTTACCACTATATCATATCACTCCACCTATTCTACTCACAATCTTAATCTCATATACACTATCCAACACCTCACTCATCCTTAACCAATATTCCTTAACTCACTTATCATAACTCCACTCTACCTATTCTACTAATTCTCTACTACCACAA
Pdgfra	GTGATACCTTTGTTTCTCACTTCTCCAGGGATCACCTTACCACTATATCATATCACTCCACCTATTCTACTCACAATCTTAATCTCATATACACTATCCAACACCTCACTCATCCTTAACCAATATTCCTTAACTCACTTATCATAACTCCACTCTACCTATTCTACTAATTCTCTACTACCACAA
Pdgfra	GTTTGATGGATGGGAGTTTGATCTCCTCCAATCACCTTACCACTATATCATATCACTCCACCTATTCTACTCACAATCTTAATCTCATATACACTATCCAACACCTCACTCATCCTTAACCAATATTCCTTAACTCACTTATCATAACTCCACTCTACCTATTCTACTAATTCTCTACTACCACAA
Pdgfra	AGCACATTCATACTCTCCACTGTCCTTCACATCACCTTACCACTATATCATATCACTCCACCTATTCTACTCACAATCTTAATCTCATATACACTATCCAACACCTCACTCATCCTTAACCAATATTCCTTAACTCACTTATCATAACTCCACTCTACCTATTCTACTAATTCTCTACTACCACAA
Pdgfra	CATTTCCTTGACCTCTTTAGTGGCCTGACGATCACCTTACCACTATATCATATCACTCCACCTATTCTACTCACAATCTTAATCTCATATACACTATCCAACACCTCACTCATCCTTAACCAATATTCCTTAACTCACTTATCATAACTCCACTCTACCTATTCTACTAATTCTCTACTACCACAA
Pdgfra	GCCTTTCTCGTGGACAGAAATGGTGACTCTATCACCTTACCACTATATCATATCACTCCACCTATTCTACTCACAATCTTAATCTCATATACACTATCCAACACCTCACTCATCCTTAACCAATATTCCTTAACTCACTTATCATAACTCCACTCTACCTATTCTACTAATTCTCTACTACCACAA
Pdgfra	GACTTCGTGCAAGTTGACAGCTTCCAGCTGATCACCTTACCACTATATCATATCACTCCACCTATTCTACTCACAATCTTAATCTCATATACACTATCCAACACCTCACTCATCCTTAACCAATATTCCTTAACTCACTTATCATAACTCCACTCTACCTATTCTACTAATTCTCTACTACCACAA
Pdgfra	GTTGTCCTTCAGCCACGATATCCTGGGCGTATCACCTTACCACTATATCATATCACTCCACCTATTCTACTCACAATCTTAATCTCATATACACTATCCAACACCTCACTCATCCTTAACCAATATTCCTTAACTCACTTATCATAACTCCACTCTACCTATTCTACTAATTCTCTACTACCACAA
Pdgfra	GGTGATCTCGGTGAGATTCTCTATCAGAGTATCACCTTACCACTATATCATATCACTCCACCTATTCTACTCACAATCTTAATCTCATATACACTATCCAACACCTCACTCATCCTTAACCAATATTCCTTAACTCACTTATCATAACTCCACTCTACCTATTCTACTAATTCTCTACTACCACAA
Pdgfra	CTGATACCTTGTTTCCTGACTCTTCTGTACATCACCTTACCACTATATCATATCACTCCACCTATTCTACTCACAATCTTAATCTCATATACACTATCCAACACCTCACTCATCCTTAACCAATATTCCTTAACTCACTTATCATAACTCCACTCTACCTATTCTACTAATTCTCTACTACCACAA
Pdgfra	CACTGTCTTCTTCCTTAGCCCGGATCAGCTATCACCTTACCACTATATCATATCACTCCACCTATTCTACTCACAATCTTAATCTCATATACACTATCCAACACCTCACTCATCCTTAACCAATATTCCTTAACTCACTTATCATAACTCCACTCTACCTATTCTACTAATTCTCTACTACCACAA
Pdgfra	ACTCTTCACGTCATCCTCATTTTGAACATCACCTTACCACTATATCATATCACTCCACCTATTCTACTCACAATCTTAATCTCATATACACTATCCAACACCTCACTCATCCTTAACCAATATTCCTTAACTCACTTATCATAACTCCACTCTACCTATTCTACTAATTCTCTACTACCACAA
Tph2	CTGTCCAGAACCCTGGTGCTGAAGAGCAGTATCACCTTACCACTATATCATATCACTCCACCTATTCTACTCACAATCTTAAATCATTACACCTAATCATTCACACTCCTCATCCTTAACCAATATTCCTTAACCTTACCATCCTACTAATCATACACTTATTCTACTAATTCTCTACTACCACAA
Tph2	CGATGTAATTTTCTTTCTCAGCAGCAGGGGATCACCTTACCACTATATCATATCACTCCACCTATTCTACTCACAATCTTAAATCATTACACCTAATCATTCACACTCCTCATCCTTAACCAATATTCCTTAACCTTACCATCCTACTAATCATACACTTATTCTACTAATTCTCTACTACCACAA
Tph2	GCTGATGATCTTCTGGCACAGCAGAATCCAATCACCTTACCACTATATCATATCACTCCACCTATTCTACTCACAATCTTAAATCATTACACCTAATCATTCACACTCCTCATCCTTAACCAATATTCCTTAACCTTACCATCCTACTAATCATACACTTATTCTACTAATTCTCTACTACCACAA
Tph2	CGCTTTTCTTGTCCTCGCTTTTGATAGCCTATCACCTTACCACTATATCATATCACTCCACCTATTCTACTCACAATCTTAAATCATTACACCTAATCATTCACACTCCTCATCCTTAACCAATATTCCTTAACCTTACCATCCTACTAATCATACACTTATTCTACTAATTCTCTACTACCACAA
Tph2	TCTTGCTGCTCTCTGTGGTGTCGCCTTTGCATCACCTTACCACTATATCATATCACTCCACCTATTCTACTCACAATCTTAAATCATTACACCTAATCATTCACACTCCTCATCCTTAACCAATATTCCTTAACCTTACCATCCTACTAATCATACACTTATTCTACTAATTCTCTACTACCACAA
Tph2	CTAAGTGCTTTCACCAGCCCACCAACTTCAATCACCTTACCACTATATCATATCACTCCACCTATTCTACTCACAATCTTAAATCATTACACCTAATCATTCACACTCCTCATCCTTAACCAATATTCCTTAACCTTACCATCCTACTAATCATACACTTATTCTACTAATTCTCTACTACCACAA
Tph2	CCTGGATTCGATATGAAGCATGTTGACATGATCACCTTACCACTATATCATATCACTCCACCTATTCTACTCACAATCTTAAATCATTACACCTAATCATTCACACTCCTCATCCTTAACCAATATTCCTTAACCTTACCATCCTACTAATCATACACTTATTCTACTAATTCTCTACTACCACAA
Tph2	GATTTCGACTTCAGAACTTCTTCGTCGGGAATCACCTTACCACTATATCATATCACTCCACCTATTCTACTCACAATCTTAAATCATTACACCTAATCATTCACACTCCTCATCCTTAACCAATATTCCTTAACCTTACCATCCTACTAATCATACACTTATTCTACTAATTCTCTACTACCACAA
Tph2	GAATTCCGTTTTGCCACATTCGCAGTCCACATCACCTTACCACTATATCATATCACTCCACCTATTCTACTCACAATCTTAAATCATTACACCTAATCATTCACACTCCTCATCCTTAACCAATATTCCTTAACCTTACCATCCTACTAATCATACACTTATTCTACTAATTCTCTACTACCACAA
Tph2	TCAGGGTCACAATGGTGGTCTGAAATTTCAATCACCTTACCACTATATCATATCACTCCACCTATTCTACTCACAATCTTAAATCATTACACCTAATCATTCACACTCCTCATCCTTAACCAATATTCCTTAACCTTACCATCCTACTAATCATACACTTATTCTACTAATTCTCTACTACCACAA
Tph2	TCGAGATCTTCTTCCTCCGTCCAAATGCTCATCACCTTACCACTATATCATATCACTCCACCTATTCTACTCACAATCTTAAATCATTACACCTAATCATTCACACTCCTCATCCTTAACCAATATTCCTTAACCTTACCATCCTACTAATCATACACTTATTCTACTAATTCTCTACTACCACAA
Tph2	TGTCTAACTCAGAGATCTTCCGAGGGAACCATCACCTTACCACTATATCATATCACTCCACCTATTCTACTCACAATCTTAAATCATTACACCTAATCATTCACACTCCTCATCCTTAACCAATATTCCTTAACCTTACCATCCTACTAATCATACACTTATTCTACTAATTCTCTACTACCACAA
Tph2	GTGCCGTACATGAGGACTCGGTGAGAATCACCTTACCACTATATCATATCACTCCACCTATTCTACTCACAATCTTAAATCATTACACCTAATCATTCACACTCCTCATCCTTAACCAATATTCCTTAACCTTACCATCCTACTAATCATACACTTATTCTACTAATTCTCTACTACCACAA
Tph2	TCCTTAAATCCTGGATGGTCGGCATCAAGCATCACCTTACCACTATATCATATCACTCCACCTATTCTACTCACAATCTTAAATCATTACACCTAATCATTCACACTCCTCATCCTTAACCAATATTCCTTAACCTTACCATCCTACTAATCATACACTTATTCTACTAATTCTCTACTACCACAA
Tph2	TGACCATATTTATAGCCCATGGCCACATCCATCACCTTACCACTATATCATATCACTCCACCTATTCTACTCACAATCTTAAATCATTACACCTAATCATTCACACTCCTCATCCTTAACCAATATTCCTTAACCTTACCATCCTACTAATCATACACTTATTCTACTAATTCTCTACTACCACAA
Tph2	TCTTCTTCTGTGTACTCGACCCTGGGAATGATCACCTTACCACTATATCATATCACTCCACCTATTCTACTCACAATCTTAAATCATTACACCTAATCATTCACACTCCTCATCCTTAACCAATATTCCTTAACCTTACCATCCTACTAATCATACACTTATTCTACTAATTCTCTACTACCACAA
Tph2	CATGAGTCGGGTAGAGTTTGGAGAGCTCCCATCACCTTACCACTATATCATATCACTCCACCTATTCTACTCACAATCTTAAATCATTACACCTAATCATTCACACTCCTCATCCTTAACCAATATTCCTTAACCTTACCATCCTACTAATCATACACTTATTCTACTAATTCTCTACTACCACAA
Tph2	TGGTCAGCAGGGGGAGGTTTTTCAGGTACTATCACCTTACCACTATATCATATCACTCCACCTATTCTACTCACAATCTTAAATCATTACACCTAATCATTCACACTCCTCATCCTTAACCAATATTCCTTAACCTTACCATCCTACTAATCATACACTTATTCTACTAATTCTCTACTACCACAA
Tph2	AGTTGCGGCACGTTGTCTTCCCTGTAGCCAATCACCTTACCACTATATCATATCACTCCACCTATTCTACTCACAATCTTAAATCATTACACCTAATCATTCACACTCCTCATCCTTAACCAATATTCCTTAACCTTACCATCCTACTAATCATACACTTATTCTACTAATTCTCTACTACCACAA
Tph2	GATCGCTCTTTCAGAAACATGGAGACGTCTATCACCTTACCACTATATCATATCACTCCACCTATTCTACTCACAATCTTAAATCATTACACCTAATCATTCACACTCCTCATCCTTAACCAATATTCCTTAACCTTACCATCCTACTAATCATACACTTATTCTACTAATTCTCTACTACCACAA
Tph2	CTGGGTGCAGTGGAATACTCTGTAGGCCAGATCACCTTACCACTATATCATATCACTCCACCTATTCTACTCACAATCTTAAATCATTACACCTAATCATTCACACTCCTCATCCTTAACCAATATTCCTTAACCTTACCATCCTACTAATCATACACTTATTCTACTAATTCTCTACTACCACAA
Tph2	TGGCATGTATCTGGTTCCGGGGTGTAGAGGATCACCTTACCACTATATCATATCACTCCACCTATTCTACTCACAATCTTAAATCATTACACCTAATCATTCACACTCCTCATCCTTAACCAATATTCCTTAACCTTACCATCCTACTAATCATACACTTATTCTACTAATTCTCTACTACCACAA
Tph2	CAAACTTGGGATCCGCAAGCAGTGGCACGTATCACCTTACCACTATATCATATCACTCCACCTATTCTACTCACAATCTTAAATCATTACACCTAATCATTCACACTCCTCATCCTTAACCAATATTCCTTAACCTTACCATCCTACTAATCATACACTTATTCTACTAATTCTCTACTACCACAA
Tph2	TCCCAGAGACGCTAAGCCTATCTCTTGGGAATCACCTTACCACTATATCATATCACTCCACCTATTCTACTCACAATCTTAAATCATTACACCTAATCATTCACACTCCTCATCCTTAACCAATATTCCTTAACCTTACCATCCTACTAATCATACACTTATTCTACTAATTCTCTACTACCACAA
Tph2	CGTGGCTAGTTTCTGAACGTCCTCATCTGAATCACCTTACCACTATATCATATCACTCCACCTATTCTACTCACAATCTTAAATCATTACACCTAATCATTCACACTCCTCATCCTTAACCAATATTCCTTAACCTTACCATCCTACTAATCATACACTTATTCTACTAATTCTCTACTACCACAA
Tph2	TGCTTGCAAAGGCCGAACTCGATTGTGAAGATCACCTTACCACTATATCATATCACTCCACCTATTCTACTCACAATCTTAAATCATTACACCTAATCATTCACACTCCTCATCCTTAACCAATATTCCTTAACCTTACCATCCTACTAATCATACACTTATTCTACTAATTCTCTACTACCACAA
Tph2	TGGACGAAAGTAACCCTGCTCCATACGCCCATCACCTTACCACTATATCATATCACTCCACCTATTCTACTCACAATCTTAAATCATTACACCTAATCATTCACACTCCTCATCCTTAACCAATATTCCTTAACCTTACCATCCTACTAATCATACACTTATTCTACTAATTCTCTACTACCACAA
Tph2	CCTTGTCGGAAAGAGCATGCTTCAATTCTCATCACCTTACCACTATATCATATCACTCCACCTATTCTACTCACAATCTTAAATCATTACACCTAATCATTCACACTCCTCATCCTTAACCAATATTCCTTAACCTTACCATCCTACTAATCATACACTTATTCTACTAATTCTCTACTACCACAA
Cplx3	ACGCTTTGAGCACTGGTCCCTACCTTCCCAATCACCTTACCACTATATCATATCACTCTCATATACACTATCCAACACCTCAATCATTACACCTAATCATTCACACTCCTCATCCTTAACCAATATTCCTTAACCCTAATTAACCTATAACACCACATCAATTCTACTAATTCTCTACTACCACAA
Cplx3	TCGTCAGCGCCTACTTCAGCACTAAGTCCCATCACCTTACCACTATATCATATCACTCTCATATACACTATCCAACACCTCAATCATTACACCTAATCATTCACACTCCTCATCCTTAACCAATATTCCTTAACCCTAATTAACCTATAACACCACATCAATTCTACTAATTCTCTACTACCACAA
Cplx3	ACGCCATGGTCTTTTCTGACCACCGCACCAATCACCTTACCACTATATCATATCACTCTCATATACACTATCCAACACCTCAATCATTACACCTAATCATTCACACTCCTCATCCTTAACCAATATTCCTTAACCCTAATTAACCTATAACACCACATCAATTCTACTAATTCTCTACTACCACAA
Cplx3	GGTTCTTCAGTTGGCCACCCACCATGGACTATCACCTTACCACTATATCATATCACTCTCATATACACTATCCAACACCTCAATCATTACACCTAATCATTCACACTCCTCATCCTTAACCAATATTCCTTAACCCTAATTAACCTATAACACCACATCAATTCTACTAATTCTCTACTACCACAA
Cplx3	TCATGCCCTGTGCTTCGGCTGCAGACTTGTATCACCTTACCACTATATCATATCACTCTCATATACACTATCCAACACCTCAATCATTACACCTAATCATTCACACTCCTCATCCTTAACCAATATTCCTTAACCCTAATTAACCTATAACACCACATCAATTCTACTAATTCTCTACTACCACAA
Cplx3	GTTGCTTCTGATACTCCTCGTACTCTTCTCATCACCTTACCACTATATCATATCACTCTCATATACACTATCCAACACCTCAATCATTACACCTAATCATTCACACTCCTCATCCTTAACCAATATTCCTTAACCCTAATTAACCTATAACACCACATCAATTCTACTAATTCTCTACTACCACAA
Cplx3	GTGTGAACTGTGCATCTCGCTCCATCTTCTATCACCTTACCACTATATCATATCACTCTCATATACACTATCCAACACCTCAATCATTACACCTAATCATTCACACTCCTCATCCTTAACCAATATTCCTTAACCCTAATTAACCTATAACACCACATCAATTCTACTAATTCTCTACTACCACAA
Cplx3	TGTCTCTGAAGTGACTTCGCAGTGTGGCCCATCACCTTACCACTATATCATATCACTCTCATATACACTATCCAACACCTCAATCATTACACCTAATCATTCACACTCCTCATCCTTAACCAATATTCCTTAACCCTAATTAACCTATAACACCACATCAATTCTACTAATTCTCTACTACCACAA
Cplx3	CATCTGTTTCGTTCTTGGGCAGACGGATCACCTTACCACTATATCATATCACTCTCATATACACTATCCAACACCTCAATCATTACACCTAATCATTCACACTCCTCATCCTTAACCAATATTCCTTAACCCTAATTAACCTATAACACCACATCAATTCTACTAATTCTCTACTACCACAA
Cplx3	CGAGCACAGAGGCCTTATCCTCCTCTTCCTATCACCTTACCACTATATCATATCACTCTCATATACACTATCCAACACCTCAATCATTACACCTAATCATTCACACTCCTCATCCTTAACCAATATTCCTTAACCCTAATTAACCTATAACACCACATCAATTCTACTAATTCTCTACTACCACAA
Cplx3	CTTTGTCCTTGAGTGAGCTGAGGTCTAGGCATCACCTTACCACTATATCATATCACTCTCATATACACTATCCAACACCTCAATCATTACACCTAATCATTCACACTCCTCATCCTTAACCAATATTCCTTAACCCTAATTAACCTATAACACCACATCAATTCTACTAATTCTCTACTACCACAA
Cplx3	CTGATTGCTTGAGGTCCCCTAGTGTAGTCTATCACCTTACCACTATATCATATCACTCTCATATACACTATCCAACACCTCAATCATTACACCTAATCATTCACACTCCTCATCCTTAACCAATATTCCTTAACCCTAATTAACCTATAACACCACATCAATTCTACTAATTCTCTACTACCACAA
Cplx3	CTCACTCTCTTAGCCCTCATGTGGACCAGCATCACCTTACCACTATATCATATCACTCTCATATACACTATCCAACACCTCAATCATTACACCTAATCATTCACACTCCTCATCCTTAACCAATATTCCTTAACCCTAATTAACCTATAACACCACATCAATTCTACTAATTCTCTACTACCACAA
Cplx3	CTATCAACTCGGGGAAACTTTCCAGGCAGCATCACCTTACCACTATATCATATCACTCTCATATACACTATCCAACACCTCAATCATTACACCTAATCATTCACACTCCTCATCCTTAACCAATATTCCTTAACCCTAATTAACCTATAACACCACATCAATTCTACTAATTCTCTACTACCACAA
Cplx3	CTTGTGTGAAGAACAGGAGGCTGTACCCAGATCACCTTACCACTATATCATATCACTCTCATATACACTATCCAACACCTCAATCATTACACCTAATCATTCACACTCCTCATCCTTAACCAATATTCCTTAACCCTAATTAACCTATAACACCACATCAATTCTACTAATTCTCTACTACCACAA
Cplx3	TGGCAAATGAGCCAGGGCTTCTGTGTCCTCATCACCTTACCACTATATCATATCACTCTCATATACACTATCCAACACCTCAATCATTACACCTAATCATTCACACTCCTCATCCTTAACCAATATTCCTTAACCCTAATTAACCTATAACACCACATCAATTCTACTAATTCTCTACTACCACAA
Cplx3	TCTCCTAAGGGCCTCTGGGTGCTGGTATCTATCACCTTACCACTATATCATATCACTCTCATATACACTATCCAACACCTCAATCATTACACCTAATCATTCACACTCCTCATCCTTAACCAATATTCCTTAACCCTAATTAACCTATAACACCACATCAATTCTACTAATTCTCTACTACCACAA
Cplx3	AGGGATGTGGGCTCTATTCTGAGTGGCCAGATCACCTTACCACTATATCATATCACTCTCATATACACTATCCAACACCTCAATCATTACACCTAATCATTCACACTCCTCATCCTTAACCAATATTCCTTAACCCTAATTAACCTATAACACCACATCAATTCTACTAATTCTCTACTACCACAA
Cplx3	TCACACAGCATTGCTCAGCTCCCAGAACCCATCACCTTACCACTATATCATATCACTCTCATATACACTATCCAACACCTCAATCATTACACCTAATCATTCACACTCCTCATCCTTAACCAATATTCCTTAACCCTAATTAACCTATAACACCACATCAATTCTACTAATTCTCTACTACCACAA
Cplx3	AGCTACTGTTCAGTGCCAGCTCCATCCCTGATCACCTTACCACTATATCATATCACTCTCATATACACTATCCAACACCTCAATCATTACACCTAATCATTCACACTCCTCATCCTTAACCAATATTCCTTAACCCTAATTAACCTATAACACCACATCAATTCTACTAATTCTCTACTACCACAA
Cplx3	GAACAGAACACAGTTTGGCTCAGCCCTGGGATCACCTTACCACTATATCATATCACTCTCATATACACTATCCAACACCTCAATCATTACACCTAATCATTCACACTCCTCATCCTTAACCAATATTCCTTAACCCTAATTAACCTATAACACCACATCAATTCTACTAATTCTCTACTACCACAA
Cplx3	GTGGGAAGATAGCCACGTCATTTGGAATCACCTTACCACTATATCATATCACTCTCATATACACTATCCAACACCTCAATCATTACACCTAATCATTCACACTCCTCATCCTTAACCAATATTCCTTAACCCTAATTAACCTATAACACCACATCAATTCTACTAATTCTCTACTACCACAA
Cplx3	CTGCAGGTGAAGAAGCAGATGAGGTCCCTCATCACCTTACCACTATATCATATCACTCTCATATACACTATCCAACACCTCAATCATTACACCTAATCATTCACACTCCTCATCCTTAACCAATATTCCTTAACCCTAATTAACCTATAACACCACATCAATTCTACTAATTCTCTACTACCACAA
Cplx3	TCATCTGGCCAAAGGGCATCTGCTCCCTCAATCACCTTACCACTATATCATATCACTCTCATATACACTATCCAACACCTCAATCATTACACCTAATCATTCACACTCCTCATCCTTAACCAATATTCCTTAACCCTAATTAACCTATAACACCACATCAATTCTACTAATTCTCTACTACCACAA
Cplx3	CCTAAGCTCCATCTTCCCGTGTACCTCTCCATCACCTTACCACTATATCATATCACTCTCATATACACTATCCAACACCTCAATCATTACACCTAATCATTCACACTCCTCATCCTTAACCAATATTCCTTAACCCTAATTAACCTATAACACCACATCAATTCTACTAATTCTCTACTACCACAA
Cplx3	AGGTGTCAGAGACAGCCCTTTCTCTAGTCTATCACCTTACCACTATATCATATCACTCTCATATACACTATCCAACACCTCAATCATTACACCTAATCATTCACACTCCTCATCCTTAACCAATATTCCTTAACCCTAATTAACCTATAACACCACATCAATTCTACTAATTCTCTACTACCACAA
Cplx3	CTCCATCTCTTAGGTGAGGGGAAAGTACAGATCACCTTACCACTATATCATATCACTCTCATATACACTATCCAACACCTCAATCATTACACCTAATCATTCACACTCCTCATCCTTAACCAATATTCCTTAACCCTAATTAACCTATAACACCACATCAATTCTACTAATTCTCTACTACCACAA
Cplx3	GCCAGGTTGGAGCACAATGATGCTTTTTTTCATCACCTTACCACTATATCATATCACTCTCATATACACTATCCAACACCTCAATCATTACACCTAATCATTCACACTCCTCATCCTTAACCAATATTCCTTAACCCTAATTAACCTATAACACCACATCAATTCTACTAATTCTCTACTACCACAA
Lamp5	CTAGGAAACTTAATGCCACCCTCGGACTTGATCACCTTACCACTATATCATATCACAACCATTCACTATACCTAACTTCATCACTCCTCTATCTAACTAATACTCATACTCATCCTTAACCAATATTCCTTAACTCACTTATCATAACTCCACTCTACCTATTCTACTAATTCTCTACTACCACAA
Lamp5	CTCTGCAATGGTATCTGCAAAGATGACTCTATCACCTTACCACTATATCATATCACAACCATTCACTATACCTAACTTCATCACTCCTCTATCTAACTAATACTCATACTCATCCTTAACCAATATTCCTTAACTCACTTATCATAACTCCACTCTACCTATTCTACTAATTCTCTACTACCACAA
Lamp5	CTAGAAGGCCAATGGGATTGGGGTGGTGTGATCACCTTACCACTATATCATATCACAACCATTCACTATACCTAACTTCATCACTCCTCTATCTAACTAATACTCATACTCATCCTTAACCAATATTCCTTAACTCACTTATCATAACTCCACTCTACCTATTCTACTAATTCTCTACTACCACAA
Lamp5	GAGGTTGTGTTTCAGGACTTGTAATTTGGCATCACCTTACCACTATATCATATCACAACCATTCACTATACCTAACTTCATCACTCCTCTATCTAACTAATACTCATACTCATCCTTAACCAATATTCCTTAACTCACTTATCATAACTCCACTCTACCTATTCTACTAATTCTCTACTACCACAA
Lamp5	GATGCAGGAGCTGTCCACGCTGAGAGTTCTATCACCTTACCACTATATCATATCACAACCATTCACTATACCTAACTTCATCACTCCTCTATCTAACTAATACTCATACTCATCCTTAACCAATATTCCTTAACTCACTTATCATAACTCCACTCTACCTATTCTACTAATTCTCTACTACCACAA
Lamp5	CTCAAAGTGGCCGGTAGAGTGAGCTAAGGGATCACCTTACCACTATATCATATCACAACCATTCACTATACCTAACTTCATCACTCCTCTATCTAACTAATACTCATACTCATCCTTAACCAATATTCCTTAACTCACTTATCATAACTCCACTCTACCTATTCTACTAATTCTCTACTACCACAA
Lamp5	AGGCAGATGTGTTTCTGCTGCAAAGGCCGCATCACCTTACCACTATATCATATCACAACCATTCACTATACCTAACTTCATCACTCCTCTATCTAACTAATACTCATACTCATCCTTAACCAATATTCCTTAACTCACTTATCATAACTCCACTCTACCTATTCTACTAATTCTCTACTACCACAA
Lamp5	GGGTTCTTACTCGGAGATCCATGCTGTTGCATCACCTTACCACTATATCATATCACAACCATTCACTATACCTAACTTCATCACTCCTCTATCTAACTAATACTCATACTCATCCTTAACCAATATTCCTTAACTCACTTATCATAACTCCACTCTACCTATTCTACTAATTCTCTACTACCACAA
Lamp5	CTGCCACGGTTTGGACCATTACATGGAAGAATCACCTTACCACTATATCATATCACAACCATTCACTATACCTAACTTCATCACTCCTCTATCTAACTAATACTCATACTCATCCTTAACCAATATTCCTTAACTCACTTATCATAACTCCACTCTACCTATTCTACTAATTCTCTACTACCACAA
Lamp5	GGTTCGTGGAAAGGCCCGAAAGATTTTCCAATCACCTTACCACTATATCATATCACAACCATTCACTATACCTAACTTCATCACTCCTCTATCTAACTAATACTCATACTCATCCTTAACCAATATTCCTTAACTCACTTATCATAACTCCACTCTACCTATTCTACTAATTCTCTACTACCACAA
Lamp5	CATGAGACACGTCGTCCCATTTTCCCGCACATCACCTTACCACTATATCATATCACAACCATTCACTATACCTAACTTCATCACTCCTCTATCTAACTAATACTCATACTCATCCTTAACCAATATTCCTTAACTCACTTATCATAACTCCACTCTACCTATTCTACTAATTCTCTACTACCACAA
Lamp5	TCCACATAATTGCTGGCCCACACATCATCACCTTACCACTATATCATATCACAACCATTCACTATACCTAACTTCATCACTCCTCTATCTAACTAATACTCATACTCATCCTTAACCAATATTCCTTAACTCACTTATCATAACTCCACTCTACCTATTCTACTAATTCTCTACTACCACAA
Lamp5	GTCAAGGAGATCTCAGCCTGTTCTGTGATCATCACCTTACCACTATATCATATCACAACCATTCACTATACCTAACTTCATCACTCCTCTATCTAACTAATACTCATACTCATCCTTAACCAATATTCCTTAACTCACTTATCATAACTCCACTCTACCTATTCTACTAATTCTCTACTACCACAA
Lamp5	TGTAGGCGTGATCTACCCAGAACACCTCCAATCACCTTACCACTATATCATATCACAACCATTCACTATACCTAACTTCATCACTCCTCTATCTAACTAATACTCATACTCATCCTTAACCAATATTCCTTAACTCACTTATCATAACTCCACTCTACCTATTCTACTAATTCTCTACTACCACAA
Lamp5	CTGGTCCTTTGGAAGTGTTGTGACTTTCCTATCACCTTACCACTATATCATATCACAACCATTCACTATACCTAACTTCATCACTCCTCTATCTAACTAATACTCATACTCATCCTTAACCAATATTCCTTAACTCACTTATCATAACTCCACTCTACCTATTCTACTAATTCTCTACTACCACAA
Lamp5	GTGAGTCTTCTCCGAGGAATCATAGACATCACCTTACCACTATATCATATCACAACCATTCACTATACCTAACTTCATCACTCCTCTATCTAACTAATACTCATACTCATCCTTAACCAATATTCCTTAACTCACTTATCATAACTCCACTCTACCTATTCTACTAATTCTCTACTACCACAA
Lamp5	GCGATGTACTTATTAACCTTCACAGGGGCTATCACCTTACCACTATATCATATCACAACCATTCACTATACCTAACTTCATCACTCCTCTATCTAACTAATACTCATACTCATCCTTAACCAATATTCCTTAACTCACTTATCATAACTCCACTCTACCTATTCTACTAATTCTCTACTACCACAA
Lamp5	GAGCCTGACACTCATAGGACATCCCAGCTGATCACCTTACCACTATATCATATCACAACCATTCACTATACCTAACTTCATCACTCCTCTATCTAACTAATACTCATACTCATCCTTAACCAATATTCCTTAACTCACTTATCATAACTCCACTCTACCTATTCTACTAATTCTCTACTACCACAA
Lamp5	GAGGGTCACTGGAGGCCAGAGAAATGGTCTATCACCTTACCACTATATCATATCACAACCATTCACTATACCTAACTTCATCACTCCTCTATCTAACTAATACTCATACTCATCCTTAACCAATATTCCTTAACTCACTTATCATAACTCCACTCTACCTATTCTACTAATTCTCTACTACCACAA
Lamp5	GCACTGCGGACAGGATCATGGTGACAGTCTATCACCTTACCACTATATCATATCACAACCATTCACTATACCTAACTTCATCACTCCTCTATCTAACTAATACTCATACTCATCCTTAACCAATATTCCTTAACTCACTTATCATAACTCCACTCTACCTATTCTACTAATTCTCTACTACCACAA
Lamp5	GCTCATCCACTGGACATTTATGTTCTTCACATCACCTTACCACTATATCATATCACAACCATTCACTATACCTAACTTCATCACTCCTCTATCTAACTAATACTCATACTCATCCTTAACCAATATTCCTTAACTCACTTATCATAACTCCACTCTACCTATTCTACTAATTCTCTACTACCACAA
Lamp5	GTGGATGTGGTAGATCACAAGTGTTATGACATCACCTTACCACTATATCATATCACAACCATTCACTATACCTAACTTCATCACTCCTCTATCTAACTAATACTCATACTCATCCTTAACCAATATTCCTTAACTCACTTATCATAACTCCACTCTACCTATTCTACTAATTCTCTACTACCACAA
Lamp5	GAACGGTCCCTGGGGATCTGCACTTGATTGATCACCTTACCACTATATCATATCACAACCATTCACTATACCTAACTTCATCACTCCTCTATCTAACTAATACTCATACTCATCCTTAACCAATATTCCTTAACTCACTTATCATAACTCCACTCTACCTATTCTACTAATTCTCTACTACCACAA
Lamp5	CCTGATGGTCCCTAGCCCATGTGCTTGTACATCACCTTACCACTATATCATATCACAACCATTCACTATACCTAACTTCATCACTCCTCTATCTAACTAATACTCATACTCATCCTTAACCAATATTCCTTAACTCACTTATCATAACTCCACTCTACCTATTCTACTAATTCTCTACTACCACAA
Lamp5	TCATCTGGTTTGGGGGCAGGATGAGGAGGAATCACCTTACCACTATATCATATCACAACCATTCACTATACCTAACTTCATCACTCCTCTATCTAACTAATACTCATACTCATCCTTAACCAATATTCCTTAACTCACTTATCATAACTCCACTCTACCTATTCTACTAATTCTCTACTACCACAA
Lamp5	TGTAGCTATGTTGGTGGATCCTGTATACAGATCACCTTACCACTATATCATATCACAACCATTCACTATACCTAACTTCATCACTCCTCTATCTAACTAATACTCATACTCATCCTTAACCAATATTCCTTAACTCACTTATCATAACTCCACTCTACCTATTCTACTAATTCTCTACTACCACAA
Lamp5	TCCCTGGGTTTAAGCATGGACACAGGCCAGATCACCTTACCACTATATCATATCACAACCATTCACTATACCTAACTTCATCACTCCTCTATCTAACTAATACTCATACTCATCCTTAACCAATATTCCTTAACTCACTTATCATAACTCCACTCTACCTATTCTACTAATTCTCTACTACCACAA
Lamp5	CACTTTCTAAATGCAAGGGCCACATCTTTCATCACCTTACCACTATATCATATCACAACCATTCACTATACCTAACTTCATCACTCCTCTATCTAACTAATACTCATACTCATCCTTAACCAATATTCCTTAACTCACTTATCATAACTCCACTCTACCTATTCTACTAATTCTCTACTACCACAA
Pde6g	GCAGAACACTGGCCTAGGAATTTATCCTTCATCACCTTACCACTATATCATATCACAACCATTCACTATACCTAACTTCATCACCTTATACTACAACTCACACTCTAACTCATCCTTAACCAATATTCCTTAACCTTACCATCCTACTAATCATACACTTATTCTACTAATTCTCTACTACCACAA
Pde6g	AGCACTGGACAGATCTCAGGAAGCCACAGGATCACCTTACCACTATATCATATCACAACCATTCACTATACCTAACTTCATCACCTTATACTACAACTCACACTCTAACTCATCCTTAACCAATATTCCTTAACCTTACCATCCTACTAATCATACACTTATTCTACTAATTCTCTACTACCACAA
Pde6g	CTTAGCTTCTGGACTCTGTCAGGCTGGGCTATCACCTTACCACTATATCATATCACAACCATTCACTATACCTAACTTCATCACCTTATACTACAACTCACACTCTAACTCATCCTTAACCAATATTCCTTAACCTTACCATCCTACTAATCATACACTTATTCTACTAATTCTCTACTACCACAA
Pde6g	TCATGGTGAGGCTGGCAGAGACACTGCAGTATCACCTTACCACTATATCATATCACAACCATTCACTATACCTAACTTCATCACCTTATACTACAACTCACACTCTAACTCATCCTTAACCAATATTCCTTAACCTTACCATCCTACTAATCATACACTTATTCTACTAATTCTCTACTACCACAA
Pde6g	ACTTAGGTGGTCCTTTCCTGGGGGTGACTGATCACCTTACCACTATATCATATCACAACCATTCACTATACCTAACTTCATCACCTTATACTACAACTCACACTCTAACTCATCCTTAACCAATATTCCTTAACCTTACCATCCTACTAATCATACACTTATTCTACTAATTCTCTACTACCACAA
Pde6g	TGCTCTTGAACTGCCTTGTTTGCCGCTGCTATCACCTTACCACTATATCATATCACAACCATTCACTATACCTAACTTCATCACCTTATACTACAACTCACACTCTAACTCATCCTTAACCAATATTCCTTAACCTTACCATCCTACTAATCATACACTTATTCTACTAATTCTCTACTACCACAA
Pde6g	CATCCCCAAACCCTTGCACGCCTTTCTTGGATCACCTTACCACTATATCATATCACAACCATTCACTATACCTAACTTCATCACCTTATACTACAACTCACACTCTAACTCATCCTTAACCAATATTCCTTAACCTTACCATCCTACTAATCATACACTTATTCTACTAATTCTCTACTACCACAA
Pde6g	GATATCTGTCCCCAGGCCTTCCATTCCAGGATCACCTTACCACTATATCATATCACAACCATTCACTATACCTAACTTCATCACCTTATACTACAACTCACACTCTAACTCATCCTTAACCAATATTCCTTAACCTTACCATCCTACTAATCATACACTTATTCTACTAATTCTCTACTACCACAA
Pde6g	GTGATTGAAGGCCTCCCAAGGGCAGATGACATCACCTTACCACTATATCATATCACAACCATTCACTATACCTAACTTCATCACCTTATACTACAACTCACACTCTAACTCATCCTTAACCAATATTCCTTAACCTTACCATCCTACTAATCATACACTTATTCTACTAATTCTCTACTACCACAA
Pde6g	GATCTGACTAAATGATGCCATACTGGGCCAATCACCTTACCACTATATCATATCACAACCATTCACTATACCTAACTTCATCACCTTATACTACAACTCACACTCTAACTCATCCTTAACCAATATTCCTTAACCTTACCATCCTACTAATCATACACTTATTCTACTAATTCTCTACTACCACAA
Pde6g	AGCAGGTTTCTTCCCCAGGGCTCACATAGCATCACCTTACCACTATATCATATCACAACCATTCACTATACCTAACTTCATCACCTTATACTACAACTCACACTCTAACTCATCCTTAACCAATATTCCTTAACCTTACCATCCTACTAATCATACACTTATTCTACTAATTCTCTACTACCACAA
Pde6g	CATGGTAACCTGGCTAGGGACTCAGGCTCAATCACCTTACCACTATATCATATCACAACCATTCACTATACCTAACTTCATCACCTTATACTACAACTCACACTCTAACTCATCCTTAACCAATATTCCTTAACCTTACCATCCTACTAATCATACACTTATTCTACTAATTCTCTACTACCACAA
Pde6g	AGGCTGTAGGCTCTCAGTAGCTGGTGTCAGATCACCTTACCACTATATCATATCACAACCATTCACTATACCTAACTTCATCACCTTATACTACAACTCACACTCTAACTCATCCTTAACCAATATTCCTTAACCTTACCATCCTACTAATCATACACTTATTCTACTAATTCTCTACTACCACAA
Pde6g	CAGTGACTTCAGGTCAACAGGGTATCCTGTATCACCTTACCACTATATCATATCACAACCATTCACTATACCTAACTTCATCACCTTATACTACAACTCACACTCTAACTCATCCTTAACCAATATTCCTTAACCTTACCATCCTACTAATCATACACTTATTCTACTAATTCTCTACTACCACAA
Pde6g	ACAAAAAGGACAGGAAGTGGGGCTGGGTCCATCACCTTACCACTATATCATATCACAACCATTCACTATACCTAACTTCATCACCTTATACTACAACTCACACTCTAACTCATCCTTAACCAATATTCCTTAACCTTACCATCCTACTAATCATACACTTATTCTACTAATTCTCTACTACCACAA
Pde6g	AGAAGGCAGTTCAGGGGAACAAAGGGGAGCATCACCTTACCACTATATCATATCACAACCATTCACTATACCTAACTTCATCACCTTATACTACAACTCACACTCTAACTCATCCTTAACCAATATTCCTTAACCTTACCATCCTACTAATCATACACTTATTCTACTAATTCTCTACTACCACAA
Pde6g	AGGGCTACAAGACAGAGGAACTTTCTCACCATCACCTTACCACTATATCATATCACAACCATTCACTATACCTAACTTCATCACCTTATACTACAACTCACACTCTAACTCATCCTTAACCAATATTCCTTAACCTTACCATCCTACTAATCATACACTTATTCTACTAATTCTCTACTACCACAA
Pde6g	AGTGTCCCACCCCAAGACACCCATCTATCACCTTACCACTATATCATATCACAACCATTCACTATACCTAACTTCATCACCTTATACTACAACTCACACTCTAACTCATCCTTAACCAATATTCCTTAACCTTACCATCCTACTAATCATACACTTATTCTACTAATTCTCTACTACCACAA
Pde6g	AGCTTAGTCTCTCTTGCCACCTCACCCCAGATCACCTTACCACTATATCATATCACAACCATTCACTATACCTAACTTCATCACCTTATACTACAACTCACACTCTAACTCATCCTTAACCAATATTCCTTAACCTTACCATCCTACTAATCATACACTTATTCTACTAATTCTCTACTACCACAA
Pde6g	GTATGTTGGGAAGGTTGTTATAACGGATGGATCACCTTACCACTATATCATATCACAACCATTCACTATACCTAACTTCATCACCTTATACTACAACTCACACTCTAACTCATCCTTAACCAATATTCCTTAACCTTACCATCCTACTAATCATACACTTATTCTACTAATTCTCTACTACCACAA
Pde6g	GCACCTCACATATGCAAGGACATGCTGACTATCACCTTACCACTATATCATATCACAACCATTCACTATACCTAACTTCATCACCTTATACTACAACTCACACTCTAACTCATCCTTAACCAATATTCCTTAACCTTACCATCCTACTAATCATACACTTATTCTACTAATTCTCTACTACCACAA
Sox10	CTTGTCTGGACGGAGCCTGAATCCTCACCAATCACCTTACCACTATATCATATCACAACCATTCACTATACCTAACTTCATCCTACAATCCTCTTAACTAACCATCAACCTAATTAACCTATAACACCACATCACTTACCATCCTACTAATCATACACTTATTCTACTAATTCTCTACTACCACAA
Sox10	GATAGGTCTTGTTCCTCGGCCATGTCGCTCATCACCTTACCACTATATCATATCACAACCATTCACTATACCTAACTTCATCCTACAATCCTCTTAACTAACCATCAACCTAATTAACCTATAACACCACATCACTTACCATCCTACTAATCATACACTTATTCTACTAATTCTCTACTACCACAA
Sox10	CGTCCTGCTGTTCCTTCTTGACCTTGCCCAATCACCTTACCACTATATCATATCACAACCATTCACTATACCTAACTTCATCCTACAATCCTCTTAACTAACCATCAACCTAATTAACCTATAACACCACATCACTTACCATCCTACTAATCATACACTTATTCTACTAATTCTCTACTACCACAA
Sox10	TGAGGGTACTGGTCGGCTAGCTTTCTGCGTATCACCTTACCACTATATCATATCACAACCATTCACTATACCTAACTTCATCCTACAATCCTCTTAACTAACCATCAACCTAATTAACCTATAACACCACATCACTTACCATCCTACTAATCATACACTTATTCTACTAATTCTCTACTACCACAA
Sox10	GCTTGTCACTTTCGTTCAGCAACCTCCAGAATCACCTTACCACTATATCATATCACAACCATTCACTATACCTAACTTCATCCTACAATCCTCTTAACTAACCATCAACCTAATTAACCTATAACACCACATCACTTACCATCCTACTAATCATACACTTATTCTACTAATTCTCTACTACCACAA
Sox10	GGTCCTTTTTGTGCTGCATCCGGAGCCTCTATCACCTTACCACTATATCATATCACAACCATTCACTATACCTAACTTCATCCTACAATCCTCTTAACTAACCATCAACCTAATTAACCTATAACACCACATCACTTACCATCCTACTAATCATACACTTATTCTACTAATTCTCTACTACCACAA
Sox10	CTTGTAGTGAGCCTGAATAGCAGCAGCCCCATCACCTTACCACTATATCATATCACAACCATTCACTATACCTAACTTCATCCTACAATCCTCTTAACTAACCATCAACCTAATTAACCTATAACACCACATCACTTACCATCCTACTAATCATACACTTATTCTACTAATTCTCTACTACCACAA
Sox10	CATCTGACATGGGGGAGCCTTCTTCTGGGTATCACCTTACCACTATATCATATCACAACCATTCACTATACCTAACTTCATCCTACAATCCTCTTAACTAACCATCAACCTAATTAACCTATAACACCACATCACTTACCATCCTACTAATCATACACTTATTCTACTAATTCTCTACTACCACAA
Sox10	ACTGCAGCTCTGTCTTTGGGGTGGTTGGAGATCACCTTACCACTATATCATATCACAACCATTCACTATACCTAACTTCATCCTACAATCCTCTTAACTAACCATCAACCTAATTAACCTATAACACCACATCACTTACCATCCTACTAATCATACACTTATTCTACTAATTCTCTACTACCACAA
Sox10	CATTACCTCGTGGCTGATCTCCCCGATGTCATCACCTTACCACTATATCATATCACAACCATTCACTATACCTAACTTCATCCTACAATCCTCTTAACTAACCATCAACCTAATTAACCTATAACACCACATCACTTACCATCCTACTAATCATACACTTATTCTACTAATTCTCTACTACCACAA
Sox10	CCAGCTCAGTCACATCAAAGGTTTCCATGTATCACCTTACCACTATATCATATCACAACCATTCACTATACCTAACTTCATCCTACAATCCTCTTAACTAACCATCAACCTAATTAACCTATAACACCACATCACTTACCATCCTACTAATCATACACTTATTCTACTAATTCTCTACTACCACAA
Sox10	AGGGAAGTGTAGGCGATCTGGGAAGTGGACATCACCTTACCACTATATCATATCACAACCATTCACTATACCTAACTTCATCCTACAATCCTCTTAACTAACCATCAACCTAATTAACCTATAACACCACATCACTTACCATCCTACTAATCATACACTTATTCTACTAATTCTCTACTACCACAA
Sox10	AGTCAAACTGGGGTCGTGAGATGGAGGGGAATCACCTTACCACTATATCATATCACAACCATTCACTATACCTAACTTCATCCTACAATCCTCTTAACTAACCATCAACCTAATTAACCTATAACACCACATCACTTACCATCCTACTAATCATACACTTATTCTACTAATTCTCTACTACCACAA
Sox10	GCATGGCCATAATAGGGTCCTGAGGGCTGAATCACCTTACCACTATATCATATCACAACCATTCACTATACCTAACTTCATCCTACAATCCTCTTAACTAACCATCAACCTAATTAACCTATAACACCACATCACTTACCATCCTACTAATCATACACTTATTCTACTAATTCTCTACTACCACAA
Sox10	GTATATACTGGCTGCTCCCAGTGTGTGGGAATCACCTTACCACTATATCATATCACAACCATTCACTATACCTAACTTCATCCTACAATCCTCTTAACTAACCATCAACCTAATTAACCTATAACACCACATCACTTACCATCCTACTAATCATACACTTATTCTACTAATTCTCTACTACCACAA
Sox10	ACTTCCTTTGCCAGCTCAGTCAGGGCTTGGATCACCTTACCACTATATCATATCACAACCATTCACTATACCTAACTTCATCCTACAATCCTCTTAACTAACCATCAACCTAATTAACCTATAACACCACATCACTTACCATCCTACTAATCATACACTTATTCTACTAATTCTCTACTACCACAA
Sox10	GATAGAGGGTCATTTCTGGGGAAGGGTGGCATCACCTTACCACTATATCATATCACAACCATTCACTATACCTAACTTCATCCTACAATCCTCTTAACTAACCATCAACCTAATTAACCTATAACACCACATCACTTACCATCCTACTAATCATACACTTATTCTACTAATTCTCTACTACCACAA
Sox10	TCCCTGAAGGACTGAGCAGGACTCTCAGGTATCACCTTACCACTATATCATATCACAACCATTCACTATACCTAACTTCATCCTACAATCCTCTTAACTAACCATCAACCTAATTAACCTATAACACCACATCACTTACCATCCTACTAATCATACACTTATTCTACTAATTCTCTACTACCACAA
Sox10	GGCAGCTTAGCTCTTAGGCAATGACACAGTATCACCTTACCACTATATCATATCACAACCATTCACTATACCTAACTTCATCCTACAATCCTCTTAACTAACCATCAACCTAATTAACCTATAACACCACATCACTTACCATCCTACTAATCATACACTTATTCTACTAATTCTCTACTACCACAA
Sox10	ACAGAACCAGCTCCAGGCTTTGAGGCAGGTATCACCTTACCACTATATCATATCACAACCATTCACTATACCTAACTTCATCCTACAATCCTCTTAACTAACCATCAACCTAATTAACCTATAACACCACATCACTTACCATCCTACTAATCATACACTTATTCTACTAATTCTCTACTACCACAA
Sox10	CAAAGCTGTCCTCAGTGCGTCCTTAGTGACATCACCTTACCACTATATCATATCACAACCATTCACTATACCTAACTTCATCCTACAATCCTCTTAACTAACCATCAACCTAATTAACCTATAACACCACATCACTTACCATCCTACTAATCATACACTTATTCTACTAATTCTCTACTACCACAA
Sox10	AGGATCAGAGTGTCCCACCCTGCTCTTTACATCACCTTACCACTATATCATATCACAACCATTCACTATACCTAACTTCATCCTACAATCCTCTTAACTAACCATCAACCTAATTAACCTATAACACCACATCACTTACCATCCTACTAATCATACACTTATTCTACTAATTCTCTACTACCACAA
Sox10	ACCTCGACCAGTTCCCACATTCAGGTGAAGATCACCTTACCACTATATCATATCACAACCATTCACTATACCTAACTTCATCCTACAATCCTCTTAACTAACCATCAACCTAATTAACCTATAACACCACATCACTTACCATCCTACTAATCATACACTTATTCTACTAATTCTCTACTACCACAA
Sox10	GATGAGGTTATTGACACGGAACTGGATCTGATCACCTTACCACTATATCATATCACAACCATTCACTATACCTAACTTCATCCTACAATCCTCTTAACTAACCATCAACCTAATTAACCTATAACACCACATCACTTACCATCCTACTAATCATACACTTATTCTACTAATTCTCTACTACCACAA
Sox10	CTAGGTGGATTGCCTCTGACTCTTTCCTGGATCACCTTACCACTATATCATATCACAACCATTCACTATACCTAACTTCATCCTACAATCCTCTTAACTAACCATCAACCTAATTAACCTATAACACCACATCACTTACCATCCTACTAATCATACACTTATTCTACTAATTCTCTACTACCACAA
Sox10	GTACATGGCAGGGGTTTAGTGTCCAGCCTGATCACCTTACCACTATATCATATCACAACCATTCACTATACCTAACTTCATCCTACAATCCTCTTAACTAACCATCAACCTAATTAACCTATAACACCACATCACTTACCATCCTACTAATCATACACTTATTCTACTAATTCTCTACTACCACAA
Sox10	GTATCGCTGGAGCAAAGGGTGCAAGGATCACCTTACCACTATATCATATCACAACCATTCACTATACCTAACTTCATCCTACAATCCTCTTAACTAACCATCAACCTAATTAACCTATAACACCACATCACTTACCATCCTACTAATCATACACTTATTCTACTAATTCTCTACTACCACAA
Sox10	TGTGTTACATGTGGACTGGGCTGCAGACAGATCACCTTACCACTATATCATATCACAACCATTCACTATACCTAACTTCATCCTACAATCCTCTTAACTAACCATCAACCTAATTAACCTATAACACCACATCACTTACCATCCTACTAATCATACACTTATTCTACTAATTCTCTACTACCACAA
Irx2	TCAGGAGTGAGGAGTTGAGGAAGGAGCGCTATCACCTTACCACTATATCATATCACAACCATTCACTATACCTAACTTCATCACCTACCACACACTATACAATCTCATCCTAATTAACCTATAACACCACATCATCACTTATCATAACTCCACTCTACCTATTCTACTAATTCTCTACTACCACAA
Irx2	AGTCATTCCGGTGGTGTGCGTGTCGTATGGATCACCTTACCACTATATCATATCACAACCATTCACTATACCTAACTTCATCACCTACCACACACTATACAATCTCATCCTAATTAACCTATAACACCACATCATCACTTATCATAACTCCACTCTACCTATTCTACTAATTCTCTACTACCACAA
Irx2	CTGGTATGGATAGGCCGCACTGCCATATGGATCACCTTACCACTATATCATATCACAACCATTCACTATACCTAACTTCATCACCTACCACACACTATACAATCTCATCCTAATTAACCTATAACACCACATCATCACTTATCATAACTCCACTCTACCTATTCTACTAATTCTCTACTACCACAA
Irx2	TCGTTGAGCCAGGCTTTCAGTGTGGCAGTGATCACCTTACCACTATATCATATCACAACCATTCACTATACCTAACTTCATCACCTACCACACACTATACAATCTCATCCTAATTAACCTATAACACCACATCATCACTTATCATAACTCCACTCTACCTATTCTACTAATTCTCTACTACCACAA
Irx2	CATTTTGTTCTCCTTCTTGAGACGTCGGCGATCACCTTACCACTATATCATATCACAACCATTCACTATACCTAACTTCATCACCTACCACACACTATACAATCTCATCCTAATTAACCTATAACACCACATCATCACTTATCATAACTCCACTCTACCTATTCTACTAATTCTCTACTACCACAA
Irx2	TCCTCATCCTCGCTTTTGTTCCTTGGGGCCATCACCTTACCACTATATCATATCACAACCATTCACTATACCTAACTTCATCACCTACCACACACTATACAATCTCATCCTAATTAACCTATAACACCACATCATCACTTATCATAACTCCACTCTACCTATTCTACTAATTCTCTACTACCACAA
Irx2	GTCTGAACTCTCCTCCTTGCTTCTGGAAGCATCACCTTACCACTATATCATATCACAACCATTCACTATACCTAACTTCATCACCTACCACACACTATACAATCTCATCCTAATTAACCTATAACACCACATCATCACTTATCATAACTCCACTCTACCTATTCTACTAATTCTCTACTACCACAA
Irx2	TGTAGACTGATCCCTTCGTCCTCCGCAGAGATCACCTTACCACTATATCATATCACAACCATTCACTATACCTAACTTCATCACCTACCACACACTATACAATCTCATCCTAATTAACCTATAACACCACATCATCACTTATCATAACTCCACTCTACCTATTCTACTAATTCTCTACTACCACAA
Irx2	CAATTTTTCCCCATCTGACTCCGCTGAGCAATCACCTTACCACTATATCATATCACAACCATTCACTATACCTAACTTCATCACCTACCACACACTATACAATCTCATCCTAATTAACCTATAACACCACATCATCACTTATCATAACTCCACTCTACCTATTCTACTAATTCTCTACTACCACAA
Irx2	ACTCTGAGCCTGATTCGCACAAGGCATCCCATCACCTTACCACTATATCATATCACAACCATTCACTATACCTAACTTCATCACCTACCACACACTATACAATCTCATCCTAATTAACCTATAACACCACATCATCACTTATCATAACTCCACTCTACCTATTCTACTAATTCTCTACTACCACAA
Irx2	TGGTTGCTTGAGGTCCGACGTGGCTATCTCATCACCTTACCACTATATCATATCACAACCATTCACTATACCTAACTTCATCACCTACCACACACTATACAATCTCATCCTAATTAACCTATAACACCACATCATCACTTATCATAACTCCACTCTACCTATTCTACTAATTCTCTACTACCACAA
Irx2	CCATAGAAAGGGGACGTGTAATAGAGGTGGATCACCTTACCACTATATCATATCACAACCATTCACTATACCTAACTTCATCACCTACCACACACTATACAATCTCATCCTAATTAACCTATAACACCACATCATCACTTATCATAACTCCACTCTACCTATTCTACTAATTCTCTACTACCACAA
Irx2	GCTGCGTTTAAGTTCCCGTAGTTTGTGTAGATCACCTTACCACTATATCATATCACAACCATTCACTATACCTAACTTCATCACCTACCACACACTATACAATCTCATCCTAATTAACCTATAACACCACATCATCACTTATCATAACTCCACTCTACCTATTCTACTAATTCTCTACTACCACAA
Irx2	AGGCCTGTAGTGGGACTCCAGTGAATGCGAATCACCTTACCACTATATCATATCACAACCATTCACTATACCTAACTTCATCACCTACCACACACTATACAATCTCATCCTAATTAACCTATAACACCACATCATCACTTATCATAACTCCACTCTACCTATTCTACTAATTCTCTACTACCACAA
Irx2	ACTGGTATCTTTCTTGGGCTCGTAGCCGCCATCACCTTACCACTATATCATATCACAACCATTCACTATACCTAACTTCATCACCTACCACACACTATACAATCTCATCCTAATTAACCTATAACACCACATCATCACTTATCATAACTCCACTCTACCTATTCTACTAATTCTCTACTACCACAA
Irx2	AGGTAGGTCTGGACGCCTGCACCAACAACTATCACCTTACCACTATATCATATCACAACCATTCACTATACCTAACTTCATCACCTACCACACACTATACAATCTCATCCTAATTAACCTATAACACCACATCATCACTTATCATAACTCCACTCTACCTATTCTACTAATTCTCTACTACCACAA
Irx2	ACACCTACTTGCACTGCTGACCTTGGCCCTATCACCTTACCACTATATCATATCACAACCATTCACTATACCTAACTTCATCACCTACCACACACTATACAATCTCATCCTAATTAACCTATAACACCACATCATCACTTATCATAACTCCACTCTACCTATTCTACTAATTCTCTACTACCACAA
Irx2	AGCCTCCTGACTTTTTTTTCCAAAGCATCACCTTACCACTATATCATATCACAACCATTCACTATACCTAACTTCATCACCTACCACACACTATACAATCTCATCCTAATTAACCTATAACACCACATCATCACTTATCATAACTCCACTCTACCTATTCTACTAATTCTCTACTACCACAA
Irx2	GGTTTCCACATCTGGGGTTTGTATCTGTGTATCACCTTACCACTATATCATATCACAACCATTCACTATACCTAACTTCATCACCTACCACACACTATACAATCTCATCCTAATTAACCTATAACACCACATCATCACTTATCATAACTCCACTCTACCTATTCTACTAATTCTCTACTACCACAA
Irx2	GCAGTGTGCATCCTCTTATACAGTGGCACAATCACCTTACCACTATATCATATCACAACCATTCACTATACCTAACTTCATCACCTACCACACACTATACAATCTCATCCTAATTAACCTATAACACCACATCATCACTTATCATAACTCCACTCTACCTATTCTACTAATTCTCTACTACCACAA
Irx2	GTGTCCAGTCCTTAGAGTCTGTGGGTTGGCATCACCTTACCACTATATCATATCACAACCATTCACTATACCTAACTTCATCACCTACCACACACTATACAATCTCATCCTAATTAACCTATAACACCACATCATCACTTATCATAACTCCACTCTACCTATTCTACTAATTCTCTACTACCACAA
Irx2	CCTATCACACCTATAGAATATATACCGTGGCATCACCTTACCACTATATCATATCACAACCATTCACTATACCTAACTTCATCACCTACCACACACTATACAATCTCATCCTAATTAACCTATAACACCACATCATCACTTATCATAACTCCACTCTACCTATTCTACTAATTCTCTACTACCACAA
Irx2	TCAATCACGTTAGTTCTACCGTGTACAATCACCTTACCACTATATCATATCACAACCATTCACTATACCTAACTTCATCACCTACCACACACTATACAATCTCATCCTAATTAACCTATAACACCACATCATCACTTATCATAACTCCACTCTACCTATTCTACTAATTCTCTACTACCACAA
Irx2	TGTTTCCACTTCTGAAGGACTCAAGTATCACCTTACCACTATATCATATCACAACCATTCACTATACCTAACTTCATCACCTACCACACACTATACAATCTCATCCTAATTAACCTATAACACCACATCATCACTTATCATAACTCCACTCTACCTATTCTACTAATTCTCTACTACCACAA
Irx2	CCCAAACACCATTTTCTTGTAGGCGCGTCTATCACCTTACCACTATATCATATCACAACCATTCACTATACCTAACTTCATCACCTACCACACACTATACAATCTCATCCTAATTAACCTATAACACCACATCATCACTTATCATAACTCCACTCTACCTATTCTACTAATTCTCTACTACCACAA
Irx2	GCTACCGCTGGAGCTTCTACCCAAATGGGTATCACCTTACCACTATATCATATCACAACCATTCACTATACCTAACTTCATCACCTACCACACACTATACAATCTCATCCTAATTAACCTATAACACCACATCATCACTTATCATAACTCCACTCTACCTATTCTACTAATTCTCTACTACCACAA
Irx2	GAAGGACGTTTATTTCACTGGCTCTTCACTATCACCTTACCACTATATCATATCACAACCATTCACTATACCTAACTTCATCACCTACCACACACTATACAATCTCATCCTAATTAACCTATAACACCACATCATCACTTATCATAACTCCACTCTACCTATTCTACTAATTCTCTACTACCACAA
Irx2	CTGGAACCGTAGGTATCTCCCTGTTGTACAATCACCTTACCACTATATCATATCACAACCATTCACTATACCTAACTTCATCACCTACCACACACTATACAATCTCATCCTAATTAACCTATAACACCACATCATCACTTATCATAACTCCACTCTACCTATTCTACTAATTCTCTACTACCACAA
Cyp26b1	CTTCAAACAGCATGTTGGCAGCCGCTTGGGATCACCTTACCACTATATCATATCACACTCCTCTATCTAACTAATACTCATAACCTTATACTACAACTCACACTCTAACTCATCCTTAACCAATATTCCTTAACCCTAATTAACCTATAACACCACATCAATTCTACTAATTCTCTACTACCACAA
Cyp26b1	AGCAACCAGTGACCAGTCTCTCCGATGAGCATCACCTTACCACTATATCATATCACACTCCTCTATCTAACTAATACTCATAACCTTATACTACAACTCACACTCTAACTCATCCTTAACCAATATTCCTTAACCCTAATTAACCTATAACACCACATCAATTCTACTAATTCTCTACTACCACAA
Cyp26b1	AGTAGGATCTTGCGCACATTCTCCGCACCGATCACCTTACCACTATATCATATCACACTCCTCTATCTAACTAATACTCATAACCTTATACTACAACTCACACTCTAACTCATCCTTAACCAATATTCCTTAACCCTAATTAACCTATAACACCACATCAATTCTACTAATTCTCTACTACCACAA
Cyp26b1	TGTCGCCAATGGAATTGGCCACCGTGTTGGATCACCTTACCACTATATCATATCACACTCCTCTATCTAACTAATACTCATAACCTTATACTACAACTCACACTCTAACTCATCCTTAACCAATATTCCTTAACCCTAATTAACCTATAACACCACATCAATTCTACTAATTCTCTACTACCACAA
Cyp26b1	GATCTTGGAGAAGACCTTGCGCTTGTTGCGATCACCTTACCACTATATCATATCACACTCCTCTATCTAACTAATACTCATAACCTTATACTACAACTCACACTCTAACTCATCCTTAACCAATATTCCTTAACCCTAATTAACCTATAACACCACATCAATTCTACTAATTCTCTACTACCACAA
Cyp26b1	CAGGTAGCTCTCAAGTGCCTCATGGCATCACCTTACCACTATATCATATCACACTCCTCTATCTAACTAATACTCATAACCTTATACTACAACTCACACTCTAACTCATCCTTAACCAATATTCCTTAACCCTAATTAACCTATAACACCACATCAATTCTACTAATTCTCTACTACCACAA
Cyp26b1	GAAGTGTATCCTGGATCACCAGTTGGATCTATCACCTTACCACTATATCATATCACACTCCTCTATCTAACTAATACTCATAACCTTATACTACAACTCACACTCTAACTCATCCTTAACCAATATTCCTTAACCCTAATTAACCTATAACACCACATCAATTCTACTAATTCTCTACTACCACAA
Cyp26b1	GATATACATTGATGGCCTCAGGCTGGCTGCATCACCTTACCACTATATCATATCACACTCCTCTATCTAACTAATACTCATAACCTTATACTACAACTCACACTCTAACTCATCCTTAACCAATATTCCTTAACCCTAATTAACCTATAACACCACATCAATTCTACTAATTCTCTACTACCACAA
Cyp26b1	TCCTCAGGGATGCTGAAGCCTAGCAGCACAATCACCTTACCACTATATCATATCACACTCCTCTATCTAACTAATACTCATAACCTTATACTACAACTCACACTCTAACTCATCCTTAACCAATATTCCTTAACCCTAATTAACCTATAACACCACATCAATTCTACTAATTCTCTACTACCACAA
Cyp26b1	ACTGCTGGTATACCTCAAAGAGGTGGCCCAATCACCTTACCACTATATCATATCACACTCCTCTATCTAACTAATACTCATAACCTTATACTACAACTCACACTCTAACTCATCCTTAACCAATATTCCTTAACCCTAATTAACCTATAACACCACATCAATTCTACTAATTCTCTACTACCACAA
Cyp26b1	CGGATAGCCTTCTCTAGGCCCTTCTGAAGGATCACCTTACCACTATATCATATCACACTCCTCTATCTAACTAATACTCATAACCTTATACTACAACTCACACTCTAACTCATCCTTAACCAATATTCCTTAACCCTAATTAACCTATAACACCACATCAATTCTACTAATTCTCTACTACCACAA
Cyp26b1	AGTAGTCTTTGCCCTGGGTACACTGCAGCTATCACCTTACCACTATATCATATCACACTCCTCTATCTAACTAATACTCATAACCTTATACTACAACTCACACTCTAACTCATCCTTAACCAATATTCCTTAACCCTAATTAACCTATAACACCACATCAATTCTACTAATTCTCTACTACCACAA
Cyp26b1	CCTGCATGGTCATCTCCTTGCCATGTTCCTATCACCTTACCACTATATCATATCACACTCCTCTATCTAACTAATACTCATAACCTTATACTACAACTCACACTCTAACTCATCCTTAACCAATATTCCTTAACCCTAATTAACCTATAACACCACATCAATTCTACTAATTCTCTACTACCACAA
Cyp26b1	CGAAGATCAACTCCAGGGTTCCATCCTTCAATCACCTTACCACTATATCATATCACACTCCTCTATCTAACTAATACTCATAACCTTATACTACAACTCACACTCTAACTCATCCTTAACCAATATTCCTTAACCCTAATTAACCTATAACACCACATCAATTCTACTAATTCTCTACTACCACAA
Cyp26b1	GATCAAGGATGTGCTTGCACTGGCCGTCGTATCACCTTACCACTATATCATATCACACTCCTCTATCTAACTAATACTCATAACCTTATACTACAACTCACACTCTAACTCATCCTTAACCAATATTCCTTAACCCTAATTAACCTATAACACCACATCAATTCTACTAATTCTCTACTACCACAA
Cyp26b1	CTCCAGCACAGCAGGGTGTTTTAGCAGTTGATCACCTTACCACTATATCATATCACACTCCTCTATCTAACTAATACTCATAACCTTATACTACAACTCACACTCTAACTCATCCTTAACCAATATTCCTTAACCCTAATTAACCTATAACACCACATCAATTCTACTAATTCTCTACTACCACAA
Cyp26b1	CTTGATGACACAGTCCAGGTAGCGCAGGCTATCACCTTACCACTATATCATATCACACTCCTCTATCTAACTAATACTCATAACCTTATACTACAACTCACACTCTAACTCATCCTTAACCAATATTCCTTAACCCTAATTAACCTATAACACCACATCAATTCTACTAATTCTCTACTACCACAA
Cyp26b1	CAGTTCGAAGGTCTGCAGCACAGTGCATCACCTTACCACTATATCATATCACACTCCTCTATCTAACTAATACTCATAACCTTATACTACAACTCACACTCTAACTCATCCTTAACCAATATTCCTTAACCCTAATTAACCTATAACACCACATCAATTCTACTAATTCTCTACTACCACAA
Cyp26b1	GCTGTGTCGTGAGTGTCTCGGATGCTATACATCACCTTACCACTATATCATATCACACTCCTCTATCTAACTAATACTCATAACCTTATACTACAACTCACACTCTAACTCATCCTTAACCAATATTCCTTAACCCTAATTAACCTATAACACCACATCAATTCTACTAATTCTCTACTACCACAA
Cyp26b1	GGTCCGGGTCAAACACATTCACGTCCTTGAATCACCTTACCACTATATCATATCACACTCCTCTATCTAACTAATACTCATAACCTTATACTACAACTCACACTCTAACTCATCCTTAACCAATATTCCTTAACCCTAATTAACCTATAACACCACATCAATTCTACTAATTCTCTACTACCACAA
Cyp26b1	GTAATGGAAGCGGCCATCCTTATCCTCACTATCACCTTACCACTATATCATATCACACTCCTCTATCTAACTAATACTCATAACCTTATACTACAACTCACACTCTAACTCATCCTTAACCAATATTCCTTAACCCTAATTAACCTATAACACCACATCAATTCTACTAATTCTCTACTACCACAA
Cyp26b1	GCAGAATCTCATTCTGGTTGGAGTCCAGACATCACCTTACCACTATATCATATCACACTCCTCTATCTAACTAATACTCATAACCTTATACTACAACTCACACTCTAACTCATCCTTAACCAATATTCCTTAACCCTAATTAACCTATAACACCACATCAATTCTACTAATTCTCTACTACCACAA
Cyp26b1	ACACCGTAGCACTCAACATGGCCTCTGTCTATCACCTTACCACTATATCATATCACACTCCTCTATCTAACTAATACTCATAACCTTATACTACAACTCACACTCTAACTCATCCTTAACCAATATTCCTTAACCCTAATTAACCTATAACACCACATCAATTCTACTAATTCTCTACTACCACAA
Cyp26b1	ACAGGTTTCTATCTCTGTCCCCCACCCCTGATCACCTTACCACTATATCATATCACACTCCTCTATCTAACTAATACTCATAACCTTATACTACAACTCACACTCTAACTCATCCTTAACCAATATTCCTTAACCCTAATTAACCTATAACACCACATCAATTCTACTAATTCTCTACTACCACAA
Cyp26b1	CTTTTGTCTTTGGGGGAGGTTCTGCCAGGGATCACCTTACCACTATATCATATCACACTCCTCTATCTAACTAATACTCATAACCTTATACTACAACTCACACTCTAACTCATCCTTAACCAATATTCCTTAACCCTAATTAACCTATAACACCACATCAATTCTACTAATTCTCTACTACCACAA
Cyp26b1	GGAGCTAAGCTAGGTGGCAGTGGAGATCCAATCACCTTACCACTATATCATATCACACTCCTCTATCTAACTAATACTCATAACCTTATACTACAACTCACACTCTAACTCATCCTTAACCAATATTCCTTAACCCTAATTAACCTATAACACCACATCAATTCTACTAATTCTCTACTACCACAA
Cyp26b1	CTGTCATGGGCATACAGTCCTGGCTCTGTCATCACCTTACCACTATATCATATCACACTCCTCTATCTAACTAATACTCATAACCTTATACTACAACTCACACTCTAACTCATCCTTAACCAATATTCCTTAACCCTAATTAACCTATAACACCACATCAATTCTACTAATTCTCTACTACCACAA
Cyp26b1	CTTCTGCCTTCAGAGCCACCTGACCACTCAATCACCTTACCACTATATCATATCACACTCCTCTATCTAACTAATACTCATAACCTTATACTACAACTCACACTCTAACTCATCCTTAACCAATATTCCTTAACCCTAATTAACCTATAACACCACATCAATTCTACTAATTCTCTACTACCACAA
Inpp5j	ACCTTCTTCGAGGGTATCTCAGCTTGCAAGATCACCTTACCACTATATCATATCACACTCCTCTATCTAACTAATACTCATAACCTACCACACACTATACAATCTCATCTTACCATCCTACTAATCATACACTTTCACTTATCATAACTCCACTCTACCTATTCTACTAATTCTCTACTACCACAA
Inpp5j	TGGGCCCGAGTTCTTTGCTGGAAGCTATCACCTTACCACTATATCATATCACACTCCTCTATCTAACTAATACTCATAACCTACCACACACTATACAATCTCATCTTACCATCCTACTAATCATACACTTTCACTTATCATAACTCCACTCTACCTATTCTACTAATTCTCTACTACCACAA
Inpp5j	AGGTGCCAGGGTCAACCTTGGTTCCGAAGAATCACCTTACCACTATATCATATCACACTCCTCTATCTAACTAATACTCATAACCTACCACACACTATACAATCTCATCTTACCATCCTACTAATCATACACTTTCACTTATCATAACTCCACTCTACCTATTCTACTAATTCTCTACTACCACAA
Inpp5j	AGGCCTTTTCTGTTCTCCAGCGATGGACAGATCACCTTACCACTATATCATATCACACTCCTCTATCTAACTAATACTCATAACCTACCACACACTATACAATCTCATCTTACCATCCTACTAATCATACACTTTCACTTATCATAACTCCACTCTACCTATTCTACTAATTCTCTACTACCACAA
Inpp5j	TGCAGCAGCAGATACTACCAGTTGGCCCACATCACCTTACCACTATATCATATCACACTCCTCTATCTAACTAATACTCATAACCTACCACACACTATACAATCTCATCTTACCATCCTACTAATCATACACTTTCACTTATCATAACTCCACTCTACCTATTCTACTAATTCTCTACTACCACAA
Inpp5j	GATTGAGACTGAGGCGACTGGTGGAGATCACCTTACCACTATATCATATCACACTCCTCTATCTAACTAATACTCATAACCTACCACACACTATACAATCTCATCTTACCATCCTACTAATCATACACTTTCACTTATCATAACTCCACTCTACCTATTCTACTAATTCTCTACTACCACAA
Inpp5j	AGATATTACTAGCTGCCCCAGAGACTTCGGATCACCTTACCACTATATCATATCACACTCCTCTATCTAACTAATACTCATAACCTACCACACACTATACAATCTCATCTTACCATCCTACTAATCATACACTTTCACTTATCATAACTCCACTCTACCTATTCTACTAATTCTCTACTACCACAA
Inpp5j	CTAGAAGTTGGAGTTAGGACGGACCCCAGGATCACCTTACCACTATATCATATCACACTCCTCTATCTAACTAATACTCATAACCTACCACACACTATACAATCTCATCTTACCATCCTACTAATCATACACTTTCACTTATCATAACTCCACTCTACCTATTCTACTAATTCTCTACTACCACAA
Inpp5j	TGCCAATGCTGGCTTAGGTCCCACAGAGGTATCACCTTACCACTATATCATATCACACTCCTCTATCTAACTAATACTCATAACCTACCACACACTATACAATCTCATCTTACCATCCTACTAATCATACACTTTCACTTATCATAACTCCACTCTACCTATTCTACTAATTCTCTACTACCACAA
Inpp5j	TCAGAAGCTGGGGTAGATGTCACAGATGCTATCACCTTACCACTATATCATATCACACTCCTCTATCTAACTAATACTCATAACCTACCACACACTATACAATCTCATCTTACCATCCTACTAATCATACACTTTCACTTATCATAACTCCACTCTACCTATTCTACTAATTCTCTACTACCACAA
Inpp5j	TGGGAACTGCGGTATCCTTCTGTCTAGCCGATCACCTTACCACTATATCATATCACACTCCTCTATCTAACTAATACTCATAACCTACCACACACTATACAATCTCATCTTACCATCCTACTAATCATACACTTTCACTTATCATAACTCCACTCTACCTATTCTACTAATTCTCTACTACCACAA
Inpp5j	TGGAGTGTAGAGACACTTGTCTGCAGGAGGATCACCTTACCACTATATCATATCACACTCCTCTATCTAACTAATACTCATAACCTACCACACACTATACAATCTCATCTTACCATCCTACTAATCATACACTTTCACTTATCATAACTCCACTCTACCTATTCTACTAATTCTCTACTACCACAA
Inpp5j	TGAAGGGATTCCTGGCCGAAAGGTAGGGGAATCACCTTACCACTATATCATATCACACTCCTCTATCTAACTAATACTCATAACCTACCACACACTATACAATCTCATCTTACCATCCTACTAATCATACACTTTCACTTATCATAACTCCACTCTACCTATTCTACTAATTCTCTACTACCACAA
Inpp5j	TGGGTGACAGGTTTTGGGAGTGCCACCTCAATCACCTTACCACTATATCATATCACACTCCTCTATCTAACTAATACTCATAACCTACCACACACTATACAATCTCATCTTACCATCCTACTAATCATACACTTTCACTTATCATAACTCCACTCTACCTATTCTACTAATTCTCTACTACCACAA
Inpp5j	TCTTGTGCCTGTAGGTTAGGGCTTGGGCACATCACCTTACCACTATATCATATCACACTCCTCTATCTAACTAATACTCATAACCTACCACACACTATACAATCTCATCTTACCATCCTACTAATCATACACTTTCACTTATCATAACTCCACTCTACCTATTCTACTAATTCTCTACTACCACAA
Inpp5j	GAATCCAGGGTCGCTCTTGCAAGTAGGCTGATCACCTTACCACTATATCATATCACACTCCTCTATCTAACTAATACTCATAACCTACCACACACTATACAATCTCATCTTACCATCCTACTAATCATACACTTTCACTTATCATAACTCCACTCTACCTATTCTACTAATTCTCTACTACCACAA
Inpp5j	AGATGTGACATCATCAGGGGGCATGGCGGTATCACCTTACCACTATATCATATCACACTCCTCTATCTAACTAATACTCATAACCTACCACACACTATACAATCTCATCTTACCATCCTACTAATCATACACTTTCACTTATCATAACTCCACTCTACCTATTCTACTAATTCTCTACTACCACAA
Inpp5j	CAATCATATCTGCACCATCATTGTCGTGGCATCACCTTACCACTATATCATATCACACTCCTCTATCTAACTAATACTCATAACCTACCACACACTATACAATCTCATCTTACCATCCTACTAATCATACACTTTCACTTATCATAACTCCACTCTACCTATTCTACTAATTCTCTACTACCACAA
Inpp5j	GTTGATCATGGAATTGACTTCTTGCAACCCATCACCTTACCACTATATCATATCACACTCCTCTATCTAACTAATACTCATAACCTACCACACACTATACAATCTCATCTTACCATCCTACTAATCATACACTTTCACTTATCATAACTCCACTCTACCTATTCTACTAATTCTCTACTACCACAA
Inpp5j	CTGGTCAGTAAAGAGAGCATCCTTGAGCCGATCACCTTACCACTATATCATATCACACTCCTCTATCTAACTAATACTCATAACCTACCACACACTATACAATCTCATCTTACCATCCTACTAATCATACACTTTCACTTATCATAACTCCACTCTACCTATTCTACTAATTCTCTACTACCACAA
Inpp5j	GGTAGGTGGTAGTACTTGGCAAAGAGCAGCATCACCTTACCACTATATCATATCACACTCCTCTATCTAACTAATACTCATAACCTACCACACACTATACAATCTCATCTTACCATCCTACTAATCATACACTTTCACTTATCATAACTCCACTCTACCTATTCTACTAATTCTCTACTACCACAA
Inpp5j	ACGAGTACAGTCTGTCTGCACGTCCCGTAGATCACCTTACCACTATATCATATCACACTCCTCTATCTAACTAATACTCATAACCTACCACACACTATACAATCTCATCTTACCATCCTACTAATCATACACTTTCACTTATCATAACTCCACTCTACCTATTCTACTAATTCTCTACTACCACAA
Inpp5j	CTAAGCGCACACTTACTCCGCCCTTGTTACATCACCTTACCACTATATCATATCACACTCCTCTATCTAACTAATACTCATAACCTACCACACACTATACAATCTCATCTTACCATCCTACTAATCATACACTTTCACTTATCATAACTCCACTCTACCTATTCTACTAATTCTCTACTACCACAA
Inpp5j	GGCAGTTTAGGAAGCACAGCATGTGCCCGAATCACCTTACCACTATATCATATCACACTCCTCTATCTAACTAATACTCATAACCTACCACACACTATACAATCTCATCTTACCATCCTACTAATCATACACTTTCACTTATCATAACTCCACTCTACCTATTCTACTAATTCTCTACTACCACAA
Inpp5j	CTTGCGCTGTTCTGCCTTGTCCATGTGTGCATCACCTTACCACTATATCATATCACACTCCTCTATCTAACTAATACTCATAACCTACCACACACTATACAATCTCATCTTACCATCCTACTAATCATACACTTTCACTTATCATAACTCCACTCTACCTATTCTACTAATTCTCTACTACCACAA
Inpp5j	TGGAATTGCTGGAGGCTAAGGATAGTTTGAATCACCTTACCACTATATCATATCACACTCCTCTATCTAACTAATACTCATAACCTACCACACACTATACAATCTCATCTTACCATCCTACTAATCATACACTTTCACTTATCATAACTCCACTCTACCTATTCTACTAATTCTCTACTACCACAA
Inpp5j	TCATGATCCAAGATGCCGTGTGCACCAGGTATCACCTTACCACTATATCATATCACACTCCTCTATCTAACTAATACTCATAACCTACCACACACTATACAATCTCATCTTACCATCCTACTAATCATACACTTTCACTTATCATAACTCCACTCTACCTATTCTACTAATTCTCTACTACCACAA
Inpp5j	CTCTCAATGCGGAAGTTCAGGTCCCCAAACATCACCTTACCACTATATCATATCACACTCCTCTATCTAACTAATACTCATAACCTACCACACACTATACAATCTCATCTTACCATCCTACTAATCATACACTTTCACTTATCATAACTCCACTCTACCTATTCTACTAATTCTCTACTACCACAA
Ly6g6e	CTGCCCATGCTTGCCTTGAGGGTCTTCTGTATCACCTTACCACTATATCATATCACACTCCTCTATCTAACTAATACTCATATTCTCAACTCTCATCATTACCTAACCCCTAATTAACCTATAACACCACATCACTTACCATCCTACTAATCATACACTTATTCTACTAATTCTCTACTACCACAA
Ly6g6e	TGCAACAGCCCTATGTTCCCACACCTGAGGATCACCTTACCACTATATCATATCACACTCCTCTATCTAACTAATACTCATATTCTCAACTCTCATCATTACCTAACCCCTAATTAACCTATAACACCACATCACTTACCATCCTACTAATCATACACTTATTCTACTAATTCTCTACTACCACAA
Ly6g6e	AGAGAATCTGGGGTGTGGAGAAGCGAGAGAATCACCTTACCACTATATCATATCACACTCCTCTATCTAACTAATACTCATATTCTCAACTCTCATCATTACCTAACCCCTAATTAACCTATAACACCACATCACTTACCATCCTACTAATCATACACTTATTCTACTAATTCTCTACTACCACAA
Ly6g6e	CAAGACAGGGAGGAACCAGCAAACAGACAGATCACCTTACCACTATATCATATCACACTCCTCTATCTAACTAATACTCATATTCTCAACTCTCATCATTACCTAACCCCTAATTAACCTATAACACCACATCACTTACCATCCTACTAATCATACACTTATTCTACTAATTCTCTACTACCACAA
Ly6g6e	ACAAACCAGTACCCCGAGTCAGACACACCTATCACCTTACCACTATATCATATCACACTCCTCTATCTAACTAATACTCATATTCTCAACTCTCATCATTACCTAACCCCTAATTAACCTATAACACCACATCACTTACCATCCTACTAATCATACACTTATTCTACTAATTCTCTACTACCACAA
Ly6g6e	CTTGGCAAAGCTGCAGGTGTAACAGCGGAGATCACCTTACCACTATATCATATCACACTCCTCTATCTAACTAATACTCATATTCTCAACTCTCATCATTACCTAACCCCTAATTAACCTATAACACCACATCACTTACCATCCTACTAATCATACACTTATTCTACTAATTCTCTACTACCACAA
Ly6g6e	TGACACCACACACCTCGTCCTCTCGACACTATCACCTTACCACTATATCATATCACACTCCTCTATCTAACTAATACTCATATTCTCAACTCTCATCATTACCTAACCCCTAATTAACCTATAACACCACATCACTTACCATCCTACTAATCATACACTTATTCTACTAATTCTCTACTACCACAA
Ly6g6e	ACTTCCTCCTCCTTTTGCTCTGAGGTGCCAATCACCTTACCACTATATCATATCACACTCCTCTATCTAACTAATACTCATATTCTCAACTCTCATCATTACCTAACCCCTAATTAACCTATAACACCACATCACTTACCATCCTACTAATCATACACTTATTCTACTAATTCTCTACTACCACAA
Ly6g6e	AGAGTAGGACCGTGACCAGTAGGTCGCATGATCACCTTACCACTATATCATATCACACTCCTCTATCTAACTAATACTCATATTCTCAACTCTCATCATTACCTAACCCCTAATTAACCTATAACACCACATCACTTACCATCCTACTAATCATACACTTATTCTACTAATTCTCTACTACCACAA
Ly6g6e	CATTGCATAGGTCCTGCTCACAGCACTGGTATCACCTTACCACTATATCATATCACACTCCTCTATCTAACTAATACTCATATTCTCAACTCTCATCATTACCTAACCCCTAATTAACCTATAACACCACATCACTTACCATCCTACTAATCATACACTTATTCTACTAATTCTCTACTACCACAA
Ly6g6e	CATGGCTGCAAGGGGTAGCAGAGTCATGAGATCACCTTACCACTATATCATATCACACTCCTCTATCTAACTAATACTCATATTCTCAACTCTCATCATTACCTAACCCCTAATTAACCTATAACACCACATCACTTACCATCCTACTAATCATACACTTATTCTACTAATTCTCTACTACCACAA
Ly6g6e	TGGGCTAGAGGAAGTCATGTACTCCCCAGCATCACCTTACCACTATATCATATCACACTCCTCTATCTAACTAATACTCATATTCTCAACTCTCATCATTACCTAACCCCTAATTAACCTATAACACCACATCACTTACCATCCTACTAATCATACACTTATTCTACTAATTCTCTACTACCACAA
Ly6g6e	ACACTGGAATCCTGGGTTGACAGCCGTGGAATCACCTTACCACTATATCATATCACACTCCTCTATCTAACTAATACTCATATTCTCAACTCTCATCATTACCTAACCCCTAATTAACCTATAACACCACATCACTTACCATCCTACTAATCATACACTTATTCTACTAATTCTCTACTACCACAA
Ly6g6e	AGCATCTGTGCAGGTGTTTTCATGTCCACGATCACCTTACCACTATATCATATCACACTCCTCTATCTAACTAATACTCATATTCTCAACTCTCATCATTACCTAACCCCTAATTAACCTATAACACCACATCACTTACCATCCTACTAATCATACACTTATTCTACTAATTCTCTACTACCACAA
Ly6g6e	AGGTTTTTATACAAAGTCACGCTCCTGAGCATCACCTTACCACTATATCATATCACACTCCTCTATCTAACTAATACTCATATTCTCAACTCTCATCATTACCTAACCCCTAATTAACCTATAACACCACATCACTTACCATCCTACTAATCATACACTTATTCTACTAATTCTCTACTACCACAA
Ly6g6e	AGGAACCGGGTCTGTAGAGGTACTGGGATCATCACCTTACCACTATATCATATCACACTCCTCTATCTAACTAATACTCATATTCTCAACTCTCATCATTACCTAACCCCTAATTAACCTATAACACCACATCACTTACCATCCTACTAATCATACACTTATTCTACTAATTCTCTACTACCACAA
Ly6g6e	TCTTATGAGGTGAGGTTGCGGCCACTTGCAATCACCTTACCACTATATCATATCACACTCCTCTATCTAACTAATACTCATATTCTCAACTCTCATCATTACCTAACCCCTAATTAACCTATAACACCACATCACTTACCATCCTACTAATCATACACTTATTCTACTAATTCTCTACTACCACAA
Ly6g6e	GACCTGGGACATCTAGGTTTAAATATGGGGATCACCTTACCACTATATCATATCACACTCCTCTATCTAACTAATACTCATATTCTCAACTCTCATCATTACCTAACCCCTAATTAACCTATAACACCACATCACTTACCATCCTACTAATCATACACTTATTCTACTAATTCTCTACTACCACAA
Ly6g6e	AGTGACACTTCTGTCCCTTTGCCTGGGACCATCACCTTACCACTATATCATATCACACTCCTCTATCTAACTAATACTCATATTCTCAACTCTCATCATTACCTAACCCCTAATTAACCTATAACACCACATCACTTACCATCCTACTAATCATACACTTATTCTACTAATTCTCTACTACCACAA
Ly6g6e	CCCCCTAGCAGAACTCTATTTCTCACCAGCATCACCTTACCACTATATCATATCACACTCCTCTATCTAACTAATACTCATATTCTCAACTCTCATCATTACCTAACCCCTAATTAACCTATAACACCACATCACTTACCATCCTACTAATCATACACTTATTCTACTAATTCTCTACTACCACAA
Ly6g6e	TGTTCTTGAGACCCTCGGGTACCAAGCTACATCACCTTACCACTATATCATATCACACTCCTCTATCTAACTAATACTCATATTCTCAACTCTCATCATTACCTAACCCCTAATTAACCTATAACACCACATCACTTACCATCCTACTAATCATACACTTATTCTACTAATTCTCTACTACCACAA
Fibcd1	GCACAGGACATAACTGCAGCTTGCTCGCTGATCACCTTACCACTATATCATATCACACCTTATACTACAACTCACACTCTAACTACAATCCTCTTAACTAACCATCAACTTACCATCCTACTAATCATACACTTTCACTTATCATAACTCCACTCTACCTATTCTACTAATTCTCTACTACCACAA
Fibcd1	GTGTGTGGGTGTGGTTCAGGAAGAGAACCAATCACCTTACCACTATATCATATCACACCTTATACTACAACTCACACTCTAACTACAATCCTCTTAACTAACCATCAACTTACCATCCTACTAATCATACACTTTCACTTATCATAACTCCACTCTACCTATTCTACTAATTCTCTACTACCACAA
Fibcd1	TCGATGAGAAGGCTGAGGTGGGAGCTGTCAATCACCTTACCACTATATCATATCACACCTTATACTACAACTCACACTCTAACTACAATCCTCTTAACTAACCATCAACTTACCATCCTACTAATCATACACTTTCACTTATCATAACTCCACTCTACCTATTCTACTAATTCTCTACTACCACAA
Fibcd1	GAAGCTGGATGAGGCGACCCTGTTCACTCTATCACCTTACCACTATATCATATCACACCTTATACTACAACTCACACTCTAACTACAATCCTCTTAACTAACCATCAACTTACCATCCTACTAATCATACACTTTCACTTATCATAACTCCACTCTACCTATTCTACTAATTCTCTACTACCACAA
Fibcd1	CCAGGTGAGCCATGTGACCTTGACTCTCAGATCACCTTACCACTATATCATATCACACCTTATACTACAACTCACACTCTAACTACAATCCTCTTAACTAACCATCAACTTACCATCCTACTAATCATACACTTTCACTTATCATAACTCCACTCTACCTATTCTACTAATTCTCTACTACCACAA
Fibcd1	TCATCCTGCTGTCCACTCAGGAGAACATCCATCACCTTACCACTATATCATATCACACCTTATACTACAACTCACACTCTAACTACAATCCTCTTAACTAACCATCAACTTACCATCCTACTAATCATACACTTTCACTTATCATAACTCCACTCTACCTATTCTACTAATTCTCTACTACCACAA
Fibcd1	GCTGGGTAGTGAGTGGGGAAGATAGAGTAGATCACCTTACCACTATATCATATCACACCTTATACTACAACTCACACTCTAACTACAATCCTCTTAACTAACCATCAACTTACCATCCTACTAATCATACACTTTCACTTATCATAACTCCACTCTACCTATTCTACTAATTCTCTACTACCACAA
Fibcd1	TCAGTGCGCATGTCACAGTAGACCTGGAAGATCACCTTACCACTATATCATATCACACCTTATACTACAACTCACACTCTAACTACAATCCTCTTAACTAACCATCAACTTACCATCCTACTAATCATACACTTTCACTTATCATAACTCCACTCTACCTATTCTACTAATTCTCTACTACCACAA
Fibcd1	CTTGTGTGGTCAGGGCGTGAATCCGCTTGAATCACCTTACCACTATATCATATCACACCTTATACTACAACTCACACTCTAACTACAATCCTCTTAACTAACCATCAACTTACCATCCTACTAATCATACACTTTCACTTATCATAACTCCACTCTACCTATTCTACTAATTCTCTACTACCACAA
Fibcd1	AGTCTTCTAGGTCCACGTGAAGCTCGTATGATCACCTTACCACTATATCATATCACACCTTATACTACAACTCACACTCTAACTACAATCCTCTTAACTAACCATCAACTTACCATCCTACTAATCATACACTTTCACTTATCATAACTCCACTCTACCTATTCTACTAATTCTCTACTACCACAA
Fibcd1	TCATGCCACTGTGCTTCAGGAGGGAGTCACATCACCTTACCACTATATCATATCACACCTTATACTACAACTCACACTCTAACTACAATCCTCTTAACTAACCATCAACTTACCATCCTACTAATCATACACTTTCACTTATCATAACTCCACTCTACCTATTCTACTAATTCTCTACTACCACAA
Fibcd1	AGAAGGCGGCACAGTTGTTCTCCGAGTGGTATCACCTTACCACTATATCATATCACACCTTATACTACAACTCACACTCTAACTACAATCCTCTTAACTAACCATCAACTTACCATCCTACTAATCATACACTTTCACTTATCATAACTCCACTCTACCTATTCTACTAATTCTCTACTACCACAA
Fibcd1	TGGATGTGTGACAGTTGCGGTACCACCAGGATCACCTTACCACTATATCATATCACACCTTATACTACAACTCACACTCTAACTACAATCCTCTTAACTAACCATCAACTTACCATCCTACTAATCATACACTTTCACTTATCATAACTCCACTCTACCTATTCTACTAATTCTCTACTACCACAA
Fibcd1	TGAGTGAATACTGCCATCCCGTCCAAGAGGATCACCTTACCACTATATCATATCACACCTTATACTACAACTCACACTCTAACTACAATCCTCTTAACTAACCATCAACTTACCATCCTACTAATCATACACTTTCACTTATCATAACTCCACTCTACCTATTCTACTAATTCTCTACTACCACAA
Fibcd1	AGCAGTGGGCATGGGATGAGATGTGTAGGGATCACCTTACCACTATATCATATCACACCTTATACTACAACTCACACTCTAACTACAATCCTCTTAACTAACCATCAACTTACCATCCTACTAATCATACACTTTCACTTATCATAACTCCACTCTACCTATTCTACTAATTCTCTACTACCACAA
Fibcd1	TCAGGAAGCTGAGTTTCAGGGCTGACCCTGATCACCTTACCACTATATCATATCACACCTTATACTACAACTCACACTCTAACTACAATCCTCTTAACTAACCATCAACTTACCATCCTACTAATCATACACTTTCACTTATCATAACTCCACTCTACCTATTCTACTAATTCTCTACTACCACAA
Fibcd1	GATAGACAGGGACCTGGTTGGGGAAGGAGTATCACCTTACCACTATATCATATCACACCTTATACTACAACTCACACTCTAACTACAATCCTCTTAACTAACCATCAACTTACCATCCTACTAATCATACACTTTCACTTATCATAACTCCACTCTACCTATTCTACTAATTCTCTACTACCACAA
Fibcd1	GAATGGGAGATGCTGCCTTACCAGGATGCAATCACCTTACCACTATATCATATCACACCTTATACTACAACTCACACTCTAACTACAATCCTCTTAACTAACCATCAACTTACCATCCTACTAATCATACACTTTCACTTATCATAACTCCACTCTACCTATTCTACTAATTCTCTACTACCACAA
Fibcd1	CAATTCTGGATGTTTTTGCCAAGCCAATCACCTTACCACTATATCATATCACACCTTATACTACAACTCACACTCTAACTACAATCCTCTTAACTAACCATCAACTTACCATCCTACTAATCATACACTTTCACTTATCATAACTCCACTCTACCTATTCTACTAATTCTCTACTACCACAA
Fibcd1	CTTTGATCTGATGGAGGGGACCAAGGTGCTATCACCTTACCACTATATCATATCACACCTTATACTACAACTCACACTCTAACTACAATCCTCTTAACTAACCATCAACTTACCATCCTACTAATCATACACTTTCACTTATCATAACTCCACTCTACCTATTCTACTAATTCTCTACTACCACAA
Fibcd1	CAGGTGTCAGAGGTGAGAAGGTCTGAGCCTATCACCTTACCACTATATCATATCACACCTTATACTACAACTCACACTCTAACTACAATCCTCTTAACTAACCATCAACTTACCATCCTACTAATCATACACTTTCACTTATCATAACTCCACTCTACCTATTCTACTAATTCTCTACTACCACAA
Fibcd1	CTCTGATAAGAGGTAGGGTCTCCAGGCCCTATCACCTTACCACTATATCATATCACACCTTATACTACAACTCACACTCTAACTACAATCCTCTTAACTAACCATCAACTTACCATCCTACTAATCATACACTTTCACTTATCATAACTCCACTCTACCTATTCTACTAATTCTCTACTACCACAA
Fibcd1	TCTTGGCCTTGGGGCTTTGTAGACAGCTGTATCACCTTACCACTATATCATATCACACCTTATACTACAACTCACACTCTAACTACAATCCTCTTAACTAACCATCAACTTACCATCCTACTAATCATACACTTTCACTTATCATAACTCCACTCTACCTATTCTACTAATTCTCTACTACCACAA
Fibcd1	GTTTGAGGTGGGAAAGAGCAGATGAGCTCTATCACCTTACCACTATATCATATCACACCTTATACTACAACTCACACTCTAACTACAATCCTCTTAACTAACCATCAACTTACCATCCTACTAATCATACACTTTCACTTATCATAACTCCACTCTACCTATTCTACTAATTCTCTACTACCACAA
Fibcd1	AGATCCTAGAGTCAGTCCATGGAGGTCGGCATCACCTTACCACTATATCATATCACACCTTATACTACAACTCACACTCTAACTACAATCCTCTTAACTAACCATCAACTTACCATCCTACTAATCATACACTTTCACTTATCATAACTCCACTCTACCTATTCTACTAATTCTCTACTACCACAA
Fibcd1	GATGGTAGTCTTGGGCCATGCTGAGTCCCAATCACCTTACCACTATATCATATCACACCTTATACTACAACTCACACTCTAACTACAATCCTCTTAACTAACCATCAACTTACCATCCTACTAATCATACACTTTCACTTATCATAACTCCACTCTACCTATTCTACTAATTCTCTACTACCACAA
Fibcd1	GTTAGACCCTGATGGCAGTGTCCGTGATAGATCACCTTACCACTATATCATATCACACCTTATACTACAACTCACACTCTAACTACAATCCTCTTAACTAACCATCAACTTACCATCCTACTAATCATACACTTTCACTTATCATAACTCCACTCTACCTATTCTACTAATTCTCTACTACCACAA
Fibcd1	GAAATGTCCAGATGTCCAACCTGTTTGAGGATCACCTTACCACTATATCATATCACACCTTATACTACAACTCACACTCTAACTACAATCCTCTTAACTAACCATCAACTTACCATCCTACTAATCATACACTTTCACTTATCATAACTCCACTCTACCTATTCTACTAATTCTCTACTACCACAA
Syt2	CATGGTGGCAGAGGGGATAGCTTTAATCCAATCACCTTACCACTATATCATATCACACCTTATACTACAACTCACACTCTAATTCTCAACTCTCATCATTACCTAACCCCTAATTAACCTATAACACCACATCATCACTTATCATAACTCCACTCTACCTATTCTACTAATTCTCTACTACCACAA
Syt2	CATTTGGCTCCTGGTTCCTCTTGAAGATGTATCACCTTACCACTATATCATATCACACCTTATACTACAACTCACACTCTAATTCTCAACTCTCATCATTACCTAACCCCTAATTAACCTATAACACCACATCATCACTTATCATAACTCCACTCTACCTATTCTACTAATTCTCTACTACCACAA
Syt2	TGCTCTCTGTAGAGTTGTCGGCAGGTGCGAATCACCTTACCACTATATCATATCACACCTTATACTACAACTCACACTCTAATTCTCAACTCTCATCATTACCTAACCCCTAATTAACCTATAACACCACATCATCACTTATCATAACTCCACTCTACCTATTCTACTAATTCTCTACTACCACAA
Syt2	CGAACATGTCTTCTTGGCTCTCCCCAGGACATCACCTTACCACTATATCATATCACACCTTATACTACAACTCACACTCTAATTCTCAACTCTCATCATTACCTAACCCCTAATTAACCTATAACACCACATCATCACTTATCATAACTCCACTCTACCTATTCTACTAATTCTCTACTACCACAA
Syt2	CATGTTCATGGCGTTCTTCATGCCTTTGCCATCACCTTACCACTATATCATATCACACCTTATACTACAACTCACACTCTAATTCTCAACTCTCATCATTACCTAACCCCTAATTAACCTATAACACCACATCATCACTTATCATAACTCCACTCTACCTATTCTACTAATTCTCTACTACCACAA
Syt2	CTGGTTGGCCTGGAAATCATAGTCCAGAGAATCACCTTACCACTATATCATATCACACCTTATACTACAACTCACACTCTAATTCTCAACTCTCATCATTACCTAACCCCTAATTAACCTATAACACCACATCATCACTTATCATAACTCCACTCTACCTATTCTACTAATTCTCTACTACCACAA
Syt2	TGAAGGCTGGGTTCAGCGTCTTCCGATGCAATCACCTTACCACTATATCATATCACACCTTATACTACAACTCACACTCTAATTCTCAACTCTCATCATTACCTAACCCCTAATTAACCTATAACACCACATCATCACTTATCATAACTCCACTCTACCTATTCTACTAATTCTCTACTACCACAA
Syt2	CCTGGTATGGCACCTTGAAAGTGAATGTCTATCACCTTACCACTATATCATATCACACCTTATACTACAACTCACACTCTAATTCTCAACTCTCATCATTACCTAACCCCTAATTAACCTATAACACCACATCATCACTTATCATAACTCCACTCTACCTATTCTACTAATTCTCTACTACCACAA
Syt2	AGTCATAGATTGCCATCACCAGGGTCTTGCATCACCTTACCACTATATCATATCACACCTTATACTACAACTCACACTCTAATTCTCAACTCTCATCATTACCTAACCCCTAATTAACCTATAACACCACATCATCACTTATCATAACTCCACTCTACCTATTCTACTAATTCTCTACTACCACAA
Syt2	CATGGGTACCTTCACCTCCCCGATGATGTCATCACCTTACCACTATATCATATCACACCTTATACTACAACTCACACTCTAATTCTCAACTCTCATCATTACCTAACCCCTAATTAACCTATAACACCACATCATCACTTATCATAACTCCACTCTACCTATTCTACTAATTCTCTACTACCACAA
Syt2	CGCCTTGTAGGTCTCTCCATTCCTCGATGGATCACCTTACCACTATATCATATCACACCTTATACTACAACTCACACTCTAATTCTCAACTCTCATCATTACCTAACCCCTAATTAACCTATAACACCACATCATCACTTATCATAACTCCACTCTACCTATTCTACTAATTCTCTACTACCACAA
Syt2	GAGGTACAGATGTCACCCAACTTCTCTGGCATCACCTTACCACTATATCATATCACACCTTATACTACAACTCACACTCTAATTCTCAACTCTCATCATTACCTAACCCCTAATTAACCTATAACACCACATCATCACTTATCATAACTCCACTCTACCTATTCTACTAATTCTCTACTACCACAA
Syt2	AGGATACAGACGGTGAGCTTCCCAGCTGTGATCACCTTACCACTATATCATATCACACCTTATACTACAACTCACACTCTAATTCTCAACTCTCATCATTACCTAACCCCTAATTAACCTATAACACCACATCATCACTTATCATAACTCCACTCTACCTATTCTACTAATTCTCTACTACCACAA
Syt2	TGGATCTTCACATAGGGGTCTGAAAGGCCCATCACCTTACCACTATATCATATCACACCTTATACTACAACTCACACTCTAATTCTCAACTCTCATCATTACCTAACCCCTAATTAACCTATAACACCACATCATCACTTATCATAACTCCACTCTACCTATTCTACTAATTCTCTACTACCACAA
Syt2	TCTGCTCAAAGGGGATCTCGAAGCTGAAGGATCACCTTACCACTATATCATATCACACCTTATACTACAACTCACACTCTAATTCTCAACTCTCATCATTACCTAACCCCTAATTAACCTATAACACCACATCATCACTTATCATAACTCCACTCTACCTATTCTACTAATTCTCTACTACCACAA
Syt2	CTAGCACGGTGACGACCACCTGGACTTTCTATCACCTTACCACTATATCATATCACACCTTATACTACAACTCACACTCTAATTCTCAACTCTCATCATTACCTAACCCCTAATTAACCTATAACACCACATCATCACTTATCATAACTCCACTCTACCTATTCTACTAATTCTCTACTACCACAA
Syt2	GATCTTTCCGATGGCTTCATTCTTGCCCAGATCACCTTACCACTATATCATATCACACCTTATACTACAACTCACACTCTAATTCTCAACTCTCATCATTACCTAACCCCTAATTAACCTATAACACCACATCATCACTTATCATAACTCCACTCTACCTATTCTACTAATTCTCTACTACCACAA
Syt2	TCCTCAGGCTTAAGAGAGTGCCACTGGGCAATCACCTTACCACTATATCATATCACACCTTATACTACAACTCACACTCTAATTCTCAACTCTCATCATTACCTAACCCCTAATTAACCTATAACACCACATCATCACTTATCATAACTCCACTCTACCTATTCTACTAATTCTCTACTACCACAA
Syt2	CTACTTGTTCTTGCCCAGAAGAGCATCCACATCACCTTACCACTATATCATATCACACCTTATACTACAACTCACACTCTAATTCTCAACTCTCATCATTACCTAACCCCTAATTAACCTATAACACCACATCATCACTTATCATAACTCCACTCTACCTATTCTACTAATTCTCTACTACCACAA
Syt2	GATAGCTCTGGATCTCGTCAGTGTCCTCAGATCACCTTACCACTATATCATATCACACCTTATACTACAACTCACACTCTAATTCTCAACTCTCATCATTACCTAACCCCTAATTAACCTATAACACCACATCATCACTTATCATAACTCCACTCTACCTATTCTACTAATTCTCTACTACCACAA
Syt2	AGGCTTTTCTTTCACCTCTTAGGGGACTCTATCACCTTACCACTATATCATATCACACCTTATACTACAACTCACACTCTAATTCTCAACTCTCATCATTACCTAACCCCTAATTAACCTATAACACCACATCATCACTTATCATAACTCCACTCTACCTATTCTACTAATTCTCTACTACCACAA
Syt2	ACAGAATGTGCTTGCCATGTTGTTGGTCCAATCACCTTACCACTATATCATATCACACCTTATACTACAACTCACACTCTAATTCTCAACTCTCATCATTACCTAACCCCTAATTAACCTATAACACCACATCATCACTTATCATAACTCCACTCTACCTATTCTACTAATTCTCTACTACCACAA
Syt2	CATGGCTTCACTGTCCATGACTCATTCCAGATCACCTTACCACTATATCATATCACACCTTATACTACAACTCACACTCTAATTCTCAACTCTCATCATTACCTAACCCCTAATTAACCTATAACACCACATCATCACTTATCATAACTCCACTCTACCTATTCTACTAATTCTCTACTACCACAA
Syt2	TCCCTTGGAGTCTCTGAAGACATTCTCCTCATCACCTTACCACTATATCATATCACACCTTATACTACAACTCACACTCTAATTCTCAACTCTCATCATTACCTAACCCCTAATTAACCTATAACACCACATCATCACTTATCATAACTCCACTCTACCTATTCTACTAATTCTCTACTACCACAA
Syt2	CATCTGACCGCTTAGGCAGTGGGCTTGATCACCTTACCACTATATCATATCACACCTTATACTACAACTCACACTCTAATTCTCAACTCTCATCATTACCTAACCCCTAATTAACCTATAACACCACATCATCACTTATCATAACTCCACTCTACCTATTCTACTAATTCTCTACTACCACAA
Syt2	CCAGTATCACATCTCGCCGCCTTCCAAATGATCACCTTACCACTATATCATATCACACCTTATACTACAACTCACACTCTAATTCTCAACTCTCATCATTACCTAACCCCTAATTAACCTATAACACCACATCATCACTTATCATAACTCCACTCTACCTATTCTACTAATTCTCTACTACCACAA
Syt2	CATCAAGGGCTTTGGTCCCAGTTCTGAACCATCACCTTACCACTATATCATATCACACCTTATACTACAACTCACACTCTAATTCTCAACTCTCATCATTACCTAACCCCTAATTAACCTATAACACCACATCATCACTTATCATAACTCCACTCTACCTATTCTACTAATTCTCTACTACCACAA
Syt2	GTGAATAGTTGATTTCCACGAATGTCCCCAATCACCTTACCACTATATCATATCACACCTTATACTACAACTCACACTCTAATTCTCAACTCTCATCATTACCTAACCCCTAATTAACCTATAACACCACATCATCACTTATCATAACTCCACTCTACCTATTCTACTAATTCTCTACTACCACAA
Ndnf	CTTTGTGGCGGGCGCTGCAAACTTCCAACAATCACCTTACCACTATATCATATCACCTACAATCCTCTTAACTAACCATCAAACCTACCACACACTATACAATCTCATCTCATCCTTAACCAATATTCCTTAACCCTAATTAACCTATAACACCACATCAATTCTACTAATTCTCTACTACCACAA
Ndnf	GGGTCCTTGAAGTGAGTGGTAACAGGAGGCATCACCTTACCACTATATCATATCACCTACAATCCTCTTAACTAACCATCAAACCTACCACACACTATACAATCTCATCTCATCCTTAACCAATATTCCTTAACCCTAATTAACCTATAACACCACATCAATTCTACTAATTCTCTACTACCACAA
Ndnf	TGACTTCAGCTCCATCTGGAATCACAGATGATCACCTTACCACTATATCATATCACCTACAATCCTCTTAACTAACCATCAAACCTACCACACACTATACAATCTCATCTCATCCTTAACCAATATTCCTTAACCCTAATTAACCTATAACACCACATCAATTCTACTAATTCTCTACTACCACAA
Ndnf	ACTGACAGTGGGGTGTTATCTTCCTCAACCATCACCTTACCACTATATCATATCACCTACAATCCTCTTAACTAACCATCAAACCTACCACACACTATACAATCTCATCTCATCCTTAACCAATATTCCTTAACCCTAATTAACCTATAACACCACATCAATTCTACTAATTCTCTACTACCACAA
Ndnf	CTGAAGGCTAAGCTTCCACTCCAAAGGTGCATCACCTTACCACTATATCATATCACCTACAATCCTCTTAACTAACCATCAAACCTACCACACACTATACAATCTCATCTCATCCTTAACCAATATTCCTTAACCCTAATTAACCTATAACACCACATCAATTCTACTAATTCTCTACTACCACAA
Ndnf	TGATCCATCTGCACTGGACCCCTCATGCAGATCACCTTACCACTATATCATATCACCTACAATCCTCTTAACTAACCATCAAACCTACCACACACTATACAATCTCATCTCATCCTTAACCAATATTCCTTAACCCTAATTAACCTATAACACCACATCAATTCTACTAATTCTCTACTACCACAA
Ndnf	CTGCTTCTGCTGGTCAAGTAGTTCTGGGTCATCACCTTACCACTATATCATATCACCTACAATCCTCTTAACTAACCATCAAACCTACCACACACTATACAATCTCATCTCATCCTTAACCAATATTCCTTAACCCTAATTAACCTATAACACCACATCAATTCTACTAATTCTCTACTACCACAA
Ndnf	GTAGGAGAATAGTTCTGTGCCCTCTACATCATCACCTTACCACTATATCATATCACCTACAATCCTCTTAACTAACCATCAAACCTACCACACACTATACAATCTCATCTCATCCTTAACCAATATTCCTTAACCCTAATTAACCTATAACACCACATCAATTCTACTAATTCTCTACTACCACAA
Ndnf	GTCTTTCTCTGTTGAAAGAAGCTCCAACTGATCACCTTACCACTATATCATATCACCTACAATCCTCTTAACTAACCATCAAACCTACCACACACTATACAATCTCATCTCATCCTTAACCAATATTCCTTAACCCTAATTAACCTATAACACCACATCAATTCTACTAATTCTCTACTACCACAA
Ndnf	GTATGGCTGGTCAGATTCTGGTGTGGTGGTATCACCTTACCACTATATCATATCACCTACAATCCTCTTAACTAACCATCAAACCTACCACACACTATACAATCTCATCTCATCCTTAACCAATATTCCTTAACCCTAATTAACCTATAACACCACATCAATTCTACTAATTCTCTACTACCACAA
Ndnf	CACATCAACTCTGGGGTCATATGGTAATTCATCACCTTACCACTATATCATATCACCTACAATCCTCTTAACTAACCATCAAACCTACCACACACTATACAATCTCATCTCATCCTTAACCAATATTCCTTAACCCTAATTAACCTATAACACCACATCAATTCTACTAATTCTCTACTACCACAA
Ndnf	CTTCCAGGCCAAAGTGACTGTGGTACGTCCATCACCTTACCACTATATCATATCACCTACAATCCTCTTAACTAACCATCAAACCTACCACACACTATACAATCTCATCTCATCCTTAACCAATATTCCTTAACCCTAATTAACCTATAACACCACATCAATTCTACTAATTCTCTACTACCACAA
Ndnf	GGGTTGTTTCAATATAGAGGCTGTAGGGCTATCACCTTACCACTATATCATATCACCTACAATCCTCTTAACTAACCATCAAACCTACCACACACTATACAATCTCATCTCATCCTTAACCAATATTCCTTAACCCTAATTAACCTATAACACCACATCAATTCTACTAATTCTCTACTACCACAA
Ndnf	GTGCTCCTTGTTGATGACCACACAGTACTCATCACCTTACCACTATATCATATCACCTACAATCCTCTTAACTAACCATCAAACCTACCACACACTATACAATCTCATCTCATCCTTAACCAATATTCCTTAACCCTAATTAACCTATAACACCACATCAATTCTACTAATTCTCTACTACCACAA
Ndnf	GGCATCATCTGCATTCATCTTTGTTTCTGCATCACCTTACCACTATATCATATCACCTACAATCCTCTTAACTAACCATCAAACCTACCACACACTATACAATCTCATCTCATCCTTAACCAATATTCCTTAACCCTAATTAACCTATAACACCACATCAATTCTACTAATTCTCTACTACCACAA
Ndnf	GGGTTAAAGTCTAGACCAGGTTTGGGCGCCATCACCTTACCACTATATCATATCACCTACAATCCTCTTAACTAACCATCAAACCTACCACACACTATACAATCTCATCTCATCCTTAACCAATATTCCTTAACCCTAATTAACCTATAACACCACATCAATTCTACTAATTCTCTACTACCACAA
Ndnf	GGAGGCTTCGATCTTTACCCAAATTATCTGATCACCTTACCACTATATCATATCACCTACAATCCTCTTAACTAACCATCAAACCTACCACACACTATACAATCTCATCTCATCCTTAACCAATATTCCTTAACCCTAATTAACCTATAACACCACATCAATTCTACTAATTCTCTACTACCACAA
Ndnf	TGTCAACCTTGGGCCTCCAGTAGACATGGCATCACCTTACCACTATATCATATCACCTACAATCCTCTTAACTAACCATCAAACCTACCACACACTATACAATCTCATCTCATCCTTAACCAATATTCCTTAACCCTAATTAACCTATAACACCACATCAATTCTACTAATTCTCTACTACCACAA
Ndnf	GGGTATCGGGCTTCAGGTCAGAGACTGTGAATCACCTTACCACTATATCATATCACCTACAATCCTCTTAACTAACCATCAAACCTACCACACACTATACAATCTCATCTCATCCTTAACCAATATTCCTTAACCCTAATTAACCTATAACACCACATCAATTCTACTAATTCTCTACTACCACAA
Ndnf	GTTGGTGTTGGTATTGACCATGAAGACATCATCACCTTACCACTATATCATATCACCTACAATCCTCTTAACTAACCATCAAACCTACCACACACTATACAATCTCATCTCATCCTTAACCAATATTCCTTAACCCTAATTAACCTATAACACCACATCAATTCTACTAATTCTCTACTACCACAA
Ndnf	CTCCTTGGTCCTGACAAAGGCACCCAATCACCTTACCACTATATCATATCACCTACAATCCTCTTAACTAACCATCAAACCTACCACACACTATACAATCTCATCTCATCCTTAACCAATATTCCTTAACCCTAATTAACCTATAACACCACATCAATTCTACTAATTCTCTACTACCACAA
Ndnf	CAAACACATCTGTGACCCTCCCGTCTTTGAATCACCTTACCACTATATCATATCACCTACAATCCTCTTAACTAACCATCAAACCTACCACACACTATACAATCTCATCTCATCCTTAACCAATATTCCTTAACCCTAATTAACCTATAACACCACATCAATTCTACTAATTCTCTACTACCACAA
Ndnf	CCTTTTGGTGAGAGGAGACTGGAGCAAACCATCACCTTACCACTATATCATATCACCTACAATCCTCTTAACTAACCATCAAACCTACCACACACTATACAATCTCATCTCATCCTTAACCAATATTCCTTAACCCTAATTAACCTATAACACCACATCAATTCTACTAATTCTCTACTACCACAA
Ndnf	TCTCACTTGGACTTGAACGGCATCCATACAATCACCTTACCACTATATCATATCACCTACAATCCTCTTAACTAACCATCAAACCTACCACACACTATACAATCTCATCTCATCCTTAACCAATATTCCTTAACCCTAATTAACCTATAACACCACATCAATTCTACTAATTCTCTACTACCACAA
Ndnf	GAAACTGCCGAATGCCTTCCACATTCTGTGATCACCTTACCACTATATCATATCACCTACAATCCTCTTAACTAACCATCAAACCTACCACACACTATACAATCTCATCTCATCCTTAACCAATATTCCTTAACCCTAATTAACCTATAACACCACATCAATTCTACTAATTCTCTACTACCACAA
Ndnf	TCAGTCGAATGAGGTATTTTCCTTTGGGATCACCTTACCACTATATCATATCACCTACAATCCTCTTAACTAACCATCAAACCTACCACACACTATACAATCTCATCTCATCCTTAACCAATATTCCTTAACCCTAATTAACCTATAACACCACATCAATTCTACTAATTCTCTACTACCACAA
Ndnf	CCAGTATTTTCAGCTTTGATGCTCCTTTCCATCACCTTACCACTATATCATATCACCTACAATCCTCTTAACTAACCATCAAACCTACCACACACTATACAATCTCATCTCATCCTTAACCAATATTCCTTAACCCTAATTAACCTATAACACCACATCAATTCTACTAATTCTCTACTACCACAA
Ndnf	GGGAAGAGAGGGGAATGCATGCTTACTGGGATCACCTTACCACTATATCATATCACCTACAATCCTCTTAACTAACCATCAAACCTACCACACACTATACAATCTCATCTCATCCTTAACCAATATTCCTTAACCCTAATTAACCTATAACACCACATCAATTCTACTAATTCTCTACTACCACAA
Lhx9	CAAGTTCCCAGTGCCTGTAGGTTGCGTTGGATCACCTTACCACTATATCATATCACCTACAATCCTCTTAACTAACCATCAATTCTCAACTCTCATCATTACCTAACCCTCATCCTTAACCAATATTCCTTAACTCACTTATCATAACTCCACTCTACCTATTCTACTAATTCTCTACTACCACAA
Lhx9	AGAACGAAGTGCTAGATTCAGCGGTCCCCGATCACCTTACCACTATATCATATCACCTACAATCCTCTTAACTAACCATCAATTCTCAACTCTCATCATTACCTAACCCTCATCCTTAACCAATATTCCTTAACTCACTTATCATAACTCCACTCTACCTATTCTACTAATTCTCTACTACCACAA
Lhx9	GCAGGCGATTCTAACTGCAGCGAGAGATCGATCACCTTACCACTATATCATATCACCTACAATCCTCTTAACTAACCATCAATTCTCAACTCTCATCATTACCTAACCCTCATCCTTAACCAATATTCCTTAACTCACTTATCATAACTCCACTCTACCTATTCTACTAATTCTCTACTACCACAA
Lhx9	TCCAGGGTTTTCCAGAAGGAGATGTGCAGAATCACCTTACCACTATATCATATCACCTACAATCCTCTTAACTAACCATCAATTCTCAACTCTCATCATTACCTAACCCTCATCCTTAACCAATATTCCTTAACTCACTTATCATAACTCCACTCTACCTATTCTACTAATTCTCTACTACCACAA
Lhx9	GGGCTCTCAGTTCATTCGAGTGAAGAAGCAATCACCTTACCACTATATCATATCACCTACAATCCTCTTAACTAACCATCAATTCTCAACTCTCATCATTACCTAACCCTCATCCTTAACCAATATTCCTTAACTCACTTATCATAACTCCACTCTACCTATTCTACTAATTCTCTACTACCACAA
Lhx9	GGCTCGGCACCCCACTATTTCCATAAACACATCACCTTACCACTATATCATATCACCTACAATCCTCTTAACTAACCATCAATTCTCAACTCTCATCATTACCTAACCCTCATCCTTAACCAATATTCCTTAACTCACTTATCATAACTCCACTCTACCTATTCTACTAATTCTCTACTACCACAA
Lhx9	CTCCATGATACCTTGGATGTGGCCTCCGGAATCACCTTACCACTATATCATATCACCTACAATCCTCTTAACTAACCATCAATTCTCAACTCTCATCATTACCTAACCCTCATCCTTAACCAATATTCCTTAACTCACTTATCATAACTCCACTCTACCTATTCTACTAATTCTCTACTACCACAA
Lhx9	CTTTGGTCAGACGGGCCTCAGTCTTGGATCATCACCTTACCACTATATCATATCACCTACAATCCTCTTAACTAACCATCAATTCTCAACTCTCATCATTACCTAACCCTCATCCTTAACCAATATTCCTTAACTCACTTATCATAACTCCACTCTACCTATTCTACTAATTCTCTACTACCACAA
Lhx9	AGATAGTACCTGTCGGAGATCTTGCCCCCGATCACCTTACCACTATATCATATCACCTACAATCCTCTTAACTAACCATCAATTCTCAACTCTCATCATTACCTAACCCTCATCCTTAACCAATATTCCTTAACTCACTTATCATAACTCCACTCTACCTATTCTACTAATTCTCTACTACCACAA
Lhx9	CACCTAAGATGCCACTGTTTGTCTACGGCCATCACCTTACCACTATATCATATCACCTACAATCCTCTTAACTAACCATCAATTCTCAACTCTCATCATTACCTAACCCTCATCCTTAACCAATATTCCTTAACTCACTTATCATAACTCCACTCTACCTATTCTACTAATTCTCTACTACCACAA
Lhx9	AGCAGGTGAGCTCAGATTCCAGAGCCAGCTATCACCTTACCACTATATCATATCACCTACAATCCTCTTAACTAACCATCAATTCTCAACTCTCATCATTACCTAACCCTCATCCTTAACCAATATTCCTTAACTCACTTATCATAACTCCACTCTACCTATTCTACTAATTCTCTACTACCACAA
Lhx9	CTTGCAGTAAATGCTACCGTCCTTGGATCACCTTACCACTATATCATATCACCTACAATCCTCTTAACTAACCATCAATTCTCAACTCTCATCATTACCTAACCCTCATCCTTAACCAATATTCCTTAACTCACTTATCATAACTCCACTCTACCTATTCTACTAATTCTCTACTACCACAA
Lhx9	AGCAGCTCAGATGGTAGACAGAGTCTCGGGATCACCTTACCACTATATCATATCACCTACAATCCTCTTAACTAACCATCAATTCTCAACTCTCATCATTACCTAACCCTCATCCTTAACCAATATTCCTTAACTCACTTATCATAACTCCACTCTACCTATTCTACTAATTCTCTACTACCACAA
Lhx9	CGTGGTCAAGGTCTTGTTGCAAGTGGAACAATCACCTTACCACTATATCATATCACCTACAATCCTCTTAACTAACCATCAATTCTCAACTCTCATCATTACCTAACCCTCATCCTTAACCAATATTCCTTAACTCACTTATCATAACTCCACTCTACCTATTCTACTAATTCTCTACTACCACAA
Lhx9	GCACGGTGCCAGTGCCATTGAAGTAAGGCAATCACCTTACCACTATATCATATCACCTACAATCCTCTTAACTAACCATCAATTCTCAACTCTCATCATTACCTAACCCTCATCCTTAACCAATATTCCTTAACTCACTTATCATAACTCCACTCTACCTATTCTACTAATTCTCTACTACCACAA
Lhx9	GTAATTCACGATGTCCACTCCCAGAGCTGGATCACCTTACCACTATATCATATCACCTACAATCCTCTTAACTAACCATCAATTCTCAACTCTCATCATTACCTAACCCTCATCCTTAACCAATATTCCTTAACTCACTTATCATAACTCCACTCTACCTATTCTACTAATTCTCTACTACCACAA
Lhx9	GTGGTCTGCCTCGTTCTCATTACAACCTGAATCACCTTACCACTATATCATATCACCTACAATCCTCTTAACTAACCATCAATTCTCAACTCTCATCATTACCTAACCCTCATCCTTAACCAATATTCCTTAACTCACTTATCATAACTCCACTCTACCTATTCTACTAATTCTCTACTACCACAA
Lhx9	TCTGTGAAGGTGGATAAGGCTGCTGGTCCCATCACCTTACCACTATATCATATCACCTACAATCCTCTTAACTAACCATCAATTCTCAACTCTCATCATTACCTAACCCTCATCCTTAACCAATATTCCTTAACTCACTTATCATAACTCCACTCTACCTATTCTACTAATTCTCTACTACCACAA
Lhx9	GATGCTTGAAAGAAGTTCGCATCCGTTTGGATCACCTTACCACTATATCATATCACCTACAATCCTCTTAACTAACCATCAATTCTCAACTCTCATCATTACCTAACCCTCATCCTTAACCAATATTCCTTAACTCACTTATCATAACTCCACTCTACCTATTCTACTAATTCTCTACTACCACAA
Lhx9	GTTGATAGCAAAGTAGGATTTCATGGTCCGATCACCTTACCACTATATCATATCACCTACAATCCTCTTAACTAACCATCAATTCTCAACTCTCATCATTACCTAACCCTCATCCTTAACCAATATTCCTTAACTCACTTATCATAACTCCACTCTACCTATTCTACTAATTCTCTACTACCACAA
Lhx9	GTTTTTTGAGCAAGCTGTTTGAGGTCCTTGATCACCTTACCACTATATCATATCACCTACAATCCTCTTAACTAACCATCAATTCTCAACTCTCATCATTACCTAACCCTCATCCTTAACCAATATTCCTTAACTCACTTATCATAACTCCACTCTACCTATTCTACTAATTCTCTACTACCACAA
Lhx9	GCTCGTGCGTTTTGGAACCAAACCTGATCACCTTACCACTATATCATATCACCTACAATCCTCTTAACTAACCATCAATTCTCAACTCTCATCATTACCTAACCCTCATCCTTAACCAATATTCCTTAACTCACTTATCATAACTCCACTCTACCTATTCTACTAATTCTCTACTACCACAA
Lhx9	CTTTATCAACACCCCCATTCTCCTGCCGCAATCACCTTACCACTATATCATATCACCTACAATCCTCTTAACTAACCATCAATTCTCAACTCTCATCATTACCTAACCCTCATCCTTAACCAATATTCCTTAACTCACTTATCATAACTCCACTCTACCTATTCTACTAATTCTCTACTACCACAA
Lhx9	TGTTAAAGTGGTCGCAGTGCCGGGTGGAGTATCACCTTACCACTATATCATATCACCTACAATCCTCTTAACTAACCATCAATTCTCAACTCTCATCATTACCTAACCCTCATCCTTAACCAATATTCCTTAACTCACTTATCATAACTCCACTCTACCTATTCTACTAATTCTCTACTACCACAA
Lhx9	TGTTAGAGGTCACAGTTGTCACTACAGTGAATCACCTTACCACTATATCATATCACCTACAATCCTCTTAACTAACCATCAATTCTCAACTCTCATCATTACCTAACCCTCATCCTTAACCAATATTCCTTAACTCACTTATCATAACTCCACTCTACCTATTCTACTAATTCTCTACTACCACAA
Lhx9	AGGTAGTTTGTGAGGGGCTTCCGGGTTCGTATCACCTTACCACTATATCATATCACCTACAATCCTCTTAACTAACCATCAATTCTCAACTCTCATCATTACCTAACCCTCATCCTTAACCAATATTCCTTAACTCACTTATCATAACTCCACTCTACCTATTCTACTAATTCTCTACTACCACAA
Lhx9	TCCCCAAATATCTTGTGGGTTAGAAGGATCACCTTACCACTATATCATATCACCTACAATCCTCTTAACTAACCATCAATTCTCAACTCTCATCATTACCTAACCCTCATCCTTAACCAATATTCCTTAACTCACTTATCATAACTCCACTCTACCTATTCTACTAATTCTCTACTACCACAA
Lhx9	AGTGGTGTAGATGCTACACACCAAGCTGCTATCACCTTACCACTATATCATATCACCTACAATCCTCTTAACTAACCATCAATTCTCAACTCTCATCATTACCTAACCCTCATCCTTAACCAATATTCCTTAACTCACTTATCATAACTCCACTCTACCTATTCTACTAATTCTCTACTACCACAA
Slc47a1	ACTGCATCCAACTCCAGCTTGCCCAAGTGGATCACCTTACCACTATATCATATCACACCTACCACACACTATACAATCTCATTTCTCAACTCTCATCATTACCTAACCCTCATCCTTAACCAATATTCCTTAACCTTACCATCCTACTAATCATACACTTATTCTACTAATTCTCTACTACCACAA
Slc47a1	CCTGTGACATTGATAACCGCAATTGCCAGTATCACCTTACCACTATATCATATCACACCTACCACACACTATACAATCTCATTTCTCAACTCTCATCATTACCTAACCCTCATCCTTAACCAATATTCCTTAACCTTACCATCCTACTAATCATACACTTATTCTACTAATTCTCTACTACCACAA
Slc47a1	TGTCTGGGAGATGAGCGTGTCACAAGCAGAATCACCTTACCACTATATCATATCACACCTACCACACACTATACAATCTCATTTCTCAACTCTCATCATTACCTAACCCTCATCCTTAACCAATATTCCTTAACCTTACCATCCTACTAATCATACACTTATTCTACTAATTCTCTACTACCACAA
Slc47a1	GATAACCCCTACGTGCTTTAAGTTCTGGCTATCACCTTACCACTATATCATATCACACCTACCACACACTATACAATCTCATTTCTCAACTCTCATCATTACCTAACCCTCATCCTTAACCAATATTCCTTAACCTTACCATCCTACTAATCATACACTTATTCTACTAATTCTCTACTACCACAA
Slc47a1	TCGGTGTTGATGAAGAGTGCCCAGCAGGGAATCACCTTACCACTATATCATATCACACCTACCACACACTATACAATCTCATTTCTCAACTCTCATCATTACCTAACCCTCATCCTTAACCAATATTCCTTAACCTTACCATCCTACTAATCATACACTTATTCTACTAATTCTCTACTACCACAA
Slc47a1	GGATACATCCGGGTCCTGTCTGAAGAGCAGATCACCTTACCACTATATCATATCACACCTACCACACACTATACAATCTCATTTCTCAACTCTCATCATTACCTAACCCTCATCCTTAACCAATATTCCTTAACCTTACCATCCTACTAATCATACACTTATTCTACTAATTCTCTACTACCACAA
Slc47a1	GGGATGAAGATCATGACGTAAGTCTGGGTGATCACCTTACCACTATATCATATCACACCTACCACACACTATACAATCTCATTTCTCAACTCTCATCATTACCTAACCCTCATCCTTAACCAATATTCCTTAACCTTACCATCCTACTAATCATACACTTATTCTACTAATTCTCTACTACCACAA
Slc47a1	GATGCCCTGGTTGAGCAAGTATTTAACTTGATCACCTTACCACTATATCATATCACACCTACCACACACTATACAATCTCATTTCTCAACTCTCATCATTACCTAACCCTCATCCTTAACCAATATTCCTTAACCTTACCATCCTACTAATCATACACTTATTCTACTAATTCTCTACTACCACAA
Slc47a1	AGCTGCGATGCCCGTCATAATCTGAGGCAGATCACCTTACCACTATATCATATCACACCTACCACACACTATACAATCTCATTTCTCAACTCTCATCATTACCTAACCCTCATCCTTAACCAATATTCCTTAACCTTACCATCCTACTAATCATACACTTATTCTACTAATTCTCTACTACCACAA
Slc47a1	TGCTGAACCCATCACCCCAAGATGCAGGTGATCACCTTACCACTATATCATATCACACCTACCACACACTATACAATCTCATTTCTCAACTCTCATCATTACCTAACCCTCATCCTTAACCAATATTCCTTAACCTTACCATCCTACTAATCATACACTTATTCTACTAATTCTCTACTACCACAA
Slc47a1	TGTAGTCTTCTCCAGAGGATGTAGAGGAACATCACCTTACCACTATATCATATCACACCTACCACACACTATACAATCTCATTTCTCAACTCTCATCATTACCTAACCCTCATCCTTAACCAATATTCCTTAACCTTACCATCCTACTAATCATACACTTATTCTACTAATTCTCTACTACCACAA
Slc47a1	CCCACCACTCTATGCACAGCATGAGCATGCATCACCTTACCACTATATCATATCACACCTACCACACACTATACAATCTCATTTCTCAACTCTCATCATTACCTAACCCTCATCCTTAACCAATATTCCTTAACCTTACCATCCTACTAATCATACACTTATTCTACTAATTCTCTACTACCACAA
Slc47a1	CATAGGTGATGGACTGGGCTCCCAACTCCAATCACCTTACCACTATATCATATCACACCTACCACACACTATACAATCTCATTTCTCAACTCTCATCATTACCTAACCCTCATCCTTAACCAATATTCCTTAACCTTACCATCCTACTAATCATACACTTATTCTACTAATTCTCTACTACCACAA
Slc47a1	CAATGTTTCCTGCGCCCAGTGCATTTCCCAATCACCTTACCACTATATCATATCACACCTACCACACACTATACAATCTCATTTCTCAACTCTCATCATTACCTAACCCTCATCCTTAACCAATATTCCTTAACCTTACCATCCTACTAATCATACACTTATTCTACTAATTCTCTACTACCACAA
Slc47a1	TCAAGGAAATAGCTGAGGACTTCTTGGCCTATCACCTTACCACTATATCATATCACACCTACCACACACTATACAATCTCATTTCTCAACTCTCATCATTACCTAACCCTCATCCTTAACCAATATTCCTTAACCTTACCATCCTACTAATCATACACTTATTCTACTAATTCTCTACTACCACAA
Slc47a1	GTAGCCCACGAGATCCTTACAGCCTAGCAGATCACCTTACCACTATATCATATCACACCTACCACACACTATACAATCTCATTTCTCAACTCTCATCATTACCTAACCCTCATCCTTAACCAATATTCCTTAACCTTACCATCCTACTAATCATACACTTATTCTACTAATTCTCTACTACCACAA
Slc47a1	TCACTTGAGCCACCAAGGCCACGATATCCCATCACCTTACCACTATATCATATCACACCTACCACACACTATACAATCTCATTTCTCAACTCTCATCATTACCTAACCCTCATCCTTAACCAATATTCCTTAACCTTACCATCCTACTAATCATACACTTATTCTACTAATTCTCTACTACCACAA
Slc47a1	ACGATGGCTCCAACCTTCTGGTTCCCAGTGATCACCTTACCACTATATCATATCACACCTACCACACACTATACAATCTCATTTCTCAACTCTCATCATTACCTAACCCTCATCCTTAACCAATATTCCTTAACCTTACCATCCTACTAATCATACACTTATTCTACTAATTCTCTACTACCACAA
Slc47a1	ACAGGCCGATCACTCCCAGCTTAGCAATCACCTTACCACTATATCATATCACACCTACCACACACTATACAATCTCATTTCTCAACTCTCATCATTACCTAACCCTCATCCTTAACCAATATTCCTTAACCTTACCATCCTACTAATCATACACTTATTCTACTAATTCTCTACTACCACAA
Slc47a1	TCTGACAGGTAGTGCAGATGATGATGCCTGATCACCTTACCACTATATCATATCACACCTACCACACACTATACAATCTCATTTCTCAACTCTCATCATTACCTAACCCTCATCCTTAACCAATATTCCTTAACCTTACCATCCTACTAATCATACACTTATTCTACTAATTCTCTACTACCACAA
Slc47a1	TGACAGGCGCGTTTCCAATTGAGCCGAGCAATCACCTTACCACTATATCATATCACACCTACCACACACTATACAATCTCATTTCTCAACTCTCATCATTACCTAACCCTCATCCTTAACCAATATTCCTTAACCTTACCATCCTACTAATCATACACTTATTCTACTAATTCTCTACTACCACAA
Slc47a1	CCTTCAAATTGGCATGTACTTGAGCCATCACCTTACCACTATATCATATCACACCTACCACACACTATACAATCTCATTTCTCAACTCTCATCATTACCTAACCCTCATCCTTAACCAATATTCCTTAACCTTACCATCCTACTAATCATACACTTATTCTACTAATTCTCTACTACCACAA
Slc47a1	TGAGCAGGCTCGTGAGAGACAGCGGAATTCATCACCTTACCACTATATCATATCACACCTACCACACACTATACAATCTCATTTCTCAACTCTCATCATTACCTAACCCTCATCCTTAACCAATATTCCTTAACCTTACCATCCTACTAATCATACACTTATTCTACTAATTCTCTACTACCACAA
Slc47a1	CATCATAATTTCTCCATGGCTCTCAGGACAATCACCTTACCACTATATCATATCACACCTACCACACACTATACAATCTCATTTCTCAACTCTCATCATTACCTAACCCTCATCCTTAACCAATATTCCTTAACCTTACCATCCTACTAATCATACACTTATTCTACTAATTCTCTACTACCACAA
Slc47a1	GCTGGTCCAACTGAGTCTCGTCTTTTTTTTCATCACCTTACCACTATATCATATCACACCTACCACACACTATACAATCTCATTTCTCAACTCTCATCATTACCTAACCCTCATCCTTAACCAATATTCCTTAACCTTACCATCCTACTAATCATACACTTATTCTACTAATTCTCTACTACCACAA
Slc47a1	GACGGATAGGCAAAGCTTGTTGCTGGTTCAATCACCTTACCACTATATCATATCACACCTACCACACACTATACAATCTCATTTCTCAACTCTCATCATTACCTAACCCTCATCCTTAACCAATATTCCTTAACCTTACCATCCTACTAATCATACACTTATTCTACTAATTCTCTACTACCACAA
Slc47a1	ACTGTTTCCCAGACAGTTTATTGCTGTCCTATCACCTTACCACTATATCATATCACACCTACCACACACTATACAATCTCATTTCTCAACTCTCATCATTACCTAACCCTCATCCTTAACCAATATTCCTTAACCTTACCATCCTACTAATCATACACTTATTCTACTAATTCTCTACTACCACAA
Slc47a1	CTAAGACTACCCCTAGGAGCAGGAGTCCTCATCACCTTACCACTATATCATATCACACCTACCACACACTATACAATCTCATTTCTCAACTCTCATCATTACCTAACCCTCATCCTTAACCAATATTCCTTAACCTTACCATCCTACTAATCATACACTTATTCTACTAATTCTCTACTACCACAA
Adora2a	GAAACTGTCTCTGGAAGGGCGAGGTGGTGATAATCTATCCTACACAACAACACATCTCCACCTATTCTACTCACAATCTTAAACTCCTCTATCTAACTAATACTCATACTCATCCTTAACCAATATTCCTTAACTCACTTATCATAACTCCACTCTACCTATTCTACTAATTCTCTACTACCACAA
Adora2a	CAGCTTCAGGGTTCTGAGATACCTGCCTCTTAATCTATCCTACACAACAACACATCTCCACCTATTCTACTCACAATCTTAAACTCCTCTATCTAACTAATACTCATACTCATCCTTAACCAATATTCCTTAACTCACTTATCATAACTCCACTCTACCTATTCTACTAATTCTCTACTACCACAA
Adora2a	TCCCGAAACCATGACTTCTACAGGGGGTCCTAATCTATCCTACACAACAACACATCTCCACCTATTCTACTCACAATCTTAAACTCCTCTATCTAACTAATACTCATACTCATCCTTAACCAATATTCCTTAACTCACTTATCATAACTCCACTCTACCTATTCTACTAATTCTCTACTACCACAA
Adora2a	TCCCAAAGGCTTTCTCACGGATAATTCTGCTAATCTATCCTACACAACAACACATCTCCACCTATTCTACTCACAATCTTAAACTCCTCTATCTAACTAATACTCATACTCATCCTTAACCAATATTCCTTAACTCACTTATCATAACTCCACTCTACCTATTCTACTAATTCTCTACTACCACAA
Adora2a	GTTCTGCAGGTTGCTGTTGATCCACACGGCTAATCTATCCTACACAACAACACATCTCCACCTATTCTACTCACAATCTTAAACTCCTCTATCTAACTAATACTCATACTCATCCTTAACCAATATTCCTTAACTCACTTATCATAACTCCACTCTACCTATTCTACTAATTCTCTACTACCACAA
Adora2a	AGCCAGTGCTGATGGTGATGGCGAATGGGATAATCTATCCTACACAACAACACATCTCCACCTATTCTACTCACAATCTTAAACTCCTCTATCTAACTAATACTCATACTCATCCTTAACCAATATTCCTTAACTCACTTATCATAACTCCACTCTACCTATTCTACTAATTCTCTACTACCACAA
Adora2a	GATGGAACTCTGCGTGAGGACCAGGATAATCTATCCTACACAACAACACATCTCCACCTATTCTACTCACAATCTTAAACTCCTCTATCTAACTAATACTCATACTCATCCTTAACCAATATTCCTTAACTCACTTATCATAACTCCACTCTACCTATTCTACTAATTCTCTACTACCACAA
Adora2a	GCGATGTATCTGTCGATGGCAATAGCCAAGTAATCTATCCTACACAACAACACATCTCCACCTATTCTACTCACAATCTTAAACTCCTCTATCTAACTAATACTCATACTCATCCTTAACCAATATTCCTTAACTCACTTATCATAACTCCACTCTACCTATTCTACTAATTCTCTACTACCACAA
Adora2a	ACCAAGCCATTGTACCGGAGTGGAATTCGGTAATCTATCCTACACAACAACACATCTCCACCTATTCTACTCACAATCTTAAACTCCTCTATCTAACTAATACTCATACTCATCCTTAACCAATATTCCTTAACTCACTTATCATAACTCCACTCTACCTATTCTACTAATTCTCTACTACCACAA
Adora2a	AGCAAATCGCAATGATGCCCTTCGCCCTCATAATCTATCCTACACAACAACACATCTCCACCTATTCTACTCACAATCTTAAACTCCTCTATCTAACTAATACTCATACTCATCCTTAACCAATATTCCTTAACTCACTTATCATAACTCCACTCTACCTATTCTACTAATTCTCTACTACCACAA
Adora2a	TCTGACTGCAGTTGTTCCAGCCCAGCATGGTAATCTATCCTACACAACAACACATCTCCACCTATTCTACTCACAATCTTAAACTCCTCTATCTAACTAATACTCATACTCATCCTTAACCAATATTCCTTAACTCACTTATCATAACTCCACTCTACCTATTCTACTAATTCTCTACTACCACAA
Adora2a	ACCATGTAATTCATGGGTACCACGTCCTCATAATCTATCCTACACAACAACACATCTCCACCTATTCTACTCACAATCTTAAACTCCTCTATCTAACTAATACTCATACTCATCCTTAACCAATATTCCTTAACTCACTTATCATAACTCCACTCTACCTATTCTACTAATTCTCTACTACCACAA
Adora2a	TGGACTTCCTTCTGCAGTGTGGAGCGAGTCTAATCTATCCTACACAACAACACATCTCCACCTATTCTACTCACAATCTTAAACTCCTCTATCTAACTAATACTCATACTCATCCTTAACCAATATTCCTTAACTCACTTATCATAACTCCACTCTACCTATTCTACTAATTCTCTACTACCACAA
Adora2a	GTTGATGATGTGCAGGGGCAACCAGCAGAGTAATCTATCCTACACAACAACACATCTCCACCTATTCTACTCACAATCTTAAACTCCTCTATCTAACTAATACTCATACTCATCCTTAACCAATATTCCTTAACTCACTTATCATAACTCCACTCTACCTATTCTACTAATTCTCTACTACCACAA
Adora2a	TGGGAGAGGATGATGGCCAGGTACATGAGCTAATCTATCCTACACAACAACACATCTCCACCTATTCTACTCACAATCTTAAACTCCTCTATCTAACTAATACTCATACTCATCCTTAACCAATATTCCTTAACTCACTTATCATAACTCCACTCTACCTATTCTACTAATTCTCTACTACCACAA
Adora2a	CAGGACGTGGGTTCGGATGATCTTCCTAATCTATCCTACACAACAACACATCTCCACCTATTCTACTCACAATCTTAAACTCCTCTATCTAACTAATACTCATACTCATCCTTAACCAATATTCCTTAACTCACTTATCATAACTCCACTCTACCTATTCTACTAATTCTCTACTACCACAA
Adora2a	GCTCCTGGGTAAGAAGCTCTACATCCCCAGTAATCTATCCTACACAACAACACATCTCCACCTATTCTACTCACAATCTTAAACTCCTCTATCTAACTAATACTCATACTCATCCTTAACCAATATTCCTTAACTCACTTATCATAACTCCACTCTACCTATTCTACTAATTCTCTACTACCACAA
Adora2a	AGACCATGAGGCTGTTCCTACCCTACCCTGTAATCTATCCTACACAACAACACATCTCCACCTATTCTACTCACAATCTTAAACTCCTCTATCTAACTAATACTCATACTCATCCTTAACCAATATTCCTTAACTCACTTATCATAACTCCACTCTACCTATTCTACTAATTCTCTACTACCACAA
Adora2a	TCTCTTAATGAGATTGGTCCAGCCAACCCATAATCTATCCTACACAACAACACATCTCCACCTATTCTACTCACAATCTTAAACTCCTCTATCTAACTAATACTCATACTCATCCTTAACCAATATTCCTTAACTCACTTATCATAACTCCACTCTACCTATTCTACTAATTCTCTACTACCACAA
Adora2a	AGATGCTGCTGTAGCCCTGACCTAACTCGGTAATCTATCCTACACAACAACACATCTCCACCTATTCTACTCACAATCTTAAACTCCTCTATCTAACTAATACTCATACTCATCCTTAACCAATATTCCTTAACTCACTTATCATAACTCCACTCTACCTATTCTACTAATTCTCTACTACCACAA
Adora2a	TCTTGTGGACGCTTCTGGAGCAGGGGAACTTAATCTATCCTACACAACAACACATCTCCACCTATTCTACTCACAATCTTAAACTCCTCTATCTAACTAATACTCATACTCATCCTTAACCAATATTCCTTAACTCACTTATCATAACTCCACTCTACCTATTCTACTAATTCTCTACTACCACAA
Adora2a	GCCTCTAAGCCACAGCTGCTCTACAAGGCATAATCTATCCTACACAACAACACATCTCCACCTATTCTACTCACAATCTTAAACTCCTCTATCTAACTAATACTCATACTCATCCTTAACCAATATTCCTTAACTCACTTATCATAACTCCACTCTACCTATTCTACTAATTCTCTACTACCACAA
Adora2a	AGAGTAGTGTATTAGCAGGAGGCCTGAGGCTAATCTATCCTACACAACAACACATCTCCACCTATTCTACTCACAATCTTAAACTCCTCTATCTAACTAATACTCATACTCATCCTTAACCAATATTCCTTAACTCACTTATCATAACTCCACTCTACCTATTCTACTAATTCTCTACTACCACAA
Adora2a	AGAGGACCGTCTGCAATTCCTTGGTGGGTGTAATCTATCCTACACAACAACACATCTCCACCTATTCTACTCACAATCTTAAACTCCTCTATCTAACTAATACTCATACTCATCCTTAACCAATATTCCTTAACTCACTTATCATAACTCCACTCTACCTATTCTACTAATTCTCTACTACCACAA
Adora2a	GTGACTGAGTGCATGGCAGCTTGGGCTAACTAATCTATCCTACACAACAACACATCTCCACCTATTCTACTCACAATCTTAAACTCCTCTATCTAACTAATACTCATACTCATCCTTAACCAATATTCCTTAACTCACTTATCATAACTCCACTCTACCTATTCTACTAATTCTCTACTACCACAA
Adora2a	AGTTTCTGTCTTCCAGCCCAGCTTTATTAGTAATCTATCCTACACAACAACACATCTCCACCTATTCTACTCACAATCTTAAACTCCTCTATCTAACTAATACTCATACTCATCCTTAACCAATATTCCTTAACTCACTTATCATAACTCCACTCTACCTATTCTACTAATTCTCTACTACCACAA
Adora2a	TCAATCCTGAGACGTGAGCCCACACTCTGGTAATCTATCCTACACAACAACACATCTCCACCTATTCTACTCACAATCTTAAACTCCTCTATCTAACTAATACTCATACTCATCCTTAACCAATATTCCTTAACTCACTTATCATAACTCCACTCTACCTATTCTACTAATTCTCTACTACCACAA
Adora2a	TCCAGCTCGGGTCCATGACTTGATGTCTCTTAATCTATCCTACACAACAACACATCTCCACCTATTCTACTCACAATCTTAAACTCCTCTATCTAACTAATACTCATACTCATCCTTAACCAATATTCCTTAACTCACTTATCATAACTCCACTCTACCTATTCTACTAATTCTCTACTACCACAA
Myl4	GCTGAGAAGAGACACTTCCTATTGGATCCATAATCTATCCTACACAACAACACATCTCCACCTATTCTACTCACAATCTTAAACCTTATACTACAACTCACACTCTAACTCATCCTTAACCAATATTCCTTAACCTTACCATCCTACTAATCATACACTTATTCTACTAATTCTCTACTACCACAA
Myl4	TGGCCCAGTTAGGATGGCTGATTGGGTAATCTATCCTACACAACAACACATCTCCACCTATTCTACTCACAATCTTAAACCTTATACTACAACTCACACTCTAACTCATCCTTAACCAATATTCCTTAACCTTACCATCCTACTAATCATACACTTATTCTACTAATTCTCTACTACCACAA
Myl4	GGTATATGGACACTGTCGGTTGCTCTTTGGTAATCTATCCTACACAACAACACATCTCCACCTATTCTACTCACAATCTTAAACCTTATACTACAACTCACACTCTAACTCATCCTTAACCAATATTCCTTAACCTTACCATCCTACTAATCATACACTTATTCTACTAATTCTCTACTACCACAA
Myl4	GAGGCATGTTGCTTTAGGCTCTCCAGTGGATAATCTATCCTACACAACAACACATCTCCACCTATTCTACTCACAATCTTAAACCTTATACTACAACTCACACTCTAACTCATCCTTAACCAATATTCCTTAACCTTACCATCCTACTAATCATACACTTATTCTACTAATTCTCTACTACCACAA
Myl4	TGGCAGTCTCCTTCTTAGGCTCGGGTTTCTTAATCTATCCTACACAACAACACATCTCCACCTATTCTACTCACAATCTTAAACCTTATACTACAACTCACACTCTAACTCATCCTTAACCAATATTCCTTAACCTTACCATCCTACTAATCATACACTTATTCTACTAATTCTCTACTACCACAA
Myl4	CTTTGGGTCAAAGGCAGAGTCCTTGAGGGGTAATCTATCCTACACAACAACACATCTCCACCTATTCTACTCACAATCTTAAACCTTATACTACAACTCACACTCTAACTCATCCTTAACCAATATTCCTTAACCTTACCATCCTACTAATCATACACTTATTCTACTAATTCTCTACTACCACAA
Myl4	GATCTGGTCAGCACTGAAGTCTATCTTCACTAATCTATCCTACACAACAACACATCTCCACCTATTCTACTCACAATCTTAAACCTTATACTACAACTCACACTCTAACTCATCCTTAACCAATATTCCTTAACCTTACCATCCTACTAATCATACACTTATTCTACTAATTCTCTACTACCACAA
Myl4	TCCGGTCAAACAATGAAAAGGCCTCTTTGATAATCTATCCTACACAACAACACATCTCCACCTATTCTACTCACAATCTTAAACCTTATACTACAACTCACACTCTAACTCATCCTTAACCAATATTCCTTAACCTTACCATCCTACTAATCATACACTTATTCTACTAATTCTCTACTACCACAA
Myl4	GCCCGTAGGTGATCTTCATCTCTCCCGTTGTAATCTATCCTACACAACAACACATCTCCACCTATTCTACTCACAATCTTAAACCTTATACTACAACTCACACTCTAACTCATCCTTAACCAATATTCCTTAACCTTACCATCCTACTAATCATACACTTATTCTACTAATTCTCTACTACCACAA
Myl4	CTTCAGGCTTGGGTTTGCCCAAAACGCGCATAATCTATCCTACACAACAACACATCTCCACCTATTCTACTCACAATCTTAAACCTTATACTACAACTCACACTCTAACTCATCCTTAACCAATATTCCTTAACCTTACCATCCTACTAATCATACACTTATTCTACTAATTCTCTACTACCACAA
Myl4	ACATCTCGAAGTCCAGTGTCTTGGAACTCATAATCTATCCTACACAACAACACATCTCCACCTATTCTACTCACAATCTTAAACCTTATACTACAACTCACACTCTAACTCATCCTTAACCAATATTCCTTAACCTTACCATCCTACTAATCATACACTTATTCTACTAATTCTCTACTACCACAA
Myl4	TGTTGCGGGAGATGTGTTGCAGGATGGGCATAATCTATCCTACACAACAACACATCTCCACCTATTCTACTCACAATCTTAAACCTTATACTACAACTCACACTCTAACTCATCCTTAACCAATATTCCTTAACCTTACCATCCTACTAATCATACACTTATTCTACTAATTCTCTACTACCACAA
Myl4	CACGAAGTCCTCATAGGTGCCCTGCTTAATCTATCCTACACAACAACACATCTCCACCTATTCTACTCACAATCTTAAACCTTATACTACAACTCACACTCTAACTCATCCTTAACCAATATTCCTTAACCTTACCATCCTACTAATCATACACTTATTCTACTAATTCTCTACTACCACAA
Myl4	GTTGCTTTCTTTGTCAAAGACCCGCAGCCCTAATCTATCCTACACAACAACACATCTCCACCTATTCTACTCACAATCTTAAACCTTATACTACAACTCACACTCTAACTCATCCTTAACCAATATTCCTTAACCTTACCATCCTACTAATCATACACTTATTCTACTAATTCTCTACTACCACAA
Myl4	GACATGCCGAAGCTCTGCACCCATGACTGTTAATCTATCCTACACAACAACACATCTCCACCTATTCTACTCACAATCTTAAACCTTATACTACAACTCACACTCTAACTCATCCTTAACCAATATTCCTTAACCTTACCATCCTACTAATCATACACTTATTCTACTAATTCTCTACTACCACAA
Myl4	CCTCGCTCATCTTCTCTCCCAGGGTAGTAATCTATCCTACACAACAACACATCTCCACCTATTCTACTCACAATCTTAAACCTTATACTACAACTCACACTCTAACTCATCCTTAACCAATATTCCTTAACCTTACCATCCTACTAATCATACACTTATTCTACTAATTCTCTACTACCACAA
Myl4	CATTGGCATCCTCCTGCCCAGACAACAGCTTAATCTATCCTACACAACAACACATCTCCACCTATTCTACTCACAATCTTAAACCTTATACTACAACTCACACTCTAACTCATCCTTAACCAATATTCCTTAACCTTACCATCCTACTAATCATACACTTATTCTACTAATTCTCTACTACCACAA
Myl4	CATGATGTGCTTGACAAAGGCTTCATAGTAATCTATCCTACACAACAACACATCTCCACCTATTCTACTCACAATCTTAAACCTTATACTACAACTCACACTCTAACTCATCCTTAACCAATATTCCTTAACCTTACCATCCTACTAATCATACACTTATTCTACTAATTCTCTACTACCACAA
Myl4	CCAAGCACCCTGGAGAAACGTGCTTTACCCTAATCTATCCTACACAACAACACATCTCCACCTATTCTACTCACAATCTTAAACCTTATACTACAACTCACACTCTAACTCATCCTTAACCAATATTCCTTAACCTTACCATCCTACTAATCATACACTTATTCTACTAATTCTCTACTACCACAA
Myl4	GCCGCTGTGGATCTCTTGCTTTCTCACGCATAATCTATCCTACACAACAACACATCTCCACCTATTCTACTCACAATCTTAAACCTTATACTACAACTCACACTCTAACTCATCCTTAACCAATATTCCTTAACCTTACCATCCTACTAATCATACACTTATTCTACTAATTCTCTACTACCACAA
Myl4	AGCCATGTGAGTCCAATACTCCGTAACAGTTAATCTATCCTACACAACAACACATCTCCACCTATTCTACTCACAATCTTAAACCTTATACTACAACTCACACTCTAACTCATCCTTAACCAATATTCCTTAACCTTACCATCCTACTAATCATACACTTATTCTACTAATTCTCTACTACCACAA
Myl4	TCTTTATTTCCAGGGAAGGTTGTGGGTCAGTAATCTATCCTACACAACAACACATCTCCACCTATTCTACTCACAATCTTAAACCTTATACTACAACTCACACTCTAACTCATCCTTAACCAATATTCCTTAACCTTACCATCCTACTAATCATACACTTATTCTACTAATTCTCTACTACCACAA
Six3	GGCCGAGTCAAGATTCAGCGATTCCACAGCTAATCTATCCTACACAACAACACATCTCCACCTATTCTACTCACAATCTTAACTACAATCCTCTTAACTAACCATCAACCTAATTAACCTATAACACCACATCACTTACCATCCTACTAATCATACACTTATTCTACTAATTCTCTACTACCACAA
Six3	CAGTGGTGAGAATCGGCGAAGTTTGGCAACTAATCTATCCTACACAACAACACATCTCCACCTATTCTACTCACAATCTTAACTACAATCCTCTTAACTAACCATCAACCTAATTAACCTATAACACCACATCACTTACCATCCTACTAATCATACACTTATTCTACTAATTCTCTACTACCACAA
Six3	CAACTGGAACATGGACAACTCTTCCGGGGGTAATCTATCCTACACAACAACACATCTCCACCTATTCTACTCACAATCTTAACTACAATCCTCTTAACTAACCATCAACCTAATTAACCTATAACACCACATCACTTACCATCCTACTAATCATACACTTATTCTACTAATTCTCTACTACCACAA
Six3	TCGACTCGTGTTTGTTGATGGCCTCGCACGTAATCTATCCTACACAACAACACATCTCCACCTATTCTACTCACAATCTTAACTACAATCCTCTTAACTAACCATCAACCTAATTAACCTATAACACCACATCACTTACCATCCTACTAATCATACACTTATTCTACTAATTCTCTACTACCACAA
Six3	TCCAGGATGTGGTACAGGTCGCGGAAGTTGTAATCTATCCTACACAACAACACATCTCCACCTATTCTACTCACAATCTTAACTACAATCCTCTTAACTAACCATCAACCTAATTAACCTATAACACCACATCACTTACCATCCTACTAATCATACACTTATTCTACTAATTCTCTACTACCACAA
Six3	CTTGCCGTGAGACTCCTTAGTGAACTTGTGTAATCTATCCTACACAACAACACATCTCCACCTATTCTACTCACAATCTTAACTACAATCCTCTTAACTAACCATCAACCTAATTAACCTATAACACCACATCACTTACCATCCTACTAATCATACACTTATTCTACTAATTCTCTACTACCACAA
Six3	GAGGGAACTTCTTGCGCACGCGGTACTTGTTAATCTATCCTACACAACAACACATCTCCACCTATTCTACTCACAATCTTAACTACAATCCTCTTAACTAACCATCAACCTAATTAACCTATAACACCACATCACTTACCATCCTACTAATCATACACTTATTCTACTAATTCTCTACTACCACAA
Six3	CTTGAAGCAATGGGTCTTCTGCTCGCCATCTAATCTATCCTACACAACAACACATCTCCACCTATTCTACTCACAATCTTAACTACAATCCTCTTAACTAACCATCAACCTAATTAACCTATAACACCACATCACTTACCATCCTACTAATCATACACTTATTCTACTAATTCTCTACTACCACAA
Six3	AGTTCGCGTTTCTTGCTGGGGTTGGGGTAGTAATCTATCCTACACAACAACACATCTCCACCTATTCTACTCACAATCTTAACTACAATCCTCTTAACTAACCATCAACCTAATTAACCTATAACACCACATCACTTACCATCCTACTAATCATACACTTATTCTACTAATTCTCTACTACCACAA
Six3	GGTTCTTAAACCAGTTGCCTACTTGTGTGGTAATCTATCCTACACAACAACACATCTCCACCTATTCTACTCACAATCTTAACTACAATCCTCTTAACTAACCATCAACCTAATTAACCTATAACACCACATCACTTACCATCCTACTAATCATACACTTATTCTACTAATTCTCTACTACCACAA
Six3	AGGTTACCGAGAGGATCGAAGTGCCGGTGTTAATCTATCCTACACAACAACACATCTCCACCTATTCTACTCACAATCTTAACTACAATCCTCTTAACTAACCATCAACCTAATTAACCTATAACACCACATCACTTACCATCCTACTAATCATACACTTATTCTACTAATTCTCTACTACCACAA
Six3	CTTGGCTATCATACATCACATTCCGAGTCGTAATCTATCCTACACAACAACACATCTCCACCTATTCTACTCACAATCTTAACTACAATCCTCTTAACTAACCATCAACCTAATTAACCTATAACACCACATCACTTACCATCCTACTAATCATACACTTATTCTACTAATTCTCTACTACCACAA
Six3	CTGTCTGTGTATCCTGATTTCGGTTTGTTCTAATCTATCCTACACAACAACACATCTCCACCTATTCTACTCACAATCTTAACTACAATCCTCTTAACTAACCATCAACCTAATTAACCTATAACACCACATCACTTACCATCCTACTAATCATACACTTATTCTACTAATTCTCTACTACCACAA
Six3	TCAGCGTTTGTGACTGTCTGTTGGCGTCGCTAATCTATCCTACACAACAACACATCTCCACCTATTCTACTCACAATCTTAACTACAATCCTCTTAACTAACCATCAACCTAATTAACCTATAACACCACATCACTTACCATCCTACTAATCATACACTTATTCTACTAATTCTCTACTACCACAA
Six3	CAAATAAATCGTCATGCAGGTGGGGTGCCGTAATCTATCCTACACAACAACACATCTCCACCTATTCTACTCACAATCTTAACTACAATCCTCTTAACTAACCATCAACCTAATTAACCTATAACACCACATCACTTACCATCCTACTAATCATACACTTATTCTACTAATTCTCTACTACCACAA
Six3	GTCTGCTTTTTGTCGTCTTGTCGCAGCGGCTAATCTATCCTACACAACAACACATCTCCACCTATTCTACTCACAATCTTAACTACAATCCTCTTAACTAACCATCAACCTAATTAACCTATAACACCACATCACTTACCATCCTACTAATCATACACTTATTCTACTAATTCTCTACTACCACAA
Six3	TCTCACTCTCTGCTTTCACTAGCGACAGGGTAATCTATCCTACACAACAACACATCTCCACCTATTCTACTCACAATCTTAACTACAATCCTCTTAACTAACCATCAACCTAATTAACCTATAACACCACATCACTTACCATCCTACTAATCATACACTTATTCTACTAATTCTCTACTACCACAA
Six3	TCTACAGGAGTGAATGGGGCCTCCAAAGCGTAATCTATCCTACACAACAACACATCTCCACCTATTCTACTCACAATCTTAACTACAATCCTCTTAACTAACCATCAACCTAATTAACCTATAACACCACATCACTTACCATCCTACTAATCATACACTTATTCTACTAATTCTCTACTACCACAA
Six3	GTTTGCCAGGGCGGACACAAACACCAGTCTTAATCTATCCTACACAACAACACATCTCCACCTATTCTACTCACAATCTTAACTACAATCCTCTTAACTAACCATCAACCTAATTAACCTATAACACCACATCACTTACCATCCTACTAATCATACACTTATTCTACTAATTCTCTACTACCACAA
Six3	GTTTCCAGTTTTCCACTCACATTTGGCATCTAATCTATCCTACACAACAACACATCTCCACCTATTCTACTCACAATCTTAACTACAATCCTCTTAACTAACCATCAACCTAATTAACCTATAACACCACATCACTTACCATCCTACTAATCATACACTTATTCTACTAATTCTCTACTACCACAA
Six3	GATCCTGTTTGGGCTCCCTTTCCCCAAGCATAATCTATCCTACACAACAACACATCTCCACCTATTCTACTCACAATCTTAACTACAATCCTCTTAACTAACCATCAACCTAATTAACCTATAACACCACATCACTTACCATCCTACTAATCATACACTTATTCTACTAATTCTCTACTACCACAA
Six3	GAAACTAGTTGTAACCCCCTACCCTCATGCTAATCTATCCTACACAACAACACATCTCCACCTATTCTACTCACAATCTTAACTACAATCCTCTTAACTAACCATCAACCTAATTAACCTATAACACCACATCACTTACCATCCTACTAATCATACACTTATTCTACTAATTCTCTACTACCACAA
Six3	CTTGGGTTAGGGAGCCTTAGGGTTTCTCCTTAATCTATCCTACACAACAACACATCTCCACCTATTCTACTCACAATCTTAACTACAATCCTCTTAACTAACCATCAACCTAATTAACCTATAACACCACATCACTTACCATCCTACTAATCATACACTTATTCTACTAATTCTCTACTACCACAA
Six3	GCCCTAGTTAACCACTTTACATCTCCTCCATAATCTATCCTACACAACAACACATCTCCACCTATTCTACTCACAATCTTAACTACAATCCTCTTAACTAACCATCAACCTAATTAACCTATAACACCACATCACTTACCATCCTACTAATCATACACTTATTCTACTAATTCTCTACTACCACAA
Six3	GAGCAACCGCATTTCAGGCCCTGAAGTCAGTAATCTATCCTACACAACAACACATCTCCACCTATTCTACTCACAATCTTAACTACAATCCTCTTAACTAACCATCAACCTAATTAACCTATAACACCACATCACTTACCATCCTACTAATCATACACTTATTCTACTAATTCTCTACTACCACAA
Six3	TCGGTCGGACAAGGATGCCAATGAAGGTGGTAATCTATCCTACACAACAACACATCTCCACCTATTCTACTCACAATCTTAACTACAATCCTCTTAACTAACCATCAACCTAATTAACCTATAACACCACATCACTTACCATCCTACTAATCATACACTTATTCTACTAATTCTCTACTACCACAA
Six3	CTGGTTTTCCTTTACCATGCAAACGAACCATAATCTATCCTACACAACAACACATCTCCACCTATTCTACTCACAATCTTAACTACAATCCTCTTAACTAACCATCAACCTAATTAACCTATAACACCACATCACTTACCATCCTACTAATCATACACTTATTCTACTAATTCTCTACTACCACAA
Six3	GTGGTCAGCAAGGGGTAGTTTTTTGTTTTGTAATCTATCCTACACAACAACACATCTCCACCTATTCTACTCACAATCTTAACTACAATCCTCTTAACTAACCATCAACCTAATTAACCTATAACACCACATCACTTACCATCCTACTAATCATACACTTATTCTACTAATTCTCTACTACCACAA
Pthlh	GATTCCACAACGCCCTTGAACAAGTTGCAGTAATCTATCCTACACAACAACACATCTCCACCTATTCTACTCACAATCTTAAACCTACCACACACTATACAATCTCATCCTAATTAACCTATAACACCACATCATCACTTATCATAACTCCACTCTACCTATTCTACTAATTCTCTACTACCACAA
Pthlh	ACATAGCTGTCGGTCTACCTCCTTCGGTGGTAATCTATCCTACACAACAACACATCTCCACCTATTCTACTCACAATCTTAAACCTACCACACACTATACAATCTCATCCTAATTAACCTATAACACCACATCATCACTTATCATAACTCCACTCTACCTATTCTACTAATTCTCTACTACCACAA
Pthlh	TCAAACGCGGGTGTTCCTCAGGAGTCAGCTTAATCTATCCTACACAACAACACATCTCCACCTATTCTACTCACAATCTTAAACCTACCACACACTATACAATCTCATCCTAATTAACCTATAACACCACATCATCACTTATCATAACTCCACTCTACCTATTCTACTAATTCTCTACTACCACAA
Pthlh	CTAATTAGTCTTGGCGGCAGCACTCTGGGTTAATCTATCCTACACAACAACACATCTCCACCTATTCTACTCACAATCTTAAACCTACCACACACTATACAATCTCATCCTAATTAACCTATAACACCACATCATCACTTATCATAACTCCACTCTACCTATTCTACTAATTCTCTACTACCACAA
Pthlh	GAAAACCGGGCGTTTTACATAGGCGTCGGGTAATCTATCCTACACAACAACACATCTCCACCTATTCTACTCACAATCTTAAACCTACCACACACTATACAATCTCATCCTAATTAACCTATAACACCACATCATCACTTATCATAACTCCACTCTACCTATTCTACTAATTCTCTACTACCACAA
Pthlh	GAAAAAGCAATCAGAGAGCTTCCTCTGTAATCTATCCTACACAACAACACATCTCCACCTATTCTACTCACAATCTTAAACCTACCACACACTATACAATCTCATCCTAATTAACCTATAACACCACATCATCACTTATCATAACTCCACTCTACCTATTCTACTAATTCTCTACTACCACAA
Pthlh	CAAACCGCACAGGCAAAAAGGGACCCGAGATAATCTATCCTACACAACAACACATCTCCACCTATTCTACTCACAATCTTAAACCTACCACACACTATACAATCTCATCCTAATTAACCTATAACACCACATCATCACTTATCATAACTCCACTCTACCTATTCTACTAATTCTCTACTACCACAA
Pthlh	TGTAGGAATCAGCGCCTCTAACTGCGCCTCTAATCTATCCTACACAACAACACATCTCCACCTATTCTACTCACAATCTTAAACCTACCACACACTATACAATCTCATCCTAATTAACCTATAACACCACATCATCACTTATCATAACTCCACTCTACCTATTCTACTAATTCTCTACTACCACAA
Pthlh	GAATACCAGGACACTCCACTGCTGAACCAGTAATCTATCCTACACAACAACACATCTCCACCTATTCTACTCACAATCTTAAACCTACCACACACTATACAATCTCATCCTAATTAACCTATAACACCACATCATCACTTATCATAACTCCACTCTACCTATTCTACTAATTCTCTACTACCACAA
Pthlh	GATGTTCAGACACAGCGCGTTTGAGCCTGCTAATCTATCCTACACAACAACACATCTCCACCTATTCTACTCACAATCTTAAACCTACCACACACTATACAATCTCATCCTAATTAACCTATAACACCACATCATCACTTATCATAACTCCACTCTACCTATTCTACTAATTCTCTACTACCACAA
Pthlh	TCTTGGATGGACTTGCCCTTGTCATGCAGTTAATCTATCCTACACAACAACACATCTCCACCTATTCTACTCACAATCTTAAACCTACCACACACTATACAATCTCATCCTAATTAACCTATAACACCACATCATCACTTATCATAACTCCACTCTACCTATTCTACTAATTCTCTACTACCACAA
Pthlh	TCCGCGATCAGATGGTGGAGGAAGAAACGGTAATCTATCCTACACAACAACACATCTCCACCTATTCTACTCACAATCTTAAACCTACCACACACTATACAATCTCATCCTAATTAACCTATAACACCACATCATCACTTATCATAACTCCACTCTACCTATTCTACTAATTCTCTACTACCACAA
Pthlh	TCCGAGGTAGCTCTGATTTCGGCTGTGTGGTAATCTATCCTACACAACAACACATCTCCACCTATTCTACTCACAATCTTAAACCTACCACACACTATACAATCTCATCCTAATTAACCTATAACACCACATCATCACTTATCATAACTCCACTCTACCTATTCTACTAATTCTCTACTACCACAA
Pthlh	GGTTTTTGGTGTTGGGAGCAGGTTTGGAGTTAATCTATCCTACACAACAACACATCTCCACCTATTCTACTCACAATCTTAAACCTACCACACACTATACAATCTCATCCTAATTAACCTATAACACCACATCATCACTTATCATAACTCCACTCTACCTATTCTACTAATTCTCTACTACCACAA
Pthlh	GTATCTGCCCTCATCGTCTGACCCAAACCGTAATCTATCCTACACAACAACACATCTCCACCTATTCTACTCACAATCTTAAACCTACCACACACTATACAATCTCATCCTAATTAACCTATAACACCACATCATCACTTATCATAACTCCACTCTACCTATTCTACTAATTCTCTACTACCACAA
Pthlh	GTACGTCTCCACCTTGTTGGTTTCCTGAGTTAATCTATCCTACACAACAACACATCTCCACCTATTCTACTCACAATCTTAAACCTACCACACACTATACAATCTCATCCTAATTAACCTATAACACCACATCATCACTTATCATAACTCCACTCTACCTATTCTACTAATTCTCTACTACCACAA
Pthlh	CTTCTTCCCGGGTGTCTTGAGTGGCTGTTCTAATCTATCCTACACAACAACACATCTCCACCTATTCTACTCACAATCTTAAACCTACCACACACTATACAATCTCATCCTAATTAACCTATAACACCACATCATCACTTATCATAACTCCACTCTACCTATTCTACTAATTCTCTACTACCACAA
Pthlh	TCCTGTTCTCTGCGTTTCCCAGGCTTGCCTTAATCTATCCTACACAACAACACATCTCCACCTATTCTACTCACAATCTTAAACCTACCACACACTATACAATCTCATCCTAATTAACCTATAACACCACATCATCACTTATCATAACTCCACTCTACCTATTCTACTAATTCTCTACTACCACAA
Pthlh	GAAAATTTCAATGCGTCCTTAAGCTGGGCTTAATCTATCCTACACAACAACACATCTCCACCTATTCTACTCACAATCTTAAACCTACCACACACTATACAATCTCATCCTAATTAACCTATAACACCACATCATCACTTATCATAACTCCACTCTACCTATTCTACTAATTCTCTACTACCACAA
Pthlh	CCTGTAACGTGTCCTTGGAAGATCTTCTAATCTATCCTACACAACAACACATCTCCACCTATTCTACTCACAATCTTAAACCTACCACACACTATACAATCTCATCCTAATTAACCTATAACACCACATCATCACTTATCATAACTCCACTCTACCTATTCTACTAATTCTCTACTACCACAA
Pthlh	CCAATGCATTTACAGTATGTACAGGCATAATCTATCCTACACAACAACACATCTCCACCTATTCTACTCACAATCTTAAACCTACCACACACTATACAATCTCATCCTAATTAACCTATAACACCACATCATCACTTATCATAACTCCACTCTACCTATTCTACTAATTCTCTACTACCACAA
Pthlh	CCATGTGCAGTTTCCTGGGGAGACAGTTTGTAATCTATCCTACACAACAACACATCTCCACCTATTCTACTCACAATCTTAAACCTACCACACACTATACAATCTCATCCTAATTAACCTATAACACCACATCATCACTTATCATAACTCCACTCTACCTATTCTACTAATTCTCTACTACCACAA
Pthlh	GGAATAATTGGATTAGCCTTGGCAAAAGGGTAATCTATCCTACACAACAACACATCTCCACCTATTCTACTCACAATCTTAAACCTACCACACACTATACAATCTCATCCTAATTAACCTATAACACCACATCATCACTTATCATAACTCCACTCTACCTATTCTACTAATTCTCTACTACCACAA
Pthlh	CAGAGTCAGCAGCACCAAGATACATTTACATAATCTATCCTACACAACAACACATCTCCACCTATTCTACTCACAATCTTAAACCTACCACACACTATACAATCTCATCCTAATTAACCTATAACACCACATCATCACTTATCATAACTCCACTCTACCTATTCTACTAATTCTCTACTACCACAA
Pthlh	ACATGCACAGAAGGAAATCAGTCTAGATAATCTATCCTACACAACAACACATCTCCACCTATTCTACTCACAATCTTAAACCTACCACACACTATACAATCTCATCCTAATTAACCTATAACACCACATCATCACTTATCATAACTCCACTCTACCTATTCTACTAATTCTCTACTACCACAA
Irs4	TCAGGTAGCCGCGTTTGCAGACTTCATCCCTAATCTATCCTACACAACAACACATCTCTCATATACACTATCCAACACCTCAAACCATTCACTATACCTAACTTCATCCTCATCCTTAACCAATATTCCTTAACTCACTTATCATAACTCCACTCTACCTATTCTACTAATTCTCTACTACCACAA
Irs4	CGAAGTAACGCCTATGCCCATGCTTCTGCTTAATCTATCCTACACAACAACACATCTCTCATATACACTATCCAACACCTCAAACCATTCACTATACCTAACTTCATCCTCATCCTTAACCAATATTCCTTAACTCACTTATCATAACTCCACTCTACCTATTCTACTAATTCTCTACTACCACAA
Irs4	GTAGTATTCGAGTCGAGCTGGAGCGTCTGCTAATCTATCCTACACAACAACACATCTCTCATATACACTATCCAACACCTCAAACCATTCACTATACCTAACTTCATCCTCATCCTTAACCAATATTCCTTAACTCACTTATCATAACTCCACTCTACCTATTCTACTAATTCTCTACTACCACAA
Irs4	CATTGGTACAGGATGATCACGCGCCGTGGTTAATCTATCCTACACAACAACACATCTCTCATATACACTATCCAACACCTCAAACCATTCACTATACCTAACTTCATCCTCATCCTTAACCAATATTCCTTAACTCACTTATCATAACTCCACTCTACCTATTCTACTAATTCTCTACTACCACAA
Irs4	ACCATCGCGAAGTATTCGTCCTGGGTTAATCTATCCTACACAACAACACATCTCTCATATACACTATCCAACACCTCAAACCATTCACTATACCTAACTTCATCCTCATCCTTAACCAATATTCCTTAACTCACTTATCATAACTCCACTCTACCTATTCTACTAATTCTCTACTACCACAA
Irs4	GTACCAGCTTTCTTGTTCCGACTCGTTCTCTAATCTATCCTACACAACAACACATCTCTCATATACACTATCCAACACCTCAAACCATTCACTATACCTAACTTCATCCTCATCCTTAACCAATATTCCTTAACTCACTTATCATAACTCCACTCTACCTATTCTACTAATTCTCTACTACCACAA
Irs4	ACACATCTTTGTAGAAGGGTGGCTCCGCCGTAATCTATCCTACACAACAACACATCTCTCATATACACTATCCAACACCTCAAACCATTCACTATACCTAACTTCATCCTCATCCTTAACCAATATTCCTTAACTCACTTATCATAACTCCACTCTACCTATTCTACTAATTCTCTACTACCACAA
Irs4	CCTCTTCGTCGGTAAGACACAGCCGGAACATAATCTATCCTACACAACAACACATCTCTCATATACACTATCCAACACCTCAAACCATTCACTATACCTAACTTCATCCTCATCCTTAACCAATATTCCTTAACTCACTTATCATAACTCCACTCTACCTATTCTACTAATTCTCTACTACCACAA
Irs4	TGGCCACTTCGGTATTGAGCCTTACAAACATAATCTATCCTACACAACAACACATCTCTCATATACACTATCCAACACCTCAAACCATTCACTATACCTAACTTCATCCTCATCCTTAACCAATATTCCTTAACTCACTTATCATAACTCCACTCTACCTATTCTACTAATTCTCTACTACCACAA
Irs4	CTTCCAAGAAGAAGTACTGCTCCGAGTGCCTAATCTATCCTACACAACAACACATCTCTCATATACACTATCCAACACCTCAAACCATTCACTATACCTAACTTCATCCTCATCCTTAACCAATATTCCTTAACTCACTTATCATAACTCCACTCTACCTATTCTACTAATTCTCTACTACCACAA
Irs4	TCCAGAAACAGCTCATGCATATTTTGGGCCTAATCTATCCTACACAACAACACATCTCTCATATACACTATCCAACACCTCAAACCATTCACTATACCTAACTTCATCCTCATCCTTAACCAATATTCCTTAACTCACTTATCATAACTCCACTCTACCTATTCTACTAATTCTCTACTACCACAA
Irs4	CTGTATTCATCTGCGCACAAGGCTCTCATCTAATCTATCCTACACAACAACACATCTCTCATATACACTATCCAACACCTCAAACCATTCACTATACCTAACTTCATCCTCATCCTTAACCAATATTCCTTAACTCACTTATCATAACTCCACTCTACCTATTCTACTAATTCTCTACTACCACAA
Irs4	GCGCCAATACTGATGCTGTAGCTGCGTAATCTATCCTACACAACAACACATCTCTCATATACACTATCCAACACCTCAAACCATTCACTATACCTAACTTCATCCTCATCCTTAACCAATATTCCTTAACTCACTTATCATAACTCCACTCTACCTATTCTACTAATTCTCTACTACCACAA
Irs4	TCCAAGCCGTATCTTCTGAGCCAGCCACCATAATCTATCCTACACAACAACACATCTCTCATATACACTATCCAACACCTCAAACCATTCACTATACCTAACTTCATCCTCATCCTTAACCAATATTCCTTAACTCACTTATCATAACTCCACTCTACCTATTCTACTAATTCTCTACTACCACAA
Irs4	TGAATAGCATCTCTTCCCTCTCACGGATAGTAATCTATCCTACACAACAACACATCTCTCATATACACTATCCAACACCTCAAACCATTCACTATACCTAACTTCATCCTCATCCTTAACCAATATTCCTTAACTCACTTATCATAACTCCACTCTACCTATTCTACTAATTCTCTACTACCACAA
Irs4	TCTGTCGTTGGGGACATCTTCAGGCTGTGGTAATCTATCCTACACAACAACACATCTCTCATATACACTATCCAACACCTCAAACCATTCACTATACCTAACTTCATCCTCATCCTTAACCAATATTCCTTAACTCACTTATCATAACTCCACTCTACCTATTCTACTAATTCTCTACTACCACAA
Irs4	TCTTCAGTGTTGCCAGAGCTGGAACCGGAGTAATCTATCCTACACAACAACACATCTCTCATATACACTATCCAACACCTCAAACCATTCACTATACCTAACTTCATCCTCATCCTTAACCAATATTCCTTAACTCACTTATCATAACTCCACTCTACCTATTCTACTAATTCTCTACTACCACAA
Irs4	CATAGGTATGCAATCACCTCGGTTTCCTTCTAATCTATCCTACACAACAACACATCTCTCATATACACTATCCAACACCTCAAACCATTCACTATACCTAACTTCATCCTCATCCTTAACCAATATTCCTTAACTCACTTATCATAACTCCACTCTACCTATTCTACTAATTCTCTACTACCACAA
Irs4	CGTCAGAATTTTTCCCACTTCCTGAGTTCTTAATCTATCCTACACAACAACACATCTCTCATATACACTATCCAACACCTCAAACCATTCACTATACCTAACTTCATCCTCATCCTTAACCAATATTCCTTAACTCACTTATCATAACTCCACTCTACCTATTCTACTAATTCTCTACTACCACAA
Irs4	GGATCTTTTCTTCACAGATTTTCCACGGTCTAATCTATCCTACACAACAACACATCTCTCATATACACTATCCAACACCTCAAACCATTCACTATACCTAACTTCATCCTCATCCTTAACCAATATTCCTTAACTCACTTATCATAACTCCACTCTACCTATTCTACTAATTCTCTACTACCACAA
Irs4	TGCTGCTGCTTGCTTTGAGTGAATTTACCATAATCTATCCTACACAACAACACATCTCTCATATACACTATCCAACACCTCAAACCATTCACTATACCTAACTTCATCCTCATCCTTAACCAATATTCCTTAACTCACTTATCATAACTCCACTCTACCTATTCTACTAATTCTCTACTACCACAA
Irs4	CTTTGGCTTCTTTGCGTTCTTTTGTGCCTCTAATCTATCCTACACAACAACACATCTCTCATATACACTATCCAACACCTCAAACCATTCACTATACCTAACTTCATCCTCATCCTTAACCAATATTCCTTAACTCACTTATCATAACTCCACTCTACCTATTCTACTAATTCTCTACTACCACAA
Irs4	TCATCGAAAGCTCTGGCTCTGTAAGGCCCCTAATCTATCCTACACAACAACACATCTCTCATATACACTATCCAACACCTCAAACCATTCACTATACCTAACTTCATCCTCATCCTTAACCAATATTCCTTAACTCACTTATCATAACTCCACTCTACCTATTCTACTAATTCTCTACTACCACAA
Irs4	GGTCTCATTGGCACATACGGGTCATCCTCATAATCTATCCTACACAACAACACATCTCTCATATACACTATCCAACACCTCAAACCATTCACTATACCTAACTTCATCCTCATCCTTAACCAATATTCCTTAACTCACTTATCATAACTCCACTCTACCTATTCTACTAATTCTCTACTACCACAA
Irs4	CAGAGGAATTTTGAGGAGCCATTGGCTAATCTATCCTACACAACAACACATCTCTCATATACACTATCCAACACCTCAAACCATTCACTATACCTAACTTCATCCTCATCCTTAACCAATATTCCTTAACTCACTTATCATAACTCCACTCTACCTATTCTACTAATTCTCTACTACCACAA
Irs4	CAAAGGGTGACCTAGAGTGGCGTTTTGTTGTAATCTATCCTACACAACAACACATCTCTCATATACACTATCCAACACCTCAAACCATTCACTATACCTAACTTCATCCTCATCCTTAACCAATATTCCTTAACTCACTTATCATAACTCCACTCTACCTATTCTACTAATTCTCTACTACCACAA
Irs4	TGGGAAACATCATCATGTACCCTCTGGAGTTAATCTATCCTACACAACAACACATCTCTCATATACACTATCCAACACCTCAAACCATTCACTATACCTAACTTCATCCTCATCCTTAACCAATATTCCTTAACTCACTTATCATAACTCCACTCTACCTATTCTACTAATTCTCTACTACCACAA
Irs4	CTTTATTGGTGTCCGGTGCTTTCGGAGCACTAATCTATCCTACACAACAACACATCTCTCATATACACTATCCAACACCTCAAACCATTCACTATACCTAACTTCATCCTCATCCTTAACCAATATTCCTTAACTCACTTATCATAACTCCACTCTACCTATTCTACTAATTCTCTACTACCACAA
Nog	GTCTTGTTTCTCTGTGCGGAGCCTCCTAATCTATCCTACACAACAACACATCTCTCATATACACTATCCAACACCTCAACCTTATACTACAACTCACACTCTAACTCATCCTTAACCAATATTCCTTAACCCTAATTAACCTATAACACCACATCAATTCTACTAATTCTCTACTACCACAA
Nog	AGAAGACGCGCACGAGTTGGTCGCAATTCCTAATCTATCCTACACAACAACACATCTCTCATATACACTATCCAACACCTCAACCTTATACTACAACTCACACTCTAACTCATCCTTAACCAATATTCCTTAACCCTAATTAACCTATAACACCACATCAATTCTACTAATTCTCTACTACCACAA
Nog	TGGGTGCTGGGCGGATGTGTAGATAGTGCTTAATCTATCCTACACAACAACACATCTCTCATATACACTATCCAACACCTCAACCTTATACTACAACTCACACTCTAACTCATCCTTAACCAATATTCCTTAACCCTAATTAACCTATAACACCACATCAATTCTACTAATTCTCTACTACCACAA
Nog	AGGGTCTGGATGTTCGATGAGGTCCACCAGTAATCTATCCTACACAACAACACATCTCTCATATACACTATCCAACACCTCAACCTTATACTACAACTCACACTCTAACTCATCCTTAACCAATATTCCTTAACCCTAATTAACCTATAACACCACATCAATTCTACTAATTCTCTACTACCACAA
Nog	GTCTCGTTCAGATCCTTCTCCTTAGGGTCATAATCTATCCTACACAACAACACATCTCTCATATACACTATCCAACACCTCAACCTTATACTACAACTCACACTCTAACTCATCCTTAACCAATATTCCTTAACCCTAATTAACCTATAACACCACATCAATTCTACTAATTCTCTACTACCACAA
Nog	AGAACTCCAGCCCTTTGATCTCGCTCGGCATAATCTATCCTACACAACAACACATCTCTCATATACACTATCCAACACCTCAACCTTATACTACAACTCACACTCTAACTCATCCTTAACCAATATTCCTTAACCCTAATTAACCTATAACACCACATCAATTCTACTAATTCTCTACTACCACAA
Nog	TCTTGCTCAGGCGCTGTTTCTTGCCTTGGGTAATCTATCCTACACAACAACACATCTCTCATATACACTATCCAACACCTCAACCTTATACTACAACTCACACTCTAACTCATCCTTAACCAATATTCCTTAACCCTAATTAACCTATAACACCACATCAATTCTACTAATTCTCTACTACCACAA
Nog	ACCACAGCCACATCTGTAACTTCCTCCTCATAATCTATCCTACACAACAACACATCTCTCATATACACTATCCAACACCTCAACCTTATACTACAACTCACACTCTAACTCATCCTTAACCAATATTCCTTAACCCTAATTAACCTATAACACCACATCAATTCTACTAATTCTCTACTACCACAA
Nog	TGGCCAAAAGCGGCTGCCTAGGTCATTCCATAATCTATCCTACACAACAACACATCTCTCATATACACTATCCAACACCTCAACCTTATACTACAACTCACACTCTAACTCATCCTTAACCAATATTCCTTAACCCTAATTAACCTATAACACCACATCAATTCTACTAATTCTCTACTACCACAA
Nog	ACTTGGATGGCTTACACACCATGCCCTCGGTAATCTATCCTACACAACAACACATCTCTCATATACACTATCCAACACCTCAACCTTATACTACAACTCACACTCTAACTCATCCTTAACCAATATTCCTTAACCCTAATTAACCTATAACACCACATCAATTCTACTAATTCTCTACTACCACAA
Nog	GGAAATGATGGGGTACTGGATGGGAATCCATAATCTATCCTACACAACAACACATCTCTCATATACACTATCCAACACCTCAACCTTATACTACAACTCACACTCTAACTCATCCTTAACCAATATTCCTTAACCCTAATTAACCTATAACACCACATCAATTCTACTAATTCTCTACTACCACAA
Nog	CCCCCCCGAGTTCTAGCAGGAACACTTACATAATCTATCCTACACAACAACACATCTCTCATATACACTATCCAACACCTCAACCTTATACTACAACTCACACTCTAACTCATCCTTAACCAATATTCCTTAACCCTAATTAACCTATAACACCACATCAATTCTACTAATTCTCTACTACCACAA
Nog	GCCAGGTCTCTGTAGCCAAGAAGAAAAAAAGTAATCTATCCTACACAACAACACATCTCTCATATACACTATCCAACACCTCAACCTTATACTACAACTCACACTCTAACTCATCCTTAACCAATATTCCTTAACCCTAATTAACCTATAACACCACATCAATTCTACTAATTCTCTACTACCACAA
Nog	CACAGTTAAACAGTGCATTACAGGAACCAGTAATCTATCCTACACAACAACACATCTCTCATATACACTATCCAACACCTCAACCTTATACTACAACTCACACTCTAACTCATCCTTAACCAATATTCCTTAACCCTAATTAACCTATAACACCACATCAATTCTACTAATTCTCTACTACCACAA
Nog	CTGGGACCGTATATACACACACATATACATAATCTATCCTACACAACAACACATCTCTCATATACACTATCCAACACCTCAACCTTATACTACAACTCACACTCTAACTCATCCTTAACCAATATTCCTTAACCCTAATTAACCTATAACACCACATCAATTCTACTAATTCTCTACTACCACAA
Nog	CCGGGTAACTTTTGACGTATAATACTGACCTAATCTATCCTACACAACAACACATCTCTCATATACACTATCCAACACCTCAACCTTATACTACAACTCACACTCTAACTCATCCTTAACCAATATTCCTTAACCCTAATTAACCTATAACACCACATCAATTCTACTAATTCTCTACTACCACAA
Nog	CTGCTCTTTTTTCCTTTTGCTTGCCTTAATCTATCCTACACAACAACACATCTCTCATATACACTATCCAACACCTCAACCTTATACTACAACTCACACTCTAACTCATCCTTAACCAATATTCCTTAACCCTAATTAACCTATAACACCACATCAATTCTACTAATTCTCTACTACCACAA
Nog	GCGAAGGGTACTGGGATATAAATAGCAGGTTAATCTATCCTACACAACAACACATCTCTCATATACACTATCCAACACCTCAACCTTATACTACAACTCACACTCTAACTCATCCTTAACCAATATTCCTTAACCCTAATTAACCTATAACACCACATCAATTCTACTAATTCTCTACTACCACAA
Nog	AGAAAAAATAACTTTTCCCCCCTGCTTCGCTAATCTATCCTACACAACAACACATCTCTCATATACACTATCCAACACCTCAACCTTATACTACAACTCACACTCTAACTCATCCTTAACCAATATTCCTTAACCCTAATTAACCTATAACACCACATCAATTCTACTAATTCTCTACTACCACAA
Nog	CTACAAAAGTTCCCCCTCTCTTTGTACTTAATCTATCCTACACAACAACACATCTCTCATATACACTATCCAACACCTCAACCTTATACTACAACTCACACTCTAACTCATCCTTAACCAATATTCCTTAACCCTAATTAACCTATAACACCACATCAATTCTACTAATTCTCTACTACCACAA
Nog	CTGCACTTCTTCCTTATTTACTACACGGGATAATCTATCCTACACAACAACACATCTCTCATATACACTATCCAACACCTCAACCTTATACTACAACTCACACTCTAACTCATCCTTAACCAATATTCCTTAACCCTAATTAACCTATAACACCACATCAATTCTACTAATTCTCTACTACCACAA
Lyz2	TCTTCATGGTGACTGGAGGCTGGGTCAGCTTAATCTATCCTACACAACAACACATCTCTCATATACACTATCCAACACCTCAACCTACCACACACTATACAATCTCATCTTACCATCCTACTAATCATACACTTTCACTTATCATAACTCCACTCTACCTATTCTACTAATTCTCTACTACCACAA
Lyz2	CAGAAAGCAGGAGGAGTCCCAGAGTCAGGATAATCTATCCTACACAACAACACATCTCTCATATACACTATCCAACACCTCAACCTACCACACACTATACAATCTCATCTTACCATCCTACTAATCATACACTTTCACTTATCATAACTCCACTCTACCTATTCTACTAATTCTCTACTACCACAA
Lyz2	CACAACGTTCATAGACCTTGGCCTGAGCAGTAATCTATCCTACACAACAACACATCTCTCATATACACTATCCAACACCTCAACCTACCACACACTATACAATCTCATCTTACCATCCTACTAATCATACACTTTCACTTATCATAACTCCACTCTACCTATTCTACTAATTCTCTACTACCACAA
Lyz2	GCCATTCCATTCCTTTTCAGAGTTCTGGCATAATCTATCCTACACAACAACACATCTCTCATATACACTATCCAACACCTCAACCTACCACACACTATACAATCTCATCTTACCATCCTACTAATCATACACTTTCACTTATCATAACTCCACTCTACCTATTCTACTAATTCTCTACTACCACAA
Lyz2	TCTCGTGCTGAGCTAAACACACCCAGTCGGTAATCTATCCTACACAACAACACATCTCTCATATACACTATCCAACACCTCAACCTACCACACACTATACAATCTCATCTTACCATCCTACTAATCATACACTTTCACTTATCATAACTCCACTCTACCTATTCTACTAATTCTCTACTACCACAA
Lyz2	ACGGTTGTAGTTTGTAGCTCGTGTGTTAATCTATCCTACACAACAACACATCTCTCATATACACTATCCAACACCTCAACCTACCACACACTATACAATCTCATCTTACCATCCTACTAATCATACACTTTCACTTATCATAACTCCACTCTACCTATTCTACTAATTCTCTACTACCACAA
Lyz2	CTGAAATATCCCATAGTCAGTGCTTTGGTCTAATCTATCCTACACAACAACACATCTCTCATATACACTATCCAACACCTCAACCTACCACACACTATACAATCTCATCTTACCATCCTACTAATCATACACTTTCACTTATCATAACTCCACTCTACCTATTCTACTAATTCTCTACTACCACAA
Lyz2	GCATTCACAGCTCTTGGGGTTTTGCCATCATAATCTATCCTACACAACAACACATCTCTCATATACACTATCCAACACCTCAACCTACCACACACTATACAATCTCATCTTACCATCCTACTAATCATACACTTTCACTTATCATAACTCCACTCTACCTATTCTACTAATTCTCTACTACCACAA
Lyz2	TGACTTAGAGGGGAAATCGAGGGAATGTGATAATCTATCCTACACAACAACACATCTCTCATATACACTATCCAACACCTCAACCTACCACACACTATACAATCTCATCTTACCATCCTACTAATCATACACTTTCACTTATCATAACTCCACTCTACCTATTCTACTAATTCTCTACTACCACAA
Lyz2	GAGGTGTCTGTGTGGTGATCATTGTGTTGGTAATCTATCCTACACAACAACACATCTCTCATATACACTATCCAACACCTCAACCTACCACACACTATACAATCTCATCTTACCATCCTACTAATCATACACTTTCACTTATCATAACTCCACTCTACCTATTCTACTAATTCTCTACTACCACAA
Lyz2	CACGACTGCTGTTTCCCAAGATCAACTGGTTAATCTATCCTACACAACAACACATCTCTCATATACACTATCCAACACCTCAACCTACCACACACTATACAATCTCATCTTACCATCCTACTAATCATACACTTTCACTTATCATAACTCCACTCTACCTATTCTACTAATTCTCTACTACCACAA
Elfn1	TGCCGCAGGAAGCCATGTAGAAGTTGACCCTAATCTATCCTACACAACAACACATCTCTCATATACACTATCCAACACCTCATTCTCAACTCTCATCATTACCTAACCCCTAATTAACCTATAACACCACATCACTTACCATCCTACTAATCATACACTTATTCTACTAATTCTCTACTACCACAA
Elfn1	AGATGTCCTGTCCCAAGCTGCATGACGCAGTAATCTATCCTACACAACAACACATCTCTCATATACACTATCCAACACCTCATTCTCAACTCTCATCATTACCTAACCCCTAATTAACCTATAACACCACATCACTTACCATCCTACTAATCATACACTTATTCTACTAATTCTCTACTACCACAA
Elfn1	ACGAAGCCTTTGTCACCCTCAATCAGCCAGTAATCTATCCTACACAACAACACATCTCTCATATACACTATCCAACACCTCATTCTCAACTCTCATCATTACCTAACCCCTAATTAACCTATAACACCACATCACTTACCATCCTACTAATCATACACTTATTCTACTAATTCTCTACTACCACAA
Elfn1	TGATCTGTTGGGGGATGGCCTCATAGGGTGTAATCTATCCTACACAACAACACATCTCTCATATACACTATCCAACACCTCATTCTCAACTCTCATCATTACCTAACCCCTAATTAACCTATAACACCACATCACTTACCATCCTACTAATCATACACTTATTCTACTAATTCTCTACTACCACAA
Elfn1	TCTCGTTAAGCCGCAGGTCCACGATGGTGTTAATCTATCCTACACAACAACACATCTCTCATATACACTATCCAACACCTCATTCTCAACTCTCATCATTACCTAACCCCTAATTAACCTATAACACCACATCACTTACCATCCTACTAATCATACACTTATTCTACTAATTCTCTACTACCACAA
Elfn1	GTATGTGAGGTTTCCGAAGCGGCTCAGGGATAATCTATCCTACACAACAACACATCTCTCATATACACTATCCAACACCTCATTCTCAACTCTCATCATTACCTAACCCCTAATTAACCTATAACACCACATCACTTACCATCCTACTAATCATACACTTATTCTACTAATTCTCTACTACCACAA
Elfn1	TCGATGTAGCCGATCTCGTTCTTGGTGAGGTAATCTATCCTACACAACAACACATCTCTCATATACACTATCCAACACCTCATTCTCAACTCTCATCATTACCTAACCCCTAATTAACCTATAACACCACATCACTTACCATCCTACTAATCATACACTTATTCTACTAATTCTCTACTACCACAA
Elfn1	GTAGGTACAGGTACTCGAGCTTGCTCAGGCTAATCTATCCTACACAACAACACATCTCTCATATACACTATCCAACACCTCATTCTCAACTCTCATCATTACCTAACCCCTAATTAACCTATAACACCACATCACTTACCATCCTACTAATCATACACTTATTCTACTAATTCTCTACTACCACAA
Elfn1	GTTGACGATGTTGGGACACTCCCAGAAGGCTAATCTATCCTACACAACAACACATCTCTCATATACACTATCCAACACCTCATTCTCAACTCTCATCATTACCTAACCCCTAATTAACCTATAACACCACATCACTTACCATCCTACTAATCATACACTTATTCTACTAATTCTCTACTACCACAA
Elfn1	CTGTAGATCTCACACACCGAGAGCTTGGTCTAATCTATCCTACACAACAACACATCTCTCATATACACTATCCAACACCTCATTCTCAACTCTCATCATTACCTAACCCCTAATTAACCTATAACACCACATCACTTACCATCCTACTAATCATACACTTATTCTACTAATTCTCTACTACCACAA
Elfn1	TCATGGGTCTGTGTGGCGTTGGTGAAGGCATAATCTATCCTACACAACAACACATCTCTCATATACACTATCCAACACCTCATTCTCAACTCTCATCATTACCTAACCCCTAATTAACCTATAACACCACATCACTTACCATCCTACTAATCATACACTTATTCTACTAATTCTCTACTACCACAA
Elfn1	CTTGCTAAGGATGCTACGTTGGTGGCCGTGTAATCTATCCTACACAACAACACATCTCTCATATACACTATCCAACACCTCATTCTCAACTCTCATCATTACCTAACCCCTAATTAACCTATAACACCACATCACTTACCATCCTACTAATCATACACTTATTCTACTAATTCTCTACTACCACAA
Elfn1	AGCAGTGTAGGAGCCCTCTGTGCACACAGATAATCTATCCTACACAACAACACATCTCTCATATACACTATCCAACACCTCATTCTCAACTCTCATCATTACCTAACCCCTAATTAACCTATAACACCACATCACTTACCATCCTACTAATCATACACTTATTCTACTAATTCTCTACTACCACAA
Elfn1	TCATCAGCGCAGGGCATGTCACTAGGCTCTTAATCTATCCTACACAACAACACATCTCTCATATACACTATCCAACACCTCATTCTCAACTCTCATCATTACCTAACCCCTAATTAACCTATAACACCACATCACTTACCATCCTACTAATCATACACTTATTCTACTAATTCTCTACTACCACAA
Elfn1	TCTGAGGGACCAGCGTAGTCAGGATCACCATAATCTATCCTACACAACAACACATCTCTCATATACACTATCCAACACCTCATTCTCAACTCTCATCATTACCTAACCCCTAATTAACCTATAACACCACATCACTTACCATCCTACTAATCATACACTTATTCTACTAATTCTCTACTACCACAA
Elfn1	GTGGCCGAATTTTGGGTCAGCTGCTTGACCTAATCTATCCTACACAACAACACATCTCTCATATACACTATCCAACACCTCATTCTCAACTCTCATCATTACCTAACCCCTAATTAACCTATAACACCACATCACTTACCATCCTACTAATCATACACTTATTCTACTAATTCTCTACTACCACAA
Elfn1	TGCTGTTATTGTACTGCTCCAGCGTGTACATAATCTATCCTACACAACAACACATCTCTCATATACACTATCCAACACCTCATTCTCAACTCTCATCATTACCTAACCCCTAATTAACCTATAACACCACATCACTTACCATCCTACTAATCATACACTTATTCTACTAATTCTCTACTACCACAA
Elfn1	GTAAAGATTGGTGAGGCGGATCTCCTCCTGTAATCTATCCTACACAACAACACATCTCTCATATACACTATCCAACACCTCATTCTCAACTCTCATCATTACCTAACCCCTAATTAACCTATAACACCACATCACTTACCATCCTACTAATCATACACTTATTCTACTAATTCTCTACTACCACAA
Elfn1	AGCTGGTAGAGACCACGCAGTATGTGTAGTTAATCTATCCTACACAACAACACATCTCTCATATACACTATCCAACACCTCATTCTCAACTCTCATCATTACCTAACCCCTAATTAACCTATAACACCACATCACTTACCATCCTACTAATCATACACTTATTCTACTAATTCTCTACTACCACAA
Elfn1	TGGTAAGGCAGGTGTGGTTATGATGGGTGCTAATCTATCCTACACAACAACACATCTCTCATATACACTATCCAACACCTCATTCTCAACTCTCATCATTACCTAACCCCTAATTAACCTATAACACCACATCACTTACCATCCTACTAATCATACACTTATTCTACTAATTCTCTACTACCACAA
Elfn1	GCCTTCTTGTGTTTCTCCTCTTGTCGCCTCTAATCTATCCTACACAACAACACATCTCTCATATACACTATCCAACACCTCATTCTCAACTCTCATCATTACCTAACCCCTAATTAACCTATAACACCACATCACTTACCATCCTACTAATCATACACTTATTCTACTAATTCTCTACTACCACAA
Elfn1	TGGTTTTTTTCAAGCTGCCAGCTGCCGCTGTAATCTATCCTACACAACAACACATCTCTCATATACACTATCCAACACCTCATTCTCAACTCTCATCATTACCTAACCCCTAATTAACCTATAACACCACATCACTTACCATCCTACTAATCATACACTTATTCTACTAATTCTCTACTACCACAA
Elfn1	GCCTCAATCTCAGGACCATACTTAAGCTCGTAATCTATCCTACACAACAACACATCTCTCATATACACTATCCAACACCTCATTCTCAACTCTCATCATTACCTAACCCCTAATTAACCTATAACACCACATCACTTACCATCCTACTAATCATACACTTATTCTACTAATTCTCTACTACCACAA
Elfn1	GTATTCGAGTCACAGCCTCAGGGCCAAGCATAATCTATCCTACACAACAACACATCTCTCATATACACTATCCAACACCTCATTCTCAACTCTCATCATTACCTAACCCCTAATTAACCTATAACACCACATCACTTACCATCCTACTAATCATACACTTATTCTACTAATTCTCTACTACCACAA
Elfn1	CAGCTTATACTGCTCCACGTCACTGGTGGCTAATCTATCCTACACAACAACACATCTCTCATATACACTATCCAACACCTCATTCTCAACTCTCATCATTACCTAACCCCTAATTAACCTATAACACCACATCACTTACCATCCTACTAATCATACACTTATTCTACTAATTCTCTACTACCACAA
Elfn1	ACTTCAATGTAGTTCCCCTTGGTGGCCTTGTAATCTATCCTACACAACAACACATCTCTCATATACACTATCCAACACCTCATTCTCAACTCTCATCATTACCTAACCCCTAATTAACCTATAACACCACATCACTTACCATCCTACTAATCATACACTTATTCTACTAATTCTCTACTACCACAA
Elfn1	CTTTGTATACAGGGGACAGGAAGCTGTGCTTAATCTATCCTACACAACAACACATCTCTCATATACACTATCCAACACCTCATTCTCAACTCTCATCATTACCTAACCCCTAATTAACCTATAACACCACATCACTTACCATCCTACTAATCATACACTTATTCTACTAATTCTCTACTACCACAA
Elfn1	CTTTTTTCAATGTACTTGGTCTCGGTGGCTTAATCTATCCTACACAACAACACATCTCTCATATACACTATCCAACACCTCATTCTCAACTCTCATCATTACCTAACCCCTAATTAACCTATAACACCACATCACTTACCATCCTACTAATCATACACTTATTCTACTAATTCTCTACTACCACAA
Igfbp6	GAGAAGGTGAACCGTGAAATCCAGTTAGCATAATCTATCCTACACAACAACACATCATCATTACACCTAATCATTCACACTCAACCATTCACTATACCTAACTTCATCCTCATCCTTAACCAATATTCCTTAACCTTACCATCCTACTAATCATACACTTATTCTACTAATTCTCTACTACCACAA
Igfbp6	GATTGTGGAGTAGGGAGGAGTAAAGGGGAGTAATCTATCCTACACAACAACACATCATCATTACACCTAATCATTCACACTCAACCATTCACTATACCTAACTTCATCCTCATCCTTAACCAATATTCCTTAACCTTACCATCCTACTAATCATACACTTATTCTACTAATTCTCTACTACCACAA
Igfbp6	GCCCGGAATTTGGGAGCTGTACATCTGGCTTAATCTATCCTACACAACAACACATCATCATTACACCTAATCATTCACACTCAACCATTCACTATACCTAACTTCATCCTCATCCTTAACCAATATTCCTTAACCTTACCATCCTACTAATCATACACTTATTCTACTAATTCTCTACTACCACAA
Igfbp6	CCGCTGTTTACTTCCCAAATTGTTCTGATGTAATCTATCCTACACAACAACACATCATCATTACACCTAATCATTCACACTCAACCATTCACTATACCTAACTTCATCCTCATCCTTAACCAATATTCCTTAACCTTACCATCCTACTAATCATACACTTATTCTACTAATTCTCTACTACCACAA
Igfbp6	GAAAAAGGCAGTCCCTTAACTGGGTGGACTTAATCTATCCTACACAACAACACATCATCATTACACCTAATCATTCACACTCAACCATTCACTATACCTAACTTCATCCTCATCCTTAACCAATATTCCTTAACCTTACCATCCTACTAATCATACACTTATTCTACTAATTCTCTACTACCACAA
Igfbp6	TCCTCTTTAAGAAGCAGAGGTCTGGGCCCGTAATCTATCCTACACAACAACACATCATCATTACACCTAATCATTCACACTCAACCATTCACTATACCTAACTTCATCCTCATCCTTAACCAATATTCCTTAACCTTACCATCCTACTAATCATACACTTATTCTACTAATTCTCTACTACCACAA
Igfbp6	ACACTCCTTCCAGAGAGTCCAGTGCAGCTGTAATCTATCCTACACAACAACACATCATCATTACACCTAATCATTCACACTCAACCATTCACTATACCTAACTTCATCCTCATCCTTAACCAATATTCCTTAACCTTACCATCCTACTAATCATACACTTATTCTACTAATTCTCTACTACCACAA
Igfbp6	CCAGGTCATGGTCAGAGTTTTTGCCCTAATCTATCCTACACAACAACACATCATCATTACACCTAATCATTCACACTCAACCATTCACTATACCTAACTTCATCCTCATCCTTAACCAATATTCCTTAACCTTACCATCCTACTAATCATACACTTATTCTACTAATTCTCTACTACCACAA
Igfbp6	CAACAGCATTAGCAGCATGAGCAGCGGCTGTAATCTATCCTACACAACAACACATCATCATTACACCTAATCATTCACACTCAACCATTCACTATACCTAACTTCATCCTCATCCTTAACCAATATTCCTTAACCTTACCATCCTACTAATCATACACTTATTCTACTAATTCTCTACTACCACAA
Igfbp6	TCTCCTGAGACAGCCTCCGGCTTCTGTACATAATCTATCCTACACAACAACACATCATCATTACACCTAATCATTCACACTCAACCATTCACTATACCTAACTTCATCCTCATCCTTAACCAATATTCCTTAACCTTACCATCCTACTAATCATACACTTATTCTACTAATTCTCTACTACCACAA
Igfbp6	TCTTCGTTCTCTCGGGGTTGGCACTGCAGTTAATCTATCCTACACAACAACACATCATCATTACACCTAATCATTCACACTCAACCATTCACTATACCTAACTTCATCCTCATCCTTAACCAATATTCCTTAACCTTACCATCCTACTAATCATACACTTATTCTACTAATTCTCTACTACCACAA
Igfbp6	GTTTGCTCTCCTTTGTAGTCTCCTCCGACGTAATCTATCCTACACAACAACACATCATCATTACACCTAATCATTCACACTCAACCATTCACTATACCTAACTTCATCCTCATCCTTAACCAATATTCCTTAACCTTACCATCCTACTAATCATACACTTATTCTACTAATTCTCTACTACCACAA
Igfbp6	TCTCTGTGGTTTGTGTCACGAGAGCGGGAGTAATCTATCCTACACAACAACACATCATCATTACACCTAATCATTCACACTCAACCATTCACTATACCTAACTTCATCCTCATCCTTAACCAATATTCCTTAACCTTACCATCCTACTAATCATACACTTATTCTACTAATTCTCTACTACCACAA
Igfbp6	CTATCTTGAACAGGATTGGGCCGTATAGGGTAATCTATCCTACACAACAACACATCATCATTACACCTAATCATTCACACTCAACCATTCACTATACCTAACTTCATCCTCATCCTTAACCAATATTCCTTAACCTTACCATCCTACTAATCATACACTTATTCTACTAATTCTCTACTACCACAA
Igfbp6	GCTGCAGTACTGAATCCAAGTGTCTGCGGCTAATCTATCCTACACAACAACACATCATCATTACACCTAATCATTCACACTCAACCATTCACTATACCTAACTTCATCCTCATCCTTAACCAATATTCCTTAACCTTACCATCCTACTAATCATACACTTATTCTACTAATTCTCTACTACCACAA
Igfbp6	ACAGTTTGGCACATAGAGCCCACGTGCTCCTAATCTATCCTACACAACAACACATCATCATTACACCTAATCATTCACACTCAACCATTCACTATACCTAACTTCATCCTCATCCTTAACCAATATTCCTTAACCTTACCATCCTACTAATCATACACTTATTCTACTAATTCTCTACTACCACAA
Igfbp6	ACACTGCTGCTTTCGGTAGAAGCCTCTGAGTAATCTATCCTACACAACAACACATCATCATTACACCTAATCATTCACACTCAACCATTCACTATACCTAACTTCATCCTCATCCTTAACCAATATTCCTTAACCTTACCATCCTACTAATCATACACTTATTCTACTAATTCTCTACTACCACAA
Igfbp6	TGACCATCTGGAGACACTGGCAAAGGCTGGTAATCTATCCTACACAACAACACATCATCATTACACCTAATCATTCACACTCAACCATTCACTATACCTAACTTCATCCTCATCCTTAACCAATATTCCTTAACCTTACCATCCTACTAATCATACACTTATTCTACTAATTCTCTACTACCACAA
Igfbp6	AGCTCAAATGACAGCCCCCTGTTCCTGCTGTAATCTATCCTACACAACAACACATCATCATTACACCTAATCATTCACACTCAACCATTCACTATACCTAACTTCATCCTCATCCTTAACCAATATTCCTTAACCTTACCATCCTACTAATCATACACTTATTCTACTAATTCTCTACTACCACAA
Igfbp6	GTGGGTCTTGGGGCACAGAGTTATTCATTGTAATCTATCCTACACAACAACACATCATCATTACACCTAATCATTCACACTCAACCATTCACTATACCTAACTTCATCCTCATCCTTAACCAATATTCCTTAACCTTACCATCCTACTAATCATACACTTATTCTACTAATTCTCTACTACCACAA
Igfbp6	GTAAAGGCCCAAGGGTGACAGGGACAATGGTAATCTATCCTACACAACAACACATCATCATTACACCTAATCATTCACACTCAACCATTCACTATACCTAACTTCATCCTCATCCTTAACCAATATTCCTTAACCTTACCATCCTACTAATCATACACTTATTCTACTAATTCTCTACTACCACAA
Igfbp6	CACAAGCCAACAGCAATCTTTCTAACTAGCTAATCTATCCTACACAACAACACATCATCATTACACCTAATCATTCACACTCAACCATTCACTATACCTAACTTCATCCTCATCCTTAACCAATATTCCTTAACCTTACCATCCTACTAATCATACACTTATTCTACTAATTCTCTACTACCACAA
Igfbp6	AGCCAGAGACACCCCCCCAATACTGTTAATCTATCCTACACAACAACACATCATCATTACACCTAATCATTCACACTCAACCATTCACTATACCTAACTTCATCCTCATCCTTAACCAATATTCCTTAACCTTACCATCCTACTAATCATACACTTATTCTACTAATTCTCTACTACCACAA
Fam107a	TGCTAAGCAGGTCCTAGATGGCTGAGGCAGTAATCTATCCTACACAACAACACATCATCATTACACCTAATCATTCACACTCACTCCTCTATCTAACTAATACTCATACTCATCCTTAACCAATATTCCTTAACCCTAATTAACCTATAACACCACATCAATTCTACTAATTCTCTACTACCACAA
Fam107a	GGCTGCTAGTTCCTCTGCAGGTCTCAGACTTAATCTATCCTACACAACAACACATCATCATTACACCTAATCATTCACACTCACTCCTCTATCTAACTAATACTCATACTCATCCTTAACCAATATTCCTTAACCCTAATTAACCTATAACACCACATCAATTCTACTAATTCTCTACTACCACAA
Fam107a	CTTACTTCTCTACAGGTCCTGGGCTGTGAGTAATCTATCCTACACAACAACACATCATCATTACACCTAATCATTCACACTCACTCCTCTATCTAACTAATACTCATACTCATCCTTAACCAATATTCCTTAACCCTAATTAACCTATAACACCACATCAATTCTACTAATTCTCTACTACCACAA
Fam107a	CTTCTCTTGGAACACAGTCAGCCTAACAGCTAATCTATCCTACACAACAACACATCATCATTACACCTAATCATTCACACTCACTCCTCTATCTAACTAATACTCATACTCATCCTTAACCAATATTCCTTAACCCTAATTAACCTATAACACCACATCAATTCTACTAATTCTCTACTACCACAA
Fam107a	CTTTCTCTGATGCTCTCAGGTCCTTCTCCTTAATCTATCCTACACAACAACACATCATCATTACACCTAATCATTCACACTCACTCCTCTATCTAACTAATACTCATACTCATCCTTAACCAATATTCCTTAACCCTAATTAACCTATAACACCACATCAATTCTACTAATTCTCTACTACCACAA
Fam107a	CAGGGTCCCAGTACCCACAATTTGAAGGCTTAATCTATCCTACACAACAACACATCATCATTACACCTAATCATTCACACTCACTCCTCTATCTAACTAATACTCATACTCATCCTTAACCAATATTCCTTAACCCTAATTAACCTATAACACCACATCAATTCTACTAATTCTCTACTACCACAA
Fam107a	CTGGATCTCTGAGTACATGGAGGCTCAGGGTAATCTATCCTACACAACAACACATCATCATTACACCTAATCATTCACACTCACTCCTCTATCTAACTAATACTCATACTCATCCTTAACCAATATTCCTTAACCCTAATTAACCTATAACACCACATCAATTCTACTAATTCTCTACTACCACAA
Fam107a	TCTGGTCTGGCCATGAGTCCCTCGATGTCATAATCTATCCTACACAACAACACATCATCATTACACCTAATCATTCACACTCACTCCTCTATCTAACTAATACTCATACTCATCCTTAACCAATATTCCTTAACCCTAATTAACCTATAACACCACATCAATTCTACTAATTCTCTACTACCACAA
Fam107a	GGTTTGATGAGCTCTGAGTTCCACTCTCTGTAATCTATCCTACACAACAACACATCATCATTACACCTAATCATTCACACTCACTCCTCTATCTAACTAATACTCATACTCATCCTTAACCAATATTCCTTAACCCTAATTAACCTATAACACCACATCAATTCTACTAATTCTCTACTACCACAA
Fam107a	TCCGAGAAGCCTTCACAGGGTTCAGCAGCTTAATCTATCCTACACAACAACACATCATCATTACACCTAATCATTCACACTCACTCCTCTATCTAACTAATACTCATACTCATCCTTAACCAATATTCCTTAACCCTAATTAACCTATAACACCACATCAATTCTACTAATTCTCTACTACCACAA
Fam107a	GTTCATAAGCAGCTCACGGTGCAGCTCCTGTAATCTATCCTACACAACAACACATCATCATTACACCTAATCATTCACACTCACTCCTCTATCTAACTAATACTCATACTCATCCTTAACCAATATTCCTTAACCCTAATTAACCTATAACACCACATCAATTCTACTAATTCTCTACTACCACAA
Fam107a	GATTCCTGCGACGGTGCTCTAGAACTCGCTTAATCTATCCTACACAACAACACATCATCATTACACCTAATCATTCACACTCACTCCTCTATCTAACTAATACTCATACTCATCCTTAACCAATATTCCTTAACCCTAATTAACCTATAACACCACATCAATTCTACTAATTCTCTACTACCACAA
Fam107a	CTCGTCTCTCTGTGGTGGGTTTTCCAGCTGTAATCTATCCTACACAACAACACATCATCATTACACCTAATCATTCACACTCACTCCTCTATCTAACTAATACTCATACTCATCCTTAACCAATATTCCTTAACCCTAATTAACCTATAACACCACATCAATTCTACTAATTCTCTACTACCACAA
Fam107a	GTTTTCCCGGACTTTGATGAACTCAGGGGCTAATCTATCCTACACAACAACACATCATCATTACACCTAATCATTCACACTCACTCCTCTATCTAACTAATACTCATACTCATCCTTAACCAATATTCCTTAACCCTAATTAACCTATAACACCACATCAATTCTACTAATTCTCTACTACCACAA
Fam107a	ACAGTGCTCTTTCCTCGCTGGTCAGTGTGGTAATCTATCCTACACAACAACACATCATCATTACACCTAATCATTCACACTCACTCCTCTATCTAACTAATACTCATACTCATCCTTAACCAATATTCCTTAACCCTAATTAACCTATAACACCACATCAATTCTACTAATTCTCTACTACCACAA
Fam107a	CATTGTGGGCTAGGGTCCTCAGGTTCAGACTAATCTATCCTACACAACAACACATCATCATTACACCTAATCATTCACACTCACTCCTCTATCTAACTAATACTCATACTCATCCTTAACCAATATTCCTTAACCCTAATTAACCTATAACACCACATCAATTCTACTAATTCTCTACTACCACAA
Fam107a	GAATAGCTGGCCTTTCAGGTGTGCCTTGCTTAATCTATCCTACACAACAACACATCATCATTACACCTAATCATTCACACTCACTCCTCTATCTAACTAATACTCATACTCATCCTTAACCAATATTCCTTAACCCTAATTAACCTATAACACCACATCAATTCTACTAATTCTCTACTACCACAA
Fam107a	TCTCTGGTGCAAGAAGGCTAGGTGCTCAGATAATCTATCCTACACAACAACACATCATCATTACACCTAATCATTCACACTCACTCCTCTATCTAACTAATACTCATACTCATCCTTAACCAATATTCCTTAACCCTAATTAACCTATAACACCACATCAATTCTACTAATTCTCTACTACCACAA
Fam107a	GAAATATCAGTGAGTCTGATCGGGGATGGCTAATCTATCCTACACAACAACACATCATCATTACACCTAATCATTCACACTCACTCCTCTATCTAACTAATACTCATACTCATCCTTAACCAATATTCCTTAACCCTAATTAACCTATAACACCACATCAATTCTACTAATTCTCTACTACCACAA
Fam107a	CTTATTGGGCAACTGAGGCAGAATGGAGGGTAATCTATCCTACACAACAACACATCATCATTACACCTAATCATTCACACTCACTCCTCTATCTAACTAATACTCATACTCATCCTTAACCAATATTCCTTAACCCTAATTAACCTATAACACCACATCAATTCTACTAATTCTCTACTACCACAA
Fam107a	AGTTGAGCTGTTCCCAACACTAGGAGCTGATAATCTATCCTACACAACAACACATCATCATTACACCTAATCATTCACACTCACTCCTCTATCTAACTAATACTCATACTCATCCTTAACCAATATTCCTTAACCCTAATTAACCTATAACACCACATCAATTCTACTAATTCTCTACTACCACAA
Fam107a	GGTGCCTTCTTTGCTTGCCCTGTGATTTCTTAATCTATCCTACACAACAACACATCATCATTACACCTAATCATTCACACTCACTCCTCTATCTAACTAATACTCATACTCATCCTTAACCAATATTCCTTAACCCTAATTAACCTATAACACCACATCAATTCTACTAATTCTCTACTACCACAA
Fam107a	GTTAGTAATTTAGGGAGGGCAGTGGGGAGGTAATCTATCCTACACAACAACACATCATCATTACACCTAATCATTCACACTCACTCCTCTATCTAACTAATACTCATACTCATCCTTAACCAATATTCCTTAACCCTAATTAACCTATAACACCACATCAATTCTACTAATTCTCTACTACCACAA
Fam107a	GTGCTGATCTAGGCTGGAAGCCAGAGCTCTTAATCTATCCTACACAACAACACATCATCATTACACCTAATCATTCACACTCACTCCTCTATCTAACTAATACTCATACTCATCCTTAACCAATATTCCTTAACCCTAATTAACCTATAACACCACATCAATTCTACTAATTCTCTACTACCACAA
Fam107a	GGGACTGTTCACAAGATTCTCTGATTTGTGTAATCTATCCTACACAACAACACATCATCATTACACCTAATCATTCACACTCACTCCTCTATCTAACTAATACTCATACTCATCCTTAACCAATATTCCTTAACCCTAATTAACCTATAACACCACATCAATTCTACTAATTCTCTACTACCACAA
Fam107a	CCTAACTATATGTTCCAACCCACGTCCAGGTAATCTATCCTACACAACAACACATCATCATTACACCTAATCATTCACACTCACTCCTCTATCTAACTAATACTCATACTCATCCTTAACCAATATTCCTTAACCCTAATTAACCTATAACACCACATCAATTCTACTAATTCTCTACTACCACAA
Fam107a	GAAGAATTTGGGGGCTTCAGAGGAGGCACTTAATCTATCCTACACAACAACACATCATCATTACACCTAATCATTCACACTCACTCCTCTATCTAACTAATACTCATACTCATCCTTAACCAATATTCCTTAACCCTAATTAACCTATAACACCACATCAATTCTACTAATTCTCTACTACCACAA
Fam107a	GATTGGCAGTTACAATCCCCTGACCAGGCCTAATCTATCCTACACAACAACACATCATCATTACACCTAATCATTCACACTCACTCCTCTATCTAACTAATACTCATACTCATCCTTAACCAATATTCCTTAACCCTAATTAACCTATAACACCACATCAATTCTACTAATTCTCTACTACCACAA
Kcng4	TCTAGAAGGGCTCTGAAGTCCTCCCTCCTCTAATCTATCCTACACAACAACACATCATCATTACACCTAATCATTCACACTCCTACAATCCTCTTAACTAACCATCAACTTACCATCCTACTAATCATACACTTTCACTTATCATAACTCCACTCTACCTATTCTACTAATTCTCTACTACCACAA
Kcng4	GTTTATTCAGTCTGACTCCGCAGAAGAGCATAATCTATCCTACACAACAACACATCATCATTACACCTAATCATTCACACTCCTACAATCCTCTTAACTAACCATCAACTTACCATCCTACTAATCATACACTTTCACTTATCATAACTCCACTCTACCTATTCTACTAATTCTCTACTACCACAA
Kcng4	AGGGTCAGCATCCAATTCTTCTCCCACTTCTAATCTATCCTACACAACAACACATCATCATTACACCTAATCATTCACACTCCTACAATCCTCTTAACTAACCATCAACTTACCATCCTACTAATCATACACTTTCACTTATCATAACTCCACTCTACCTATTCTACTAATTCTCTACTACCACAA
Kcng4	CGCTTGTTTTAGGAAGTGTGTTCCCAGCTGTAATCTATCCTACACAACAACACATCATCATTACACCTAATCATTCACACTCCTACAATCCTCTTAACTAACCATCAACTTACCATCCTACTAATCATACACTTTCACTTATCATAACTCCACTCTACCTATTCTACTAATTCTCTACTACCACAA
Kcng4	GATGCAAGTCCCTGTCTCTGGAAGACATGGTAATCTATCCTACACAACAACACATCATCATTACACCTAATCATTCACACTCCTACAATCCTCTTAACTAACCATCAACTTACCATCCTACTAATCATACACTTTCACTTATCATAACTCCACTCTACCTATTCTACTAATTCTCTACTACCACAA
Kcng4	GTAAAGGCCCTTGACTGACTTAGGCTCGGGTAATCTATCCTACACAACAACACATCATCATTACACCTAATCATTCACACTCCTACAATCCTCTTAACTAACCATCAACTTACCATCCTACTAATCATACACTTTCACTTATCATAACTCCACTCTACCTATTCTACTAATTCTCTACTACCACAA
Kcng4	ACTAGGATCTCCTTCAAGTTGGCCTCCGGATAATCTATCCTACACAACAACACATCATCATTACACCTAATCATTCACACTCCTACAATCCTCTTAACTAACCATCAACTTACCATCCTACTAATCATACACTTTCACTTATCATAACTCCACTCTACCTATTCTACTAATTCTCTACTACCACAA
Kcng4	TCCTGTCGAAGAAGAACTCCTGGCTGTCCTTAATCTATCCTACACAACAACACATCATCATTACACCTAATCATTCACACTCCTACAATCCTCTTAACTAACCATCAACTTACCATCCTACTAATCATACACTTTCACTTATCATAACTCCACTCTACCTATTCTACTAATTCTCTACTACCACAA
Kcng4	ACATCTCTCGCAGAAGCACCAGCTTTCCCGTAATCTATCCTACACAACAACACATCATCATTACACCTAATCATTCACACTCCTACAATCCTCTTAACTAACCATCAACTTACCATCCTACTAATCATACACTTTCACTTATCATAACTCCACTCTACCTATTCTACTAATTCTCTACTACCACAA
Kcng4	TGGTTTCCTCGATGCCCCAGTAGCTCAGCTTAATCTATCCTACACAACAACACATCATCATTACACCTAATCATTCACACTCCTACAATCCTCTTAACTAACCATCAACTTACCATCCTACTAATCATACACTTTCACTTATCATAACTCCACTCTACCTATTCTACTAATTCTCTACTACCACAA
Kcng4	CTTTCTAGTGCATTCTCCCTTGCCCTCCTCTAATCTATCCTACACAACAACACATCATCATTACACCTAATCATTCACACTCCTACAATCCTCTTAACTAACCATCAACTTACCATCCTACTAATCATACACTTTCACTTATCATAACTCCACTCTACCTATTCTACTAATTCTCTACTACCACAA
Kcng4	GAAGAACTGACATTTGTTCGGGGCCTGGACTAATCTATCCTACACAACAACACATCATCATTACACCTAATCATTCACACTCCTACAATCCTCTTAACTAACCATCAACTTACCATCCTACTAATCATACACTTTCACTTATCATAACTCCACTCTACCTATTCTACTAATTCTCTACTACCACAA
Kcng4	GCGAGCGACACATAGTATGGGGAGATGGCTTAATCTATCCTACACAACAACACATCATCATTACACCTAATCATTCACACTCCTACAATCCTCTTAACTAACCATCAACTTACCATCCTACTAATCATACACTTTCACTTATCATAACTCCACTCTACCTATTCTACTAATTCTCTACTACCACAA
Kcng4	ACACGCAGCACTAACCCCACTTTCTCCAGGTAATCTATCCTACACAACAACACATCATCATTACACCTAATCATTCACACTCCTACAATCCTCTTAACTAACCATCAACTTACCATCCTACTAATCATACACTTTCACTTATCATAACTCCACTCTACCTATTCTACTAATTCTCTACTACCACAA
Kcng4	CTTCCGGACTCATTCTCAGCTACATAGACCTAATCTATCCTACACAACAACACATCATCATTACACCTAATCATTCACACTCCTACAATCCTCTTAACTAACCATCAACTTACCATCCTACTAATCATACACTTTCACTTATCATAACTCCACTCTACCTATTCTACTAATTCTCTACTACCACAA
Kcng4	CAATAGGATGCGGGGATGCTAGTGAACTCCTAATCTATCCTACACAACAACACATCATCATTACACCTAATCATTCACACTCCTACAATCCTCTTAACTAACCATCAACTTACCATCCTACTAATCATACACTTTCACTTATCATAACTCCACTCTACCTATTCTACTAATTCTCTACTACCACAA
Kcng4	CCATGATAAGGATCCCGCTAAGGATGCTGCTAATCTATCCTACACAACAACACATCATCATTACACCTAATCATTCACACTCCTACAATCCTCTTAACTAACCATCAACTTACCATCCTACTAATCATACACTTTCACTTATCATAACTCCACTCTACCTATTCTACTAATTCTCTACTACCACAA
Kcng4	AGAACGTGTGGAAGATGGATGTGGCTGGGATAATCTATCCTACACAACAACACATCATCATTACACCTAATCATTCACACTCCTACAATCCTCTTAACTAACCATCAACTTACCATCCTACTAATCATACACTTTCACTTATCATAACTCCACTCTACCTATTCTACTAATTCTCTACTACCACAA
Kcng4	TGGCCGAATTGGTGTTCTGAAGACGCCGGATAATCTATCCTACACAACAACACATCATCATTACACCTAATCATTCACACTCCTACAATCCTCTTAACTAACCATCAACTTACCATCCTACTAATCATACACTTTCACTTATCATAACTCCACTCTACCTATTCTACTAATTCTCTACTACCACAA
Kcng4	GACCAGATCATCTACGTCACTCAGGAGCTCTAATCTATCCTACACAACAACACATCATCATTACACCTAATCATTCACACTCCTACAATCCTCTTAACTAACCATCAACTTACCATCCTACTAATCATACACTTTCACTTATCATAACTCCACTCTACCTATTCTACTAATTCTCTACTACCACAA
Kcng4	AGTTACATGTAGCGGCCTGGGGAGGTCAGATAATCTATCCTACACAACAACACATCATCATTACACCTAATCATTCACACTCCTACAATCCTCTTAACTAACCATCAACTTACCATCCTACTAATCATACACTTTCACTTATCATAACTCCACTCTACCTATTCTACTAATTCTCTACTACCACAA
Kcng4	GTTGAAGCTATGGCACATACTTAAGGTGGTTAATCTATCCTACACAACAACACATCATCATTACACCTAATCATTCACACTCCTACAATCCTCTTAACTAACCATCAACTTACCATCCTACTAATCATACACTTTCACTTATCATAACTCCACTCTACCTATTCTACTAATTCTCTACTACCACAA
Kcng4	TCCATTGGAGAGATGCAGGAGCCCGTCTCATAATCTATCCTACACAACAACACATCATCATTACACCTAATCATTCACACTCCTACAATCCTCTTAACTAACCATCAACTTACCATCCTACTAATCATACACTTTCACTTATCATAACTCCACTCTACCTATTCTACTAATTCTCTACTACCACAA
Kcng4	GTAAGTCAGTATTCTGAGCTCACATGCCCATAATCTATCCTACACAACAACACATCATCATTACACCTAATCATTCACACTCCTACAATCCTCTTAACTAACCATCAACTTACCATCCTACTAATCATACACTTTCACTTATCATAACTCCACTCTACCTATTCTACTAATTCTCTACTACCACAA
Kcng4	TCATGACCTGGCACCTTTCCTGCTTTGTAATCTATCCTACACAACAACACATCATCATTACACCTAATCATTCACACTCCTACAATCCTCTTAACTAACCATCAACTTACCATCCTACTAATCATACACTTTCACTTATCATAACTCCACTCTACCTATTCTACTAATTCTCTACTACCACAA
Kcng4	ACTGATCCAGTATGGCAAGATGGGCAGTGCTAATCTATCCTACACAACAACACATCATCATTACACCTAATCATTCACACTCCTACAATCCTCTTAACTAACCATCAACTTACCATCCTACTAATCATACACTTTCACTTATCATAACTCCACTCTACCTATTCTACTAATTCTCTACTACCACAA
Kcng4	GAGCCCAGGGTGGAATAGCATAGAGTTTGCTAATCTATCCTACACAACAACACATCATCATTACACCTAATCATTCACACTCCTACAATCCTCTTAACTAACCATCAACTTACCATCCTACTAATCATACACTTTCACTTATCATAACTCCACTCTACCTATTCTACTAATTCTCTACTACCACAA
Kcng4	GGCTCTTAGTGGAAGTCAGTTCTGTGAGCATAATCTATCCTACACAACAACACATCATCATTACACCTAATCATTCACACTCCTACAATCCTCTTAACTAACCATCAACTTACCATCCTACTAATCATACACTTTCACTTATCATAACTCCACTCTACCTATTCTACTAATTCTCTACTACCACAA
Ebf1	GTTGGATGCTTTCCTGGATCCCAAACATGATAATCTATCCTACACAACAACACATCATCATTACACCTAATCATTCACACTCTTCTCAACTCTCATCATTACCTAACCCCTAATTAACCTATAACACCACATCATCACTTATCATAACTCCACTCTACCTATTCTACTAATTCTCTACTACCACAA
Ebf1	CCAGCGGCTCTTCCTTCATACTGCTTCCACTAATCTATCCTACACAACAACACATCATCATTACACCTAATCATTCACACTCTTCTCAACTCTCATCATTACCTAACCCCTAATTAACCTATAACACCACATCATCACTTATCATAACTCCACTCTACCTATTCTACTAATTCTCTACTACCACAA
Ebf1	GGATTTCCGCAGGTTAGAAGGCGGCTTAATCTATCCTACACAACAACACATCATCATTACACCTAATCATTCACACTCTTCTCAACTCTCATCATTACCTAACCCCTAATTAACCTATAACACCACATCATCACTTATCATAACTCCACTCTACCTATTCTACTAATTCTCTACTACCACAA
Ebf1	GCTTCTTTTTCCTTCTCCACGAACCCCACATAATCTATCCTACACAACAACACATCATCATTACACCTAATCATTCACACTCTTCTCAACTCTCATCATTACCTAACCCCTAATTAACCTATAACACCACATCATCACTTATCATAACTCCACTCTACCTATTCTACTAATTCTCTACTACCACAA
Ebf1	GTAGTGGATCCCATTATTGGTCTTTTCGCTTAATCTATCCTACACAACAACACATCATCATTACACCTAATCATTCACACTCTTCTCAACTCTCATCATTACCTAACCCCTAATTAACCTATAACACCACATCATCACTTATCATAACTCCACTCTACCTATTCTACTAATTCTCTACTACCACAA
Ebf1	TGTCCGTATCCCATTGCTGTAGAGGAGCTGTAATCTATCCTACACAACAACACATCATCATTACACCTAATCATTCACACTCTTCTCAACTCTCATCATTACCTAACCCCTAATTAACCTATAACACCACATCATCACTTATCATAACTCCACTCTACCTATTCTACTAATTCTCTACTACCACAA
Ebf1	TGTCATGGAGTCGATGAGGCGCACATAGTAATCTATCCTACACAACAACACATCATCATTACACCTAATCATTCACACTCTTCTCAACTCTCATCATTACCTAACCCCTAATTAACCTATAACACCACATCATCACTTATCATAACTCCACTCTACCTATTCTACTAATTCTCTACTACCACAA
Ebf1	CACATTTCAGGGTTCTTGTCTTGGCCTTCATAATCTATCCTACACAACAACACATCATCATTACACCTAATCATTCACACTCTTCTCAACTCTCATCATTACCTAACCCCTAATTAACCTATAACACCACATCATCACTTATCATAACTCCACTCTACCTATTCTACTAATTCTCTACTACCACAA
Ebf1	CATTTCGGTTGCCACAGCTTTTCTTGTCACTAATCTATCCTACACAACAACACATCATCATTACACCTAATCATTCACACTCTTCTCAACTCTCATCATTACCTAACCCCTAATTAACCTATAACACCACATCATCACTTATCATAACTCCACTCTACCTATTCTACTAATTCTCTACTACCACAA
Ebf1	ACCTGTCAATTATCACTGGATCTGAGGGAGTAATCTATCCTACACAACAACACATCATCATTACACCTAATCATTCACACTCTTCTCAACTCTCATCATTACCTAACCCCTAATTAACCTATAACACCACATCATCACTTATCATAACTCCACTCTACCTATTCTACTAATTCTCTACTACCACAA
Ebf1	CCTGCATTCTTTAGGCAATTTTGGTTGTAATCTATCCTACACAACAACACATCATCATTACACCTAATCATTCACACTCTTCTCAACTCTCATCATTACCTAACCCCTAATTAACCTATAACACCACATCATCACTTATCATAACTCCACTCTACCTATTCTACTAATTCTCTACTACCACAA
Ebf1	GACTGTGGTAGACACCACGACCTGGAATCTTAATCTATCCTACACAACAACACATCATCATTACACCTAATCATTCACACTCTTCTCAACTCTCATCATTACCTAACCCCTAATTAACCTATAACACCACATCATCACTTATCATAACTCCACTCTACCTATTCTACTAATTCTCTACTACCACAA
Ebf1	AGATAAGAGGGCGTACCTTCCGAGGGGTCATAATCTATCCTACACAACAACACATCATCATTACACCTAATCATTCACACTCTTCTCAACTCTCATCATTACCTAACCCCTAATTAACCTATAACACCACATCATCACTTATCATAACTCCACTCTACCTATTCTACTAATTCTCTACTACCACAA
Ebf1	CTCGGATGGCATGAGGAGTTATCAACTCACTAATCTATCCTACACAACAACACATCATCATTACACCTAATCATTCACACTCTTCTCAACTCTCATCATTACCTAACCCCTAATTAACCTATAACACCACATCATCACTTATCATAACTCCACTCTACCTATTCTACTAATTCTCTACTACCACAA
Ebf1	CTTGTACGACAGTGTGACTTCCACCACACCTAATCTATCCTACACAACAACACATCATCATTACACCTAATCATTCACACTCTTCTCAACTCTCATCATTACCTAACCCCTAATTAACCTATAACACCACATCATCACTTATCATAACTCCACTCTACCTATTCTACTAATTCTCTACTACCACAA
Ebf1	GAATCTGCCTGGTGTCCCTTTGCAGAACTGTAATCTATCCTACACAACAACACATCATCATTACACCTAATCATTCACACTCTTCTCAACTCTCATCATTACCTAACCCCTAATTAACCTATAACACCACATCATCACTTATCATAACTCCACTCTACCTATTCTACTAATTCTCTACTACCACAA
Ebf1	GAGGAATGACCTTCTGTAACCTCTGGAAGCTAATCTATCCTACACAACAACACATCATCATTACACCTAATCATTCACACTCTTCTCAACTCTCATCATTACCTAACCCCTAATTAACCTATAACACCACATCATCACTTATCATAACTCCACTCTACCTATTCTACTAATTCTCTACTACCACAA
Ebf1	ACTTCCTTTGGCAAGCGCTCTGGGTCACCATAATCTATCCTACACAACAACACATCATCATTACACCTAATCATTCACACTCTTCTCAACTCTCATCATTACCTAACCCCTAATTAACCTATAACACCACATCATCACTTATCATAACTCCACTCTACCTATTCTACTAATTCTCTACTACCACAA
Ebf1	GCTTCAACCAGATCTGCAGCTCTTTTAAGGTAATCTATCCTACACAACAACACATCATCATTACACCTAATCATTCACACTCTTCTCAACTCTCATCATTACCTAACCCCTAATTAACCTATAACACCACATCATCACTTATCATAACTCCACTCTACCTATTCTACTAATTCTCTACTACCACAA
Ebf1	TGTACAGAGCCTCTGCAATGTCGGCAGCTCTAATCTATCCTACACAACAACACATCATCATTACACCTAATCATTCACACTCTTCTCAACTCTCATCATTACCTAACCCCTAATTAACCTATAACACCACATCATCACTTATCATAACTCCACTCTACCTATTCTACTAATTCTCTACTACCACAA
Ebf1	TGTTAGCAAGGGCTGGGAGCTGGTTGTGGTTAATCTATCCTACACAACAACACATCATCATTACACCTAATCATTCACACTCTTCTCAACTCTCATCATTACCTAACCCCTAATTAACCTATAACACCACATCATCACTTATCATAACTCCACTCTACCTATTCTACTAATTCTCTACTACCACAA
Ebf1	GCCAGTTGTCCACTGAAGGAGTTCACACCCTAATCTATCCTACACAACAACACATCATCATTACACCTAATCATTCACACTCTTCTCAACTCTCATCATTACCTAACCCCTAATTAACCTATAACACCACATCATCACTTATCATAACTCCACTCTACCTATTCTACTAATTCTCTACTACCACAA
Ebf1	TGATTGGTGGCTTGTGATGCCTCCGAGACATAATCTATCCTACACAACAACACATCATCATTACACCTAATCATTCACACTCTTCTCAACTCTCATCATTACCTAACCCCTAATTAACCTATAACACCACATCATCACTTATCATAACTCCACTCTACCTATTCTACTAATTCTCTACTACCACAA
Ebf1	AGCCATGTGGTGACACGCTGCTTGAGTTGCTAATCTATCCTACACAACAACACATCATCATTACACCTAATCATTCACACTCTTCTCAACTCTCATCATTACCTAACCCCTAATTAACCTATAACACCACATCATCACTTATCATAACTCCACTCTACCTATTCTACTAATTCTCTACTACCACAA
Ebf1	GTTATAGTTGGTTTGCTGTGGGGTGGTGCTTAATCTATCCTACACAACAACACATCATCATTACACCTAATCATTCACACTCTTCTCAACTCTCATCATTACCTAACCCCTAATTAACCTATAACACCACATCATCACTTATCATAACTCCACTCTACCTATTCTACTAATTCTCTACTACCACAA
Ebf1	TGAGCCGTAGCCATTCATGCTTGTGGTGACTAATCTATCCTACACAACAACACATCATCATTACACCTAATCATTCACACTCTTCTCAACTCTCATCATTACCTAACCCCTAATTAACCTATAACACCACATCATCACTTATCATAACTCCACTCTACCTATTCTACTAATTCTCTACTACCACAA
Ebf1	GTTGGCAGCTGAGCCATTGAGGAAGGTTGGTAATCTATCCTACACAACAACACATCATCATTACACCTAATCATTCACACTCTTCTCAACTCTCATCATTACCTAACCCCTAATTAACCTATAACACCACATCATCACTTATCATAACTCCACTCTACCTATTCTACTAATTCTCTACTACCACAA
Ebf1	TGCAGTTGGAGGGGAGGCTTGTAGATGAGGTAATCTATCCTACACAACAACACATCATCATTACACCTAATCATTCACACTCTTCTCAACTCTCATCATTACCTAACCCCTAATTAACCTATAACACCACATCATCACTTATCATAACTCCACTCTACCTATTCTACTAATTCTCTACTACCACAA
Dcn	CATTAGTGGATGTTCTCCCTCAGGGCGTGCTCCACCTATTCTACTCACAATCTTAATCTCATATACACTATCCAACACCTCAAACCATTCACTATACCTAACTTCATCCCTAATTAACCTATAACACCACATCATCACTTATCATAACTCCACTCTACCTATTCTACTAATTCTCTACTACCACAA
Dcn	TGTGATCTGAAGCACGATATTCTGACCTCTTCCACCTATTCTACTCACAATCTTAATCTCATATACACTATCCAACACCTCAAACCATTCACTATACCTAACTTCATCCCTAATTAACCTATAACACCACATCATCACTTATCATAACTCCACTCTACCTATTCTACTAATTCTCTACTACCACAA
Dcn	GTTACGTGAGATTCTGGGTCTCCTGCCCCTTCCACCTATTCTACTCACAATCTTAATCTCATATACACTATCCAACACCTCAAACCATTCACTATACCTAACTTCATCCCTAATTAACCTATAACACCACATCATCACTTATCATAACTCCACTCTACCTATTCTACTAATTCTCTACTACCACAA
Dcn	TGTTCAAATGGTCCAGCCCAAGAGACTTGTTCCACCTATTCTACTCACAATCTTAATCTCATATACACTATCCAACACCTCAAACCATTCACTATACCTAACTTCATCCCTAATTAACCTATAACACCACATCATCACTTATCATAACTCCACTCTACCTATTCTACTAATTCTCTACTACCACAA
Dcn	GCCAGAAGCCTCATCTTCTAGCATGAAGTCTCCACCTATTCTACTCACAATCTTAATCTCATATACACTATCCAACACCTCAAACCATTCACTATACCTAACTTCATCCCTAATTAACCTATAACACCACATCATCACTTATCATAACTCCACTCTACCTATTCTACTAATTCTCTACTACCACAA
Dcn	GCACATAGATATCAGGGGATTGTCAGGGTCTCCACCTATTCTACTCACAATCTTAATCTCATATACACTATCCAACACCTCAAACCATTCACTATACCTAACTTCATCCCTAATTAACCTATAACACCACATCATCACTTATCATAACTCCACTCTACCTATTCTACTAATTCTCTACTACCACAA
Dcn	CCCAGGGCACTTTGTCCAAACCCAGATCAGTCCACCTATTCTACTCACAATCTTAATCTCATATACACTATCCAACACCTCAAACCATTCACTATACCTAACTTCATCCCTAATTAACCTATAACACCACATCATCACTTATCATAACTCCACTCTACCTATTCTACTAATTCTCTACTACCACAA
Dcn	TGCAGGTCTAGCAAGGTTGTGTCGGGTGGATCCACCTATTCTACTCACAATCTTAATCTCATATACACTATCCAACACCTCAAACCATTCACTATACCTAACTTCATCCCTAATTAACCTATAACACCACATCATCACTTATCATAACTCCACTCTACCTATTCTACTAATTCTCTACTACCACAA
Dcn	CAGGTTCTTGAAGGCCCCTTCTTTGATCTCTCCACCTATTCTACTCACAATCTTAATCTCATATACACTATCCAACACCTCAAACCATTCACTATACCTAACTTCATCCCTAATTAACCTATAACACCACATCATCACTTATCATAACTCCACTCTACCTATTCTACTAATTCTCTACTACCACAA
Dcn	GCTGATCTTGTTGTTGACAAGGATCAAGGTTCCACCTATTCTACTCACAATCTTAATCTCATATACACTATCCAACACCTCAAACCATTCACTATACCTAACTTCATCCCTAATTAACCTATAACACCACATCATCACTTATCATAACTCCACTCTACCTATTCTACTAATTCTCTACTACCACAA
Dcn	TCACGAGAGGTTTGAATGCCTCTGGACTGATCCACCTATTCTACTCACAATCTTAATCTCATATACACTATCCAACACCTCAAACCATTCACTATACCTAACTTCATCCCTAATTAACCTATAACACCACATCATCACTTATCATAACTCCACTCTACCTATTCTACTAATTCTCTACTACCACAA
Dcn	GTTGGTTCTTAGACAGGTAAAGCCTTTCCATCCACCTATTCTACTCACAATCTTAATCTCATATACACTATCCAACACCTCAAACCATTCACTATACCTAACTTCATCCCTAATTAACCTATAACACCACATCATCACTTATCATAACTCCACTCTACCTATTCTACTAATTCTCTACTACCACAA
Dcn	GAGTTCTGGGCATTTTTTCAGGCAGTTCCTTCCACCTATTCTACTCACAATCTTAATCTCATATACACTATCCAACACCTCAAACCATTCACTATACCTAACTTCATCCCTAATTAACCTATAACACCACATCATCACTTATCATAACTCCACTCTACCTATTCTACTAATTCTCTACTACCACAA
Dcn	TGATCTCATTCTCATGGACACGAAGTTCCTTCCACCTATTCTACTCACAATCTTAATCTCATATACACTATCCAACACCTCAAACCATTCACTATACCTAACTTCATCCCTAATTAACCTATAACACCACATCATCACTTATCATAACTCCACTCTACCTATTCTACTAATTCTCTACTACCACAA
Dcn	TCAGTCCATTGAAGTCGGATTTCCGCAGCTTCCACCTATTCTACTCACAATCTTAATCTCATATACACTATCCAACACCTCAAACCATTCACTATACCTAACTTCATCCCTAATTAACCTATAACACCACATCATCACTTATCATAACTCCACTCTACCTATTCTACTAATTCTCTACTACCACAA
Dcn	GAGTTTTTCAGTGGGTTGCCGCCCAGTTCTTCCACCTATTCTACTCACAATCTTAATCTCATATACACTATCCAACACCTCAAACCATTCACTATACCTAACTTCATCCCTAATTAACCTATAACACCACATCATCACTTATCATAACTCCACTCTACCTATTCTACTAATTCTCTACTACCACAA
Dcn	CTCTTCAGTCCCTGGAAGGCTCCGTTTTCATCCACCTATTCTACTCACAATCTTAATCTCATATACACTATCCAACACCTCAAACCATTCACTATACCTAACTTCATCCCTAATTAACCTATAACACCACATCATCACTTATCATAACTCCACTCTACCTATTCTACTAATTCTCTACTACCACAA
Dcn	CAGTTATGTTGGTGTCTGAGATGCGAATGTTCCACCTATTCTACTCACAATCTTAATCTCATATACACTATCCAACACCTCAAACCATTCACTATACCTAACTTCATCCCTAATTAACCTATAACACCACATCATCACTTATCATAACTCCACTCTACCTATTCTACTAATTCTCTACTACCACAA
Dcn	GTTGCCATCTAGATGCACTTCAGTGAGAGATCCACCTATTCTACTCACAATCTTAATCTCATATACACTATCCAACACCTCAAACCATTCACTATACCTAACTTCATCCCTAATTAACCTATAACACCACATCATCACTTATCATAACTCCACTCTACCTATTCTACTAATTCTCTACTACCACAA
Dcn	CTTTCAGGCTGGGTGCATCAACCTTGGTGATCCACCTATTCTACTCACAATCTTAATCTCATATACACTATCCAACACCTCAAACCATTCACTATACCTAACTTCATCCCTAATTAACCTATAACACCACATCATCACTTATCATAACTCCACTCTACCTATTCTACTAATTCTCTACTACCACAA
Dcn	TGCTGTTGAAGCTCAATCCCAGTTTAGACATCCACCTATTCTACTCACAATCTTAATCTCATATACACTATCCAACACCTCAAACCATTCACTATACCTAACTTCATCCCTAATTAACCTATAACACCACATCATCACTTATCATAACTCCACTCTACCTATTCTACTAATTCTCTACTACCACAA
Dcn	CATTGGCCAGACTGCCATTCTCCATAACGGTCCACCTATTCTACTCACAATCTTAATCTCATATACACTATCCAACACCTCAAACCATTCACTATACCTAACTTCATCCCTAATTAACCTATAACACCACATCATCACTTATCATAACTCCACTCTACCTATTCTACTAATTCTCTACTACCACAA
Dcn	CTGAGGAGTTTGTTGTTGTCCAAGTGGAGTTCCACCTATTCTACTCACAATCTTAATCTCATATACACTATCCAACACCTCAAACCATTCACTATACCTAACTTCATCCCTAATTAACCTATAACACCACATCATCACTTATCATAACTCCACTCTACCTATTCTACTAATTCTCTACTACCACAA
Dcn	CTGGATATACTTATGCTGTGCCAGCCCAGCTCCACCTATTCTACTCACAATCTTAATCTCATATACACTATCCAACACCTCAAACCATTCACTATACCTAACTTCATCCCTAATTAACCTATAACACCACATCATCACTTATCATAACTCCACTCTACCTATTCTACTAATTCTCTACTACCACAA
Dcn	TGCGGAGATGTTGTTGTTGTGAAGGTAGACTCCACCTATTCTACTCACAATCTTAATCTCATATACACTATCCAACACCTCAAACCATTCACTATACCTAACTTCATCCCTAATTAACCTATAACACCACATCATCACTTATCATAACTCCACTCTACCTATTCTACTAATTCTCTACTACCACAA
Dcn	GTGTCCAGCTCGGCAGAAGTCATTTTGCCCTCCACCTATTCTACTCACAATCTTAATCTCATATACACTATCCAACACCTCAAACCATTCACTATACCTAACTTCATCCCTAATTAACCTATAACACCACATCATCACTTATCATAACTCCACTCTACCTATTCTACTAATTCTCTACTACCACAA
Dcn	GACTCACAGCCGAGTAGGAAGCCTTTCGAGTCCACCTATTCTACTCACAATCTTAATCTCATATACACTATCCAACACCTCAAACCATTCACTATACCTAACTTCATCCCTAATTAACCTATAACACCACATCATCACTTATCATAACTCCACTCTACCTATTCTACTAATTCTCTACTACCACAA
Dcn	AGATTTCCCAATACCGGACAGGGTTGCCGTTCCACCTATTCTACTCACAATCTTAATCTCATATACACTATCCAACACCTCAAACCATTCACTATACCTAACTTCATCCCTAATTAACCTATAACACCACATCATCACTTATCATAACTCCACTCTACCTATTCTACTAATTCTCTACTACCACAA
Cnksr3	TGGGACTCTTCTGGCCGGGAACTTCTAGGTTCCACCTATTCTACTCACAATCTTAATCTCATATACACTATCCAACACCTCAACTCCTCTATCTAACTAATACTCATACTTACCATCCTACTAATCATACACTTTCACTTATCATAACTCCACTCTACCTATTCTACTAATTCTCTACTACCACAA
Cnksr3	ACCACTTGTTTGGGGCTCCACTTGGTCACGTCCACCTATTCTACTCACAATCTTAATCTCATATACACTATCCAACACCTCAACTCCTCTATCTAACTAATACTCATACTTACCATCCTACTAATCATACACTTTCACTTATCATAACTCCACTCTACCTATTCTACTAATTCTCTACTACCACAA
Cnksr3	TGCAGGCAGTCATCCAACCCTCTAGTCCAGTCCACCTATTCTACTCACAATCTTAATCTCATATACACTATCCAACACCTCAACTCCTCTATCTAACTAATACTCATACTTACCATCCTACTAATCATACACTTTCACTTATCATAACTCCACTCTACCTATTCTACTAATTCTCTACTACCACAA
Cnksr3	AGATTTTCAGCAACTGCTCCCCGTCTATCTTCCACCTATTCTACTCACAATCTTAATCTCATATACACTATCCAACACCTCAACTCCTCTATCTAACTAATACTCATACTTACCATCCTACTAATCATACACTTTCACTTATCATAACTCCACTCTACCTATTCTACTAATTCTCTACTACCACAA
Cnksr3	CCGCAGTTTCAGAACCAAGTTCTTCATAGTTCCACCTATTCTACTCACAATCTTAATCTCATATACACTATCCAACACCTCAACTCCTCTATCTAACTAATACTCATACTTACCATCCTACTAATCATACACTTTCACTTATCATAACTCCACTCTACCTATTCTACTAATTCTCTACTACCACAA
Cnksr3	GCTACTGATGTAATTCTGCAAGTTGTGGGATCCACCTATTCTACTCACAATCTTAATCTCATATACACTATCCAACACCTCAACTCCTCTATCTAACTAATACTCATACTTACCATCCTACTAATCATACACTTTCACTTATCATAACTCCACTCTACCTATTCTACTAATTCTCTACTACCACAA
Cnksr3	ACGGGACGTATTCCCATCGTAGGCTGGACTTCCACCTATTCTACTCACAATCTTAATCTCATATACACTATCCAACACCTCAACTCCTCTATCTAACTAATACTCATACTTACCATCCTACTAATCATACACTTTCACTTATCATAACTCCACTCTACCTATTCTACTAATTCTCTACTACCACAA
Cnksr3	ACAGAAGTCAGGAACTCGTTGGGGGGTCCACCTATTCTACTCACAATCTTAATCTCATATACACTATCCAACACCTCAACTCCTCTATCTAACTAATACTCATACTTACCATCCTACTAATCATACACTTTCACTTATCATAACTCCACTCTACCTATTCTACTAATTCTCTACTACCACAA
Cnksr3	GATCTGTGATCCCTGTGAATGGAGCCCGGTTCCACCTATTCTACTCACAATCTTAATCTCATATACACTATCCAACACCTCAACTCCTCTATCTAACTAATACTCATACTTACCATCCTACTAATCATACACTTTCACTTATCATAACTCCACTCTACCTATTCTACTAATTCTCTACTACCACAA
Cnksr3	GGTCCAGGCACAGTTGGATGATTTTGTTCTTCCACCTATTCTACTCACAATCTTAATCTCATATACACTATCCAACACCTCAACTCCTCTATCTAACTAATACTCATACTTACCATCCTACTAATCATACACTTTCACTTATCATAACTCCACTCTACCTATTCTACTAATTCTCTACTACCACAA
Cnksr3	CTATGAGGCAATCCTTCTGGACTGCTGTGGTCCACCTATTCTACTCACAATCTTAATCTCATATACACTATCCAACACCTCAACTCCTCTATCTAACTAATACTCATACTTACCATCCTACTAATCATACACTTTCACTTATCATAACTCCACTCTACCTATTCTACTAATTCTCTACTACCACAA
Cnksr3	GTAGAGCGCATTGTTTTGTCACAGATGCCATCCACCTATTCTACTCACAATCTTAATCTCATATACACTATCCAACACCTCAACTCCTCTATCTAACTAATACTCATACTTACCATCCTACTAATCATACACTTTCACTTATCATAACTCCACTCTACCTATTCTACTAATTCTCTACTACCACAA
Cnksr3	AGGCAGGCACACTGGCTCATAACAGGGTCTTCCACCTATTCTACTCACAATCTTAATCTCATATACACTATCCAACACCTCAACTCCTCTATCTAACTAATACTCATACTTACCATCCTACTAATCATACACTTTCACTTATCATAACTCCACTCTACCTATTCTACTAATTCTCTACTACCACAA
Cnksr3	CCGGGTCTAACATTTGGTAAGTGAACTTCCTCCACCTATTCTACTCACAATCTTAATCTCATATACACTATCCAACACCTCAACTCCTCTATCTAACTAATACTCATACTTACCATCCTACTAATCATACACTTTCACTTATCATAACTCCACTCTACCTATTCTACTAATTCTCTACTACCACAA
Cnksr3	GTAGGTTGACTTGATGTACATGCCCAGGCCTCCACCTATTCTACTCACAATCTTAATCTCATATACACTATCCAACACCTCAACTCCTCTATCTAACTAATACTCATACTTACCATCCTACTAATCATACACTTTCACTTATCATAACTCCACTCTACCTATTCTACTAATTCTCTACTACCACAA
Cnksr3	GTGAATCTTTTGAGATCTGTCTGCAGGAGATCCACCTATTCTACTCACAATCTTAATCTCATATACACTATCCAACACCTCAACTCCTCTATCTAACTAATACTCATACTTACCATCCTACTAATCATACACTTTCACTTATCATAACTCCACTCTACCTATTCTACTAATTCTCTACTACCACAA
Cnksr3	CTGCCGATTGACTTGAATGACCTCATCGCCTCCACCTATTCTACTCACAATCTTAATCTCATATACACTATCCAACACCTCAACTCCTCTATCTAACTAATACTCATACTTACCATCCTACTAATCATACACTTTCACTTATCATAACTCCACTCTACCTATTCTACTAATTCTCTACTACCACAA
Cnksr3	AGGATGGCTGGCTTCTCCTTCTTCAGGGAGTCCACCTATTCTACTCACAATCTTAATCTCATATACACTATCCAACACCTCAACTCCTCTATCTAACTAATACTCATACTTACCATCCTACTAATCATACACTTTCACTTATCATAACTCCACTCTACCTATTCTACTAATTCTCTACTACCACAA
Cnksr3	CCGAAACTCACATTCTCATCCCGGGGAGAGTCCACCTATTCTACTCACAATCTTAATCTCATATACACTATCCAACACCTCAACTCCTCTATCTAACTAATACTCATACTTACCATCCTACTAATCATACACTTTCACTTATCATAACTCCACTCTACCTATTCTACTAATTCTCTACTACCACAA
Cnksr3	AGGCAACGGCTGCTTACTCTTACTGTGTCCTCCACCTATTCTACTCACAATCTTAATCTCATATACACTATCCAACACCTCAACTCCTCTATCTAACTAATACTCATACTTACCATCCTACTAATCATACACTTTCACTTATCATAACTCCACTCTACCTATTCTACTAATTCTCTACTACCACAA
Cnksr3	AGGAAGGAGTTAGGGGACTCGGAACCCTTGTCCACCTATTCTACTCACAATCTTAATCTCATATACACTATCCAACACCTCAACTCCTCTATCTAACTAATACTCATACTTACCATCCTACTAATCATACACTTTCACTTATCATAACTCCACTCTACCTATTCTACTAATTCTCTACTACCACAA
Cnksr3	GCAATGGTAAATCTGCGTCTTTGGCTCTCCTCCACCTATTCTACTCACAATCTTAATCTCATATACACTATCCAACACCTCAACTCCTCTATCTAACTAATACTCATACTTACCATCCTACTAATCATACACTTTCACTTATCATAACTCCACTCTACCTATTCTACTAATTCTCTACTACCACAA
Cnksr3	CAGAACATTGGTTTCCACCGAATACCCGGGTCCACCTATTCTACTCACAATCTTAATCTCATATACACTATCCAACACCTCAACTCCTCTATCTAACTAATACTCATACTTACCATCCTACTAATCATACACTTTCACTTATCATAACTCCACTCTACCTATTCTACTAATTCTCTACTACCACAA
Cnksr3	GTAGGATGGTGTCTTCCCTCTCATTTTTGTTCCACCTATTCTACTCACAATCTTAATCTCATATACACTATCCAACACCTCAACTCCTCTATCTAACTAATACTCATACTTACCATCCTACTAATCATACACTTTCACTTATCATAACTCCACTCTACCTATTCTACTAATTCTCTACTACCACAA
Cnksr3	TCATTGCTGAAGTACCGGCAGAGGGCATCTTCCACCTATTCTACTCACAATCTTAATCTCATATACACTATCCAACACCTCAACTCCTCTATCTAACTAATACTCATACTTACCATCCTACTAATCATACACTTTCACTTATCATAACTCCACTCTACCTATTCTACTAATTCTCTACTACCACAA
Cnksr3	ACATAGGAGAGGCACTTTCTTCAGTGATGGTCCACCTATTCTACTCACAATCTTAATCTCATATACACTATCCAACACCTCAACTCCTCTATCTAACTAATACTCATACTTACCATCCTACTAATCATACACTTTCACTTATCATAACTCCACTCTACCTATTCTACTAATTCTCTACTACCACAA
Cnksr3	GATGTAGCACCTGCTCCCTCGGATGTAGTCTCCACCTATTCTACTCACAATCTTAATCTCATATACACTATCCAACACCTCAACTCCTCTATCTAACTAATACTCATACTTACCATCCTACTAATCATACACTTTCACTTATCATAACTCCACTCTACCTATTCTACTAATTCTCTACTACCACAA
Cnksr3	TGGAATGGTGGCACTGCTGTGTAGGTCGGATCCACCTATTCTACTCACAATCTTAATCTCATATACACTATCCAACACCTCAACTCCTCTATCTAACTAATACTCATACTTACCATCCTACTAATCATACACTTTCACTTATCATAACTCCACTCTACCTATTCTACTAATTCTCTACTACCACAA
Krt73	CTGAAGAAGCCACAGACAGAATGAGACAAGTCCACCTATTCTACTCACAATCTTAATCTCATATACACTATCCAACACCTCACTACAATCCTCTTAACTAACCATCAACTCATCCTTAACCAATATTCCTTAACCCTAATTAACCTATAACACCACATCAATTCTACTAATTCTCTACTACCACAA
Krt73	ACTCCAGGTTTGCAGGTGAATTGGCGATTCTCCACCTATTCTACTCACAATCTTAATCTCATATACACTATCCAACACCTCACTACAATCCTCTTAACTAACCATCAACTCATCCTTAACCAATATTCCTTAACCCTAATTAACCTATAACACCACATCAATTCTACTAATTCTCTACTACCACAA
Krt73	AGATGCTCCTGGGACTCCTCAGGCTGTAGATCCACCTATTCTACTCACAATCTTAATCTCATATACACTATCCAACACCTCACTACAATCCTCTTAACTAACCATCAACTCATCCTTAACCAATATTCCTTAACCCTAATTAACCTATAACACCACATCAATTCTACTAATTCTCTACTACCACAA
Krt73	GCCCCACTGCCAAACATACTGCCAGCAAAGTCCACCTATTCTACTCACAATCTTAATCTCATATACACTATCCAACACCTCACTACAATCCTCTTAACTAACCATCAACTCATCCTTAACCAATATTCCTTAACCCTAATTAACCTATAACACCACATCAATTCTACTAATTCTCTACTACCACAA
Krt73	AGGCAGGCACAAGGATGGATTTGAAGGCCCTCCACCTATTCTACTCACAATCTTAATCTCATATACACTATCCAACACCTCACTACAATCCTCTTAACTAACCATCAACTCATCCTTAACCAATATTCCTTAACCCTAATTAACCTATAACACCACATCAATTCTACTAATTCTCTACTACCACAA
Krt73	GGAGGCTTTTATTGACTGTTACCTGGTGGATCCACCTATTCTACTCACAATCTTAATCTCATATACACTATCCAACACCTCACTACAATCCTCTTAACTAACCATCAACTCATCCTTAACCAATATTCCTTAACCCTAATTAACCTATAACACCACATCAATTCTACTAATTCTCTACTACCACAA
Krt73	GATAGCGAATCCAGCTGCTTTTGCAGGCTGTCCACCTATTCTACTCACAATCTTAATCTCATATACACTATCCAACACCTCACTACAATCCTCTTAACTAACCATCAACTCATCCTTAACCAATATTCCTTAACCCTAATTAACCTATAACACCACATCAATTCTACTAATTCTCTACTACCACAA
Krt73	GAATTTGATCTCTCCATCCAGGGCGTCCACTCCACCTATTCTACTCACAATCTTAATCTCATATACACTATCCAACACCTCACTACAATCCTCTTAACTAACCATCAACTCATCCTTAACCAATATTCCTTAACCCTAATTAACCTATAACACCACATCAATTCTACTAATTCTCTACTACCACAA
Krt73	TCTGAGTAATCTCCCCCTCATACAGACACTTCCACCTATTCTACTCACAATCTTAATCTCATATACACTATCCAACACCTCACTACAATCCTCTTAACTAACCATCAACTCATCCTTAACCAATATTCCTTAACCCTAATTAACCTATAACACCACATCAATTCTACTAATTCTCTACTACCACAA
Krt73	CACAGAGGTGTCACTTATGTGGGACTTCCACCTATTCTACTCACAATCTTAATCTCATATACACTATCCAACACCTCACTACAATCCTCTTAACTAACCATCAACTCATCCTTAACCAATATTCCTTAACCCTAATTAACCTATAACACCACATCAATTCTACTAATTCTCTACTACCACAA
Krt73	TCATTCCTGGTGTGCTTGAGGTCATCTCCGTCCACCTATTCTACTCACAATCTTAATCTCATATACACTATCCAACACCTCACTACAATCCTCTTAACTAACCATCAACTCATCCTTAACCAATATTCCTTAACCCTAATTAACCTATAACACCACATCAATTCTACTAATTCTCTACTACCACAA
Krt73	CACTCTCGATTTCTGATCGCAGTCTCTGGATCCACCTATTCTACTCACAATCTTAATCTCATATACACTATCCAACACCTCACTACAATCCTCTTAACTAACCATCAACTCATCCTTAACCAATATTCCTTAACCCTAATTAACCTATAACACCACATCAATTCTACTAATTCTCTACTACCACAA
Krt73	CAATGGCTGTCTCTAGATTGGAACATTGCTTCCACCTATTCTACTCACAATCTTAATCTCATATACACTATCCAACACCTCACTACAATCCTCTTAACTAACCATCAACTCATCCTTAACCAATATTCCTTAACCCTAATTAACCTATAACACCACATCAATTCTACTAATTCTCTACTACCACAA
Krt73	CTTCATACTCATCAGCTCCTGGTGCTCACGTCCACCTATTCTACTCACAATCTTAATCTCATATACACTATCCAACACCTCACTACAATCCTCTTAACTAACCATCAACTCATCCTTAACCAATATTCCTTAACCCTAATTAACCTATAACACCACATCAATTCTACTAATTCTCTACTACCACAA
Krt73	AGCACTGGTGTGTTCTCCAGACATCCTGCATCCACCTATTCTACTCACAATCTTAATCTCATATACACTATCCAACACCTCACTACAATCCTCTTAACTAACCATCAACTCATCCTTAACCAATATTCCTTAACCCTAATTAACCTATAACACCACATCAATTCTACTAATTCTCTACTACCACAA
Krt73	AGGTGCGGAACTACTGATGACAGAAATGCTTCCACCTATTCTACTCACAATCTTAATCTCATATACACTATCCAACACCTCACTACAATCCTCTTAACTAACCATCAACTCATCCTTAACCAATATTCCTTAACCCTAATTAACCTATAACACCACATCAATTCTACTAATTCTCTACTACCACAA
Krt73	TCCCAGCGCTACTGAATCCGAAACTGGTCCTCCACCTATTCTACTCACAATCTTAATCTCATATACACTATCCAACACCTCACTACAATCCTCTTAACTAACCATCAACTCATCCTTAACCAATATTCCTTAACCCTAATTAACCTATAACACCACATCAATTCTACTAATTCTCTACTACCACAA
Krt73	TGACAGTATGCCATAGCCCCCAGCGACAGATCCACCTATTCTACTCACAATCTTAATCTCATATACACTATCCAACACCTCACTACAATCCTCTTAACTAACCATCAACTCATCCTTAACCAATATTCCTTAACCCTAATTAACCTATAACACCACATCAATTCTACTAATTCTCTACTACCACAA
Krt73	TGTTCTTGGTATCTCCACGGGGGCTGCAGTTCCACCTATTCTACTCACAATCTTAATCTCATATACACTATCCAACACCTCACTACAATCCTCTTAACTAACCATCAACTCATCCTTAACCAATATTCCTTAACCCTAATTAACCTATAACACCACATCAATTCTACTAATTCTCTACTACCACAA
Krt73	GGTCTTTCCCGAAACCTCCTTAAATTCACTTCCACCTATTCTACTCACAATCTTAATCTCATATACACTATCCAACACCTCACTACAATCCTCTTAACTAACCATCAACTCATCCTTAACCAATATTCCTTAACCCTAATTAACCTATAACACCACATCAATTCTACTAATTCTCTACTACCACAA
Krt73	CATGGTTTTCTTTGAGGGTGAGCCCAAAGCTCCACCTATTCTACTCACAATCTTAATCTCATATACACTATCCAACACCTCACTACAATCCTCTTAACTAACCATCAACTCATCCTTAACCAATATTCCTTAACCCTAATTAACCTATAACACCACATCAATTCTACTAATTCTCTACTACCACAA
Krt73	AGCTCGGCAGAAATGGGGGATTGGCTGTCATCCACCTATTCTACTCACAATCTTAATCTCATATACACTATCCAACACCTCACTACAATCCTCTTAACTAACCATCAACTCATCCTTAACCAATATTCCTTAACCCTAATTAACCTATAACACCACATCAATTCTACTAATTCTCTACTACCACAA
Krt73	AGGAGGAGTTCCTGGAAGAGAGTCCAGAGATCCACCTATTCTACTCACAATCTTAATCTCATATACACTATCCAACACCTCACTACAATCCTCTTAACTAACCATCAACTCATCCTTAACCAATATTCCTTAACCCTAATTAACCTATAACACCACATCAATTCTACTAATTCTCTACTACCACAA
Krt73	GATAAGGCCACGTTGACAACAAAGAAAGGTTCCACCTATTCTACTCACAATCTTAATCTCATATACACTATCCAACACCTCACTACAATCCTCTTAACTAACCATCAACTCATCCTTAACCAATATTCCTTAACCCTAATTAACCTATAACACCACATCAATTCTACTAATTCTCTACTACCACAA
Krt73	GAATCCTGGTGTGGTTAATAAAGGCAGAGGTCCACCTATTCTACTCACAATCTTAATCTCATATACACTATCCAACACCTCACTACAATCCTCTTAACTAACCATCAACTCATCCTTAACCAATATTCCTTAACCCTAATTAACCTATAACACCACATCAATTCTACTAATTCTCTACTACCACAA
Krt73	CTTCACACTGGGGCAGAAAGATGCATGAGATCCACCTATTCTACTCACAATCTTAATCTCATATACACTATCCAACACCTCACTACAATCCTCTTAACTAACCATCAACTCATCCTTAACCAATATTCCTTAACCCTAATTAACCTATAACACCACATCAATTCTACTAATTCTCTACTACCACAA
Krt73	CTCATGAATGTGTGGAAGGCTAAGAAGTAGTCCACCTATTCTACTCACAATCTTAATCTCATATACACTATCCAACACCTCACTACAATCCTCTTAACTAACCATCAACTCATCCTTAACCAATATTCCTTAACCCTAATTAACCTATAACACCACATCAATTCTACTAATTCTCTACTACCACAA
Krt73	AGCAGGAGGACAACATAGAGGCTGCAAGGGTCCACCTATTCTACTCACAATCTTAATCTCATATACACTATCCAACACCTCACTACAATCCTCTTAACTAACCATCAACTCATCCTTAACCAATATTCCTTAACCCTAATTAACCTATAACACCACATCAATTCTACTAATTCTCTACTACCACAA
En1	GGCAGTAGAGGGGTTTGACTTCCCCAGTGTTCCACCTATTCTACTCACAATCTTAATCTCATATACACTATCCAACACCTCATTCTCAACTCTCATCATTACCTAACCCTCATCCTTAACCAATATTCCTTAACCTTACCATCCTACTAATCATACACTTATTCTACTAATTCTCTACTACCACAA
En1	AGCTCCGAGACTTTTTCCTTAAAGGGTCCACCTATTCTACTCACAATCTTAATCTCATATACACTATCCAACACCTCATTCTCAACTCTCATCATTACCTAACCCTCATCCTTAACCAATATTCCTTAACCTTACCATCCTACTAATCATACACTTATTCTACTAATTCTCTACTACCACAA
En1	GGTCTTAATGGGGGGATAAGCCACGGCTCATCCACCTATTCTACTCACAATCTTAATCTCATATACACTATCCAACACCTCATTCTCAACTCTCATCATTACCTAACCCTCATCCTTAACCAATATTCCTTAACCTTACCATCCTACTAATCATACACTTATTCTACTAATTCTCTACTACCACAA
En1	GTAGACATCCAGATACAGTGAAGACACTTGTCCACCTATTCTACTCACAATCTTAATCTCATATACACTATCCAACACCTCATTCTCAACTCTCATCATTACCTAACCCTCATCCTTAACCAATATTCCTTAACCTTACCATCCTACTAATCATACACTTATTCTACTAATTCTCTACTACCACAA
En1	TGGTGGAGCAAATCTCGCTCTCTCCCTCTCTCCACCTATTCTACTCACAATCTTAATCTCATATACACTATCCAACACCTCATTCTCAACTCTCATCATTACCTAACCCTCATCCTTAACCAATATTCCTTAACCTTACCATCCTACTAATCATACACTTATTCTACTAATTCTCTACTACCACAA
En1	AGAAGGCAAAGCGAAGCCTCAGCGAAGGCATCCACCTATTCTACTCACAATCTTAATCTCATATACACTATCCAACACCTCATTCTCAACTCTCATCATTACCTAACCCTCATCCTTAACCAATATTCCTTAACCTTACCATCCTACTAATCATACACTTATTCTACTAATTCTCTACTACCACAA
En1	CTTTTAGGCTCCGGCTGCTGTTCTTCCATGTCCACCTATTCTACTCACAATCTTAATCTCATATACACTATCCAACACCTCATTCTCAACTCTCATCATTACCTAACCCTCATCCTTAACCAATATTCCTTAACCTTACCATCCTACTAATCATACACTTATTCTACTAATTCTCTACTACCACAA
En1	CGAAATCGGGCCTTAGGATGTTATCGATGATCCACCTATTCTACTCACAATCTTAATCTCATATACACTATCCAACACCTCATTCTCAACTCTCATCATTACCTAACCCTCATCCTTAACCAATATTCCTTAACCTTACCATCCTACTAATCATACACTTATTCTACTAATTCTCTACTACCACAA
En1	AGGAGCTGAGGCAGGGGCTGTTCCTTTTTGTCCACCTATTCTACTCACAATCTTAATCTCATATACACTATCCAACACCTCATTCTCAACTCTCATCATTACCTAACCCTCATCCTTAACCAATATTCCTTAACCTTACCATCCTACTAATCATACACTTATTCTACTAATTCTCTACTACCACAA
En1	AGAGTGAACGGGGTCTCTACCTGCACCAGTTCCACCTATTCTACTCACAATCTTAATCTCATATACACTATCCAACACCTCATTCTCAACTCTCATCATTACCTAACCCTCATCCTTAACCAATATTCCTTAACCTTACCATCCTACTAATCATACACTTATTCTACTAATTCTCTACTACCACAA
En1	AGTTCGCATCTGGAGCACACAAGAGCGAGGTCCACCTATTCTACTCACAATCTTAATCTCATATACACTATCCAACACCTCATTCTCAACTCTCATCATTACCTAACCCTCATCCTTAACCAATATTCCTTAACCTTACCATCCTACTAATCATACACTTATTCTACTAATTCTCTACTACCACAA
En1	TGAGTAGGATCGCAGGGTTGTGTTCCGGGATCCACCTATTCTACTCACAATCTTAATCTCATATACACTATCCAACACCTCATTCTCAACTCTCATCATTACCTAACCCTCATCCTTAACCAATATTCCTTAACCTTACCATCCTACTAATCATACACTTATTCTACTAATTCTCTACTACCACAA
En1	GCCACACTAGGGGTTGCTGTGAGTCAGTCTTCCACCTATTCTACTCACAATCTTAATCTCATATACACTATCCAACACCTCATTCTCAACTCTCATCATTACCTAACCCTCATCCTTAACCAATATTCCTTAACCTTACCATCCTACTAATCATACACTTATTCTACTAATTCTCTACTACCACAA
En1	GGCCGCTTGTCTTCCTTCTCGTTCTTTTTCTCCACCTATTCTACTCACAATCTTAATCTCATATACACTATCCAACACCTCATTCTCAACTCTCATCATTACCTAACCCTCATCCTTAACCAATATTCCTTAACCTTACCATCCTACTAATCATACACTTATTCTACTAATTCTCTACTACCACAA
En1	GTTTGCCTGGAACTCCGCCTTGAGTCTCTGTCCACCTATTCTACTCACAATCTTAATCTCATATACACTATCCAACACCTCATTCTCAACTCTCATCATTACCTAACCCTCATCCTTAACCAATATTCCTTAACCTTACCATCCTACTAATCATACACTTATTCTACTAATTCTCTACTACCACAA
En1	TCTTGGCACGCTTGTTTTGGAACCAGATCTTCCACCTATTCTACTCACAATCTTAATCTCATATACACTATCCAACACCTCATTCTCAACTCTCATCATTACCTAACCCTCATCCTTAACCAATATTCCTTAACCTTACCATCCTACTAATCATACACTTATTCTACTAATTCTCTACTACCACAA
En1	TGGTAGAGTGGTTGTACAGTCCCTGGGCCATCCACCTATTCTACTCACAATCTTAATCTCATATACACTATCCAACACCTCATTCTCAACTCTCATCATTACCTAACCCTCATCCTTAACCAATATTCCTTAACCTTACCATCCTACTAATCATACACTTATTCTACTAATTCTCTACTACCACAA
En1	GCTACTCGCTCTCGTCTTTGTCCTGAACCGTCCACCTATTCTACTCACAATCTTAATCTCATATACACTATCCAACACCTCATTCTCAACTCTCATCATTACCTAACCCTCATCCTTAACCAATATTCCTTAACCTTACCATCCTACTAATCATACACTTATTCTACTAATTCTCTACTACCACAA
En1	TGATGCCTCCCTCCATAGCGATCGTCTCTGTCCACCTATTCTACTCACAATCTTAATCTCATATACACTATCCAACACCTCATTCTCAACTCTCATCATTACCTAACCCTCATCCTTAACCAATATTCCTTAACCTTACCATCCTACTAATCATACACTTATTCTACTAATTCTCTACTACCACAA
En1	CTTTCTCTTGCTCGCTTTCTCTGTCGCCCTTCCACCTATTCTACTCACAATCTTAATCTCATATACACTATCCAACACCTCATTCTCAACTCTCATCATTACCTAACCCTCATCCTTAACCAATATTCCTTAACCTTACCATCCTACTAATCATACACTTATTCTACTAATTCTCTACTACCACAA
En1	GTTTTGTTCCTATGTGAATGTCCACTCGGATCCACCTATTCTACTCACAATCTTAATCTCATATACACTATCCAACACCTCATTCTCAACTCTCATCATTACCTAACCCTCATCCTTAACCAATATTCCTTAACCTTACCATCCTACTAATCATACACTTATTCTACTAATTCTCTACTACCACAA
En1	AGCACCTGTCCGAGTCTTACTCCCGTTTCATCCACCTATTCTACTCACAATCTTAATCTCATATACACTATCCAACACCTCATTCTCAACTCTCATCATTACCTAACCCTCATCCTTAACCAATATTCCTTAACCTTACCATCCTACTAATCATACACTTATTCTACTAATTCTCTACTACCACAA
En1	GGCTAGATAGAGCTTTAAGGAATTCGCAGTTCCACCTATTCTACTCACAATCTTAATCTCATATACACTATCCAACACCTCATTCTCAACTCTCATCATTACCTAACCCTCATCCTTAACCAATATTCCTTAACCTTACCATCCTACTAATCATACACTTATTCTACTAATTCTCTACTACCACAA
En1	GTCCAGCAAATAGAGATCGCTACACATCCACCTATTCTACTCACAATCTTAATCTCATATACACTATCCAACACCTCATTCTCAACTCTCATCATTACCTAACCCTCATCCTTAACCAATATTCCTTAACCTTACCATCCTACTAATCATACACTTATTCTACTAATTCTCTACTACCACAA
En1	AGAATCCTGGGTGGGTAGAGAAGAGGCGAGTCCACCTATTCTACTCACAATCTTAATCTCATATACACTATCCAACACCTCATTCTCAACTCTCATCATTACCTAACCCTCATCCTTAACCAATATTCCTTAACCTTACCATCCTACTAATCATACACTTATTCTACTAATTCTCTACTACCACAA
En1	GATTTACGGGAGGGATAGACAAGACCTCCACCTATTCTACTCACAATCTTAATCTCATATACACTATCCAACACCTCATTCTCAACTCTCATCATTACCTAACCCTCATCCTTAACCAATATTCCTTAACCTTACCATCCTACTAATCATACACTTATTCTACTAATTCTCTACTACCACAA
En1	GGTTGTATTTCTCAAGGAGTCTCCAGATCCACCTATTCTACTCACAATCTTAATCTCATATACACTATCCAACACCTCATTCTCAACTCTCATCATTACCTAACCCTCATCCTTAACCAATATTCCTTAACCTTACCATCCTACTAATCATACACTTATTCTACTAATTCTCTACTACCACAA
En1	TCTTTGGCTTGTAGCGGCGGTTCAGTCTCGTCCACCTATTCTACTCACAATCTTAATCTCATATACACTATCCAACACCTCATTCTCAACTCTCATCATTACCTAACCCTCATCCTTAACCAATATTCCTTAACCTTACCATCCTACTAATCATACACTTATTCTACTAATTCTCTACTACCACAA
Afp	TGGGATGTTTCGAGCAGTCCTGCTGAAGTCTCCACCTATTCTACTCACAATCTTAAATCATTACACCTAATCATTCACACTCAACCATTCACTATACCTAACTTCATCCCTAATTAACCTATAACACCACATCACTTACCATCCTACTAATCATACACTTATTCTACTAATTCTCTACTACCACAA
Afp	ACTTCATGGCTGCTGGTTCCTTCACCGCAGTCCACCTATTCTACTCACAATCTTAAATCATTACACCTAATCATTCACACTCAACCATTCACTATACCTAACTTCATCCCTAATTAACCTATAACACCACATCACTTACCATCCTACTAATCATACACTTATTCTACTAATTCTCTACTACCACAA
Afp	CCAAACTCATTTTCGTGCAATGCTTTGGACTCCACCTATTCTACTCACAATCTTAAATCATTACACCTAATCATTCACACTCAACCATTCACTATACCTAACTTCATCCCTAATTAACCTATAACACCACATCACTTACCATCCTACTAATCATACACTTATTCTACTAATTCTCTACTACCACAA
Afp	CGTCACGCACTGGGAGGAATCTAACGTGGATCCACCTATTCTACTCACAATCTTAAATCATTACACCTAATCATTCACACTCAACCATTCACTATACCTAACTTCATCCCTAATTAACCTATAACACCACATCACTTACCATCCTACTAATCATACACTTATTCTACTAATTCTCTACTACCACAA
Afp	AGGTGATGGTAGCTATGCTAAGCACATTCTTCCACCTATTCTACTCACAATCTTAAATCATTACACCTAATCATTCACACTCAACCATTCACTATACCTAACTTCATCCCTAATTAACCTATAACACCACATCACTTACCATCCTACTAATCATACACTTATTCTACTAATTCTCTACTACCACAA
Afp	TCCTCGGTGGCTTCCGGAACAAACTGTCCACCTATTCTACTCACAATCTTAAATCATTACACCTAATCATTCACACTCAACCATTCACTATACCTAACTTCATCCCTAATTAACCTATAACACCACATCACTTACCATCCTACTAATCATACACTTATTCTACTAATTCTCTACTACCACAA
Afp	GCCAACACATCGCTAGTCATTTTGTTCACTTCCACCTATTCTACTCACAATCTTAAATCATTACACCTAATCATTCACACTCAACCATTCACTATACCTAACTTCATCCCTAATTAACCTATAACACCACATCACTTACCATCCTACTAATCATACACTTATTCTACTAATTCTCTACTACCACAA
Afp	GAGTTCCGTCTCATGACAAATTTCATCCAGTCCACCTATTCTACTCACAATCTTAAATCATTACACCTAATCATTCACACTCAACCATTCACTATACCTAACTTCATCCCTAATTAACCTATAACACCACATCACTTACCATCCTACTAATCATACACTTATTCTACTAATTCTCTACTACCACAA
Afp	CTGCAGCAGCCTGAGAGTCCATACTTGTCCACCTATTCTACTCACAATCTTAAATCATTACACCTAATCATTCACACTCAACCATTCACTATACCTAACTTCATCCCTAATTAACCTATAACACCACATCACTTACCATCCTACTAATCATACACTTATTCTACTAATTCTCTACTACCACAA
Afp	CTTCTTGCGTGCCAGCAGACACTGATGTCTTCCACCTATTCTACTCACAATCTTAAATCATTACACCTAATCATTCACACTCAACCATTCACTATACCTAACTTCATCCCTAATTAACCTATAACACCACATCACTTACCATCCTACTAATCATACACTTATTCTACTAATTCTCTACTACCACAA
Afp	GTTCTGGAAACTGGAAGGGTGGGACAGAGGTCCACCTATTCTACTCACAATCTTAAATCATTACACCTAATCATTCACACTCAACCATTCACTATACCTAACTTCATCCCTAATTAACCTATAACACCACATCACTTACCATCCTACTAATCATACACTTATTCTACTAATTCTCTACTACCACAA
Afp	TGTTTTCTTCATGTGCTTTGCAACTCTCGGTCCACCTATTCTACTCACAATCTTAAATCATTACACCTAATCATTCACACTCAACCATTCACTATACCTAACTTCATCCCTAATTAACCTATAACACCACATCACTTACCATCCTACTAATCATACACTTATTCTACTAATTCTCTACTACCACAA
Afp	CTCCTTGACACTTCATAGATGAACCTGTTCTCCACCTATTCTACTCACAATCTTAAATCATTACACCTAATCATTCACACTCAACCATTCACTATACCTAACTTCATCCCTAATTAACCTATAACACCACATCACTTACCATCCTACTAATCATACACTTATTCTACTAATTCTCTACTACCACAA
Afp	GACCTTGTCGTACTGAGCAGCCAAGGACAGTCCACCTATTCTACTCACAATCTTAAATCATTACACCTAATCATTCACACTCAACCATTCACTATACCTAACTTCATCCCTAATTAACCTATAACACCACATCACTTACCATCCTACTAATCATACACTTATTCTACTAATTCTCTACTACCACAA
Afp	CTCCTTGTTGTCAGCTTTGCAGCATGCCAGTCCACCTATTCTACTCACAATCTTAAATCATTACACCTAATCATTCACACTCAACCATTCACTATACCTAACTTCATCCCTAATTAACCTATAACACCACATCACTTACCATCCTACTAATCATACACTTATTCTACTAATTCTCTACTACCACAA
Afp	TGCAATGGATGCTCTCTTTGTCTGGAAGCATCCACCTATTCTACTCACAATCTTAAATCATTACACCTAATCATTCACACTCAACCATTCACTATACCTAACTTCATCCCTAATTAACCTATAACACCACATCACTTACCATCCTACTAATCATACACTTATTCTACTAATTCTCTACTACCACAA
Afp	TGCCTGGAGGTTTCGGGATCCAAATTTTCTTCCACCTATTCTACTCACAATCTTAAATCATTACACCTAATCATTCACACTCAACCATTCACTATACCTAACTTCATCCCTAATTAACCTATAACACCACATCACTTACCATCCTACTAATCATACACTTATTCTACTAATTCTCTACTACCACAA
Afp	CACATCCAGGGCCAGCTTCTGAATCTCAGTTCCACCTATTCTACTCACAATCTTAAATCATTACACCTAATCATTCACACTCAACCATTCACTATACCTAACTTCATCCCTAATTAACCTATAACACCACATCACTTACCATCCTACTAATCATACACTTATTCTACTAATTCTCTACTACCACAA
Afp	GTTTCCTTGGCAACACTCCTCGTGGATGTGTCCACCTATTCTACTCACAATCTTAAATCATTACACCTAATCATTCACACTCAACCATTCACTATACCTAACTTCATCCCTAATTAACCTATAACACCACATCACTTACCATCCTACTAATCATACACTTATTCTACTAATTCTCTACTACCACAA
Afp	AGCACTCTGCTATTTTGCTTGACAGATCCACCTATTCTACTCACAATCTTAAATCATTACACCTAATCATTCACACTCAACCATTCACTATACCTAACTTCATCCCTAATTAACCTATAACACCACATCACTTACCATCCTACTAATCATACACTTATTCTACTAATTCTCTACTACCACAA
Afp	TGCAGAAGCCTAGTTGGATCATGGGTTCCACCTATTCTACTCACAATCTTAAATCATTACACCTAATCATTCACACTCAACCATTCACTATACCTAACTTCATCCCTAATTAACCTATAACACCACATCACTTACCATCCTACTAATCATACACTTATTCTACTAATTCTCTACTACCACAA
Afp	CAGGTTTGACGCCATTCTCTGCGTGATCCACCTATTCTACTCACAATCTTAAATCATTACACCTAATCATTCACACTCAACCATTCACTATACCTAACTTCATCCCTAATTAACCTATAACACCACATCACTTACCATCCTACTAATCATACACTTATTCTACTAATTCTCTACTACCACAA
Afp	AGGAAGGTTGGGGTGAGTTCTTGAGTATTCTCCACCTATTCTACTCACAATCTTAAATCATTACACCTAATCATTCACACTCAACCATTCACTATACCTAACTTCATCCCTAATTAACCTATAACACCACATCACTTACCATCCTACTAATCATACACTTATTCTACTAATTCTCTACTACCACAA
Afp	AGACTGGGAACACTTCTCCAATATTTCCTGTCCACCTATTCTACTCACAATCTTAAATCATTACACCTAATCATTCACACTCAACCATTCACTATACCTAACTTCATCCCTAATTAACCTATAACACCACATCACTTACCATCCTACTAATCATACACTTATTCTACTAATTCTCTACTACCACAA
Afp	CTGCAATTCTTCTTCCAGATTGTCCTGACATCCACCTATTCTACTCACAATCTTAAATCATTACACCTAATCATTCACACTCAACCATTCACTATACCTAACTTCATCCCTAATTAACCTATAACACCACATCACTTACCATCCTACTAATCATACACTTATTCTACTAATTCTCTACTACCACAA
Afp	AGCTTTGCTTGGACAGTGCCTGGCTCTCCTTCCACCTATTCTACTCACAATCTTAAATCATTACACCTAATCATTCACACTCAACCATTCACTATACCTAACTTCATCCCTAATTAACCTATAACACCACATCACTTACCATCCTACTAATCATACACTTATTCTACTAATTCTCTACTACCACAA
Afp	GTAATTTGTAGTCTCCTAAGGTCTGGTAGAGTCCACCTATTCTACTCACAATCTTAAATCATTACACCTAATCATTCACACTCAACCATTCACTATACCTAACTTCATCCCTAATTAACCTATAACACCACATCACTTACCATCCTACTAATCATACACTTATTCTACTAATTCTCTACTACCACAA
Afp	GTCAGCTGAGGGGCTTTCCTCGTGTAACCATCCACCTATTCTACTCACAATCTTAAATCATTACACCTAATCATTCACACTCAACCATTCACTATACCTAACTTCATCCCTAATTAACCTATAACACCACATCACTTACCATCCTACTAATCATACACTTATTCTACTAATTCTCTACTACCACAA
Nkx2-1	TCTGAGCGTTCCCAGGCTTCAAGTGTGAGCTCCACCTATTCTACTCACAATCTTAAATCATTACACCTAATCATTCACACTCACCTTATACTACAACTCACACTCTAACTTACCATCCTACTAATCATACACTTTCACTTATCATAACTCCACTCTACCTATTCTACTAATTCTCTACTACCACAA
Nkx2-1	GAAGAAACTGCTTAGGAGGAAGTGGGTTTCTCCACCTATTCTACTCACAATCTTAAATCATTACACCTAATCATTCACACTCACCTTATACTACAACTCACACTCTAACTTACCATCCTACTAATCATACACTTTCACTTATCATAACTCCACTCTACCTATTCTACTAATTCTCTACTACCACAA
Nkx2-1	GATGAGGATCATTCTGCTTCAATTGGGCGCTCCACCTATTCTACTCACAATCTTAAATCATTACACCTAATCATTCACACTCACCTTATACTACAACTCACACTCTAACTTACCATCCTACTAATCATACACTTTCACTTATCATAACTCCACTCTACCTATTCTACTAATTCTCTACTACCACAA
Nkx2-1	TGTCTAAAGTGGCGGCGTAAATGGCCGGTCTCCACCTATTCTACTCACAATCTTAAATCATTACACCTAATCATTCACACTCACCTTATACTACAACTCACACTCTAACTTACCATCCTACTAATCATACACTTTCACTTATCATAACTCCACTCTACCTATTCTACTAATTCTCTACTACCACAA
Nkx2-1	TCCCGGAGCTCAGCCATGCAAAAGTGCACTTCCACCTATTCTACTCACAATCTTAAATCATTACACCTAATCATTCACACTCACCTTATACTACAACTCACACTCTAACTTACCATCCTACTAATCATACACTTTCACTTATCATAACTCCACTCTACCTATTCTACTAATTCTCTACTACCACAA
Nkx2-1	TCGTTGTCCGGGAGGAGGCGAATATCTCGATCCACCTATTCTACTCACAATCTTAAATCATTACACCTAATCATTCACACTCACCTTATACTACAACTCACACTCTAACTTACCATCCTACTAATCATACACTTTCACTTATCATAACTCCACTCTACCTATTCTACTAATTCTCTACTACCACAA
Nkx2-1	GTTGCAGAGTGGAACTGAGTCTGAACCCGGTCCACCTATTCTACTCACAATCTTAAATCATTACACCTAATCATTCACACTCACCTTATACTACAACTCACACTCTAACTTACCATCCTACTAATCATACACTTTCACTTATCATAACTCCACTCTACCTATTCTACTAATTCTCTACTACCACAA
Nkx2-1	GTTTTCCCTTCCGATGCTTCAGTGAAAGCCTCCACCTATTCTACTCACAATCTTAAATCATTACACCTAATCATTCACACTCACCTTATACTACAACTCACACTCTAACTTACCATCCTACTAATCATACACTTTCACTTATCATAACTCCACTCTACCTATTCTACTAATTCTCTACTACCACAA
Nkx2-1	TGTCTTTCCGAGGACATCCCAGTCCCAGCATCCACCTATTCTACTCACAATCTTAAATCATTACACCTAATCATTCACACTCACCTTATACTACAACTCACACTCTAACTTACCATCCTACTAATCATACACTTTCACTTATCATAACTCCACTCTACCTATTCTACTAATTCTCTACTACCACAA
Nkx2-1	GGCCTGGATACTTCGGCTTCAGAAGCTCCACCTATTCTACTCACAATCTTAAATCATTACACCTAATCATTCACACTCACCTTATACTACAACTCACACTCTAACTTACCATCCTACTAATCATACACTTTCACTTATCATAACTCCACTCTACCTATTCTACTAATTCTCTACTACCACAA
Nkx2-1	ACTCATCGACATGATTCGGCGTCGGCTGGTTCCACCTATTCTACTCACAATCTTAAATCATTACACCTAATCATTCACACTCACCTTATACTACAACTCACACTCTAACTTACCATCCTACTAATCATACACTTTCACTTATCATAACTCCACTCTACCTATTCTACTAATTCTCTACTACCACAA
Nkx2-1	TGTCAGACACTGAGAACGGAGTCGTGTGCTTCCACCTATTCTACTCACAATCTTAAATCATTACACCTAATCATTCACACTCACCTTATACTACAACTCACACTCTAACTTACCATCCTACTAATCATACACTTTCACTTATCATAACTCCACTCTACCTATTCTACTAATTCTCTACTACCACAA
Nkx2-1	CTTTCTTGTAGCTTTCCTCCAGGGGACTCATCCACCTATTCTACTCACAATCTTAAATCATTACACCTAATCATTCACACTCACCTTATACTACAACTCACACTCTAACTTACCATCCTACTAATCATACACTTTCACTTATCATAACTCCACTCTACCTATTCTACTAATTCTCTACTACCACAA
Nkx2-1	GTACTTCTGTTGCTTGAAACGTCGCTCGAGTCCACCTATTCTACTCACAATCTTAAATCATTACACCTAATCATTCACACTCACCTTATACTACAACTCACACTCTAACTTACCATCCTACTAATCATACACTTTCACTTATCATAACTCCACTCTACCTATTCTACTAATTCTCTACTACCACAA
Nkx2-1	AGGGTTTGCCGTCTTTGACTAGGACCGGCATCCACCTATTCTACTCACAATCTTAAATCATTACACCTAATCATTCACACTCACCTTATACTACAACTCACACTCTAACTTACCATCCTACTAATCATACACTTTCACTTATCATAACTCCACTCTACCTATTCTACTAATTCTCTACTACCACAA
Nkx2-1	CATAAAGCAAGGTAGAACAAGACATGGCGCTCCACCTATTCTACTCACAATCTTAAATCATTACACCTAATCATTCACACTCACCTTATACTACAACTCACACTCTAACTTACCATCCTACTAATCATACACTTTCACTTATCATAACTCCACTCTACCTATTCTACTAATTCTCTACTACCACAA
Nkx2-1	TCTTTGCGGAAGGCAGAGGGGAAGCGTTGATCCACCTATTCTACTCACAATCTTAAATCATTACACCTAATCATTCACACTCACCTTATACTACAACTCACACTCTAACTTACCATCCTACTAATCATACACTTTCACTTATCATAACTCCACTCTACCTATTCTACTAATTCTCTACTACCACAA
Nkx2-1	CTTAAAAAAAGTAGAAGCGCGTGGAGCAGCTCCACCTATTCTACTCACAATCTTAAATCATTACACCTAATCATTCACACTCACCTTATACTACAACTCACACTCTAACTTACCATCCTACTAATCATACACTTTCACTTATCATAACTCCACTCTACCTATTCTACTAATTCTCTACTACCACAA
Nkx2-1	GCAGTTTGGTCTTTGTGTACTTTTCCTTGGTCCACCTATTCTACTCACAATCTTAAATCATTACACCTAATCATTCACACTCACCTTATACTACAACTCACACTCTAACTTACCATCCTACTAATCATACACTTTCACTTATCATAACTCCACTCTACCTATTCTACTAATTCTCTACTACCACAA
Nkx2-1	CGTAAAGGGTTGAATTTGCTTGGCTGTTTCTCCACCTATTCTACTCACAATCTTAAATCATTACACCTAATCATTCACACTCACCTTATACTACAACTCACACTCTAACTTACCATCCTACTAATCATACACTTTCACTTATCATAACTCCACTCTACCTATTCTACTAATTCTCTACTACCACAA
Nkx2-1	ACCCCAAATTTGTTCTCTGTCCTTCTCTGTTCCACCTATTCTACTCACAATCTTAAATCATTACACCTAATCATTCACACTCACCTTATACTACAACTCACACTCTAACTTACCATCCTACTAATCATACACTTTCACTTATCATAACTCCACTCTACCTATTCTACTAATTCTCTACTACCACAA
Nkx2-1	CTAAGCTTGGGAACCCATTTGAACTACCAGTCCACCTATTCTACTCACAATCTTAAATCATTACACCTAATCATTCACACTCACCTTATACTACAACTCACACTCTAACTTACCATCCTACTAATCATACACTTTCACTTATCATAACTCCACTCTACCTATTCTACTAATTCTCTACTACCACAA
Nkx2-1	GAAGCATAGAACAGGCTCCAAAACTGTGCCTCCACCTATTCTACTCACAATCTTAAATCATTACACCTAATCATTCACACTCACCTTATACTACAACTCACACTCTAACTTACCATCCTACTAATCATACACTTTCACTTATCATAACTCCACTCTACCTATTCTACTAATTCTCTACTACCACAA
Nkx2-1	GAAAAGTTTTCCGTCTTTAGAGTTCAGGGCTCCACCTATTCTACTCACAATCTTAAATCATTACACCTAATCATTCACACTCACCTTATACTACAACTCACACTCTAACTTACCATCCTACTAATCATACACTTTCACTTATCATAACTCCACTCTACCTATTCTACTAATTCTCTACTACCACAA
Nkx2-1	AGCAAGCTCACTTTGCTGGCAGGGTGCATCTCCACCTATTCTACTCACAATCTTAAATCATTACACCTAATCATTCACACTCACCTTATACTACAACTCACACTCTAACTTACCATCCTACTAATCATACACTTTCACTTATCATAACTCCACTCTACCTATTCTACTAATTCTCTACTACCACAA
Nkx2-1	GTCTGTCCTCCCTTCTGAAACATACAAACATCCACCTATTCTACTCACAATCTTAAATCATTACACCTAATCATTCACACTCACCTTATACTACAACTCACACTCTAACTTACCATCCTACTAATCATACACTTTCACTTATCATAACTCCACTCTACCTATTCTACTAATTCTCTACTACCACAA
Nkx2-1	GTCAGGTACAAATGGGTTATGCTGAAGACTTCCACCTATTCTACTCACAATCTTAAATCATTACACCTAATCATTCACACTCACCTTATACTACAACTCACACTCTAACTTACCATCCTACTAATCATACACTTTCACTTATCATAACTCCACTCTACCTATTCTACTAATTCTCTACTACCACAA
Nkx2-1	CTAAAACAATTTTCTGAAAGGCCAGCCTGGTCCACCTATTCTACTCACAATCTTAAATCATTACACCTAATCATTCACACTCACCTTATACTACAACTCACACTCTAACTTACCATCCTACTAATCATACACTTTCACTTATCATAACTCCACTCTACCTATTCTACTAATTCTCTACTACCACAA
Pvalb	GAAAAGCTGGGCTGGTGGGAGATCCTGTTGTCCACCTATTCTACTCACAATCTTAAATCATTACACCTAATCATTCACACTCACCTACCACACACTATACAATCTCATCTCATCCTTAACCAATATTCCTTAACCCTAATTAACCTATAACACCACATCAATTCTACTAATTCTCTACTACCACAA
Pvalb	GTCTGTCATCGACATCCTGCAACTTGGATGTCCACCTATTCTACTCACAATCTTAAATCATTACACCTAATCATTCACACTCACCTACCACACACTATACAATCTCATCTCATCCTTAACCAATATTCCTTAACCCTAATTAACCTATAACACCACATCAATTCTACTAATTCTCTACTACCACAA
Pvalb	TCCTATCGCCTTCTTGATGTCCTCAGCGCTTCCACCTATTCTACTCACAATCTTAAATCATTACACCTAATCATTCACACTCACCTACCACACACTATACAATCTCATCTCATCCTTAACCAATATTCCTTAACCCTAATTAACCTATAACACCACATCAATTCTACTAATTCTCTACTACCACAA
Pvalb	CTTTTTGTGGTCGAAGGAGTCTGCAGCAGCTCCACCTATTCTACTCACAATCTTAAATCATTACACCTAATCATTCACACTCACCTACCACACACTATACAATCTCATCTCATCCTTAACCAATATTCCTTAACCCTAATTAACCTATAACACCACATCAATTCTACTAATTCTCTACTACCACAA
Pvalb	GGTTCTTTTTCTTCAGGCCCACCATCTGGATCCACCTATTCTACTCACAATCTTAAATCATTACACCTAATCATTCACACTCACCTACCACACACTATACAATCTCATCTCATCCTTAACCAATATTCCTTAACCCTAATTAACCTATAACACCACATCAATTCTACTAATTCTCTACTACCACAA
Pvalb	TCCAGAATATGGAACACCTTCTTCACCTCATCCACCTATTCTACTCACAATCTTAAATCATTACACCTAATCATTCACACTCACCTACCACACACTATACAATCTCATCTCATCCTTAACCAATATTCCTTAACCCTAATTAACCTATAACACCACATCAATTCTACTAATTCTCTACTACCACAA
Pvalb	TCATCCTCCTCAATGAAGCCACTTTTGTCTTCCACCTATTCTACTCACAATCTTAAATCATTACACCTAATCATTCACACTCACCTACCACACACTATACAATCTCATCTCATCCTTAACCAATATTCCTTAACCCTAATTAACCTATAACACCACATCAATTCTACTAATTCTCTACTACCACAA
Pvalb	TCTGAGGAGAAGCCCTTCAGAATGGACCCCTCCACCTATTCTACTCACAATCTTAAATCATTACACCTAATCATTCACACTCACCTACCACACACTATACAATCTCATCTCATCCTTAACCAATATTCCTTAACCCTAATTAACCTATAACACCACATCAATTCTACTAATTCTCTACTACCACAA
Pvalb	GCGTCTTTGTTTCTTTAGCAGACAAGTCTCTCCACCTATTCTACTCACAATCTTAAATCATTACACCTAATCATTCACACTCACCTACCACACACTATACAATCTCATCTCATCCTTAACCAATATTCCTTAACCCTAATTAACCTATAACACCACATCAATTCTACTAATTCTCTACTACCACAA
Pvalb	CAATCTTGCCGTCCCCATCCTTGTCTCCAGTCCACCTATTCTACTCACAATCTTAAATCATTACACCTAATCATTCACACTCACCTACCACACACTATACAATCTCATCTCATCCTTAACCAATATTCCTTAACCCTAATTAACCTATAACACCACATCAATTCTACTAATTCTCTACTACCACAA
Pvalb	CTTTCAGCCACCAGAGTGGAGAATTCTTCATCCACCTATTCTACTCACAATCTTAAATCATTACACCTAATCATTCACACTCACCTACCACACACTATACAATCTCATCTCATCCTTAACCAATATTCCTTAACCCTAATTAACCTATAACACCACATCAATTCTACTAATTCTCTACTACCACAA
Pvalb	TGAACAGAAACTCAGGAGGGCCGCGAGAAGTCCACCTATTCTACTCACAATCTTAAATCATTACACCTAATCATTCACACTCACCTACCACACACTATACAATCTCATCTCATCCTTAACCAATATTCCTTAACCCTAATTAACCTATAACACCACATCAATTCTACTAATTCTCTACTACCACAA
Pvalb	GGCCATAGAGGATGGGGGAGTAAAAAATAACTCCACCTATTCTACTCACAATCTTAAATCATTACACCTAATCATTCACACTCACCTACCACACACTATACAATCTCATCTCATCCTTAACCAATATTCCTTAACCCTAATTAACCTATAACACCACATCAATTCTACTAATTCTCTACTACCACAA
Pvalb	TCCAGCATTTCCAGAAGAATGGCGTCATCCTCCACCTATTCTACTCACAATCTTAAATCATTACACCTAATCATTCACACTCACCTACCACACACTATACAATCTCATCTCATCCTTAACCAATATTCCTTAACCCTAATTAACCTATAACACCACATCAATTCTACTAATTCTCTACTACCACAA
Pvalb	GTGGTGTCCGATTGGTACAGCCTTTATTGTTCCACCTATTCTACTCACAATCTTAAATCATTACACCTAATCATTCACACTCACCTACCACACACTATACAATCTCATCTCATCCTTAACCAATATTCCTTAACCCTAATTAACCTATAACACCACATCAATTCTACTAATTCTCTACTACCACAA
Pvalb	GAAAAAAAACTTGCCAAACCAACACCCTGCTCCACCTATTCTACTCACAATCTTAAATCATTACACCTAATCATTCACACTCACCTACCACACACTATACAATCTCATCTCATCCTTAACCAATATTCCTTAACCCTAATTAACCTATAACACCACATCAATTCTACTAATTCTCTACTACCACAA
Pvalb	TCTACTATACCCCCACTGCCCTAAAAAGTCCACCTATTCTACTCACAATCTTAAATCATTACACCTAATCATTCACACTCACCTACCACACACTATACAATCTCATCTCATCCTTAACCAATATTCCTTAACCCTAATTAACCTATAACACCACATCAATTCTACTAATTCTCTACTACCACAA
Pvalb	GGCGTTGTCCTTTGACTTATCTCACTTCCACCTATTCTACTCACAATCTTAAATCATTACACCTAATCATTCACACTCACCTACCACACACTATACAATCTCATCTCATCCTTAACCAATATTCCTTAACCCTAATTAACCTATAACACCACATCAATTCTACTAATTCTCTACTACCACAA
Pvalb	CATGAGCACTCAGTACCAAGCAGGCAGGAGTCCACCTATTCTACTCACAATCTTAAATCATTACACCTAATCATTCACACTCACCTACCACACACTATACAATCTCATCTCATCCTTAACCAATATTCCTTAACCCTAATTAACCTATAACACCACATCAATTCTACTAATTCTCTACTACCACAA
Pvalb	GGGAAAGGTGCAGAGATTGAACGAGGTGGCTCCACCTATTCTACTCACAATCTTAAATCATTACACCTAATCATTCACACTCACCTACCACACACTATACAATCTCATCTCATCCTTAACCAATATTCCTTAACCCTAATTAACCTATAACACCACATCAATTCTACTAATTCTCTACTACCACAA
Pvalb	GGCAGTTTCTGTATCTTTAAGATGGACGTCCACCTATTCTACTCACAATCTTAAATCATTACACCTAATCATTCACACTCACCTACCACACACTATACAATCTCATCTCATCCTTAACCAATATTCCTTAACCCTAATTAACCTATAACACCACATCAATTCTACTAATTCTCTACTACCACAA
Pvalb	GACTCAACCCCTTCCCTTCCCTTCTGCTCTTCCACCTATTCTACTCACAATCTTAAATCATTACACCTAATCATTCACACTCACCTACCACACACTATACAATCTCATCTCATCCTTAACCAATATTCCTTAACCCTAATTAACCTATAACACCACATCAATTCTACTAATTCTCTACTACCACAA
Pvalb	CATTGGAGTCCTTTGATCTAGCTAGTCCTGTCCACCTATTCTACTCACAATCTTAAATCATTACACCTAATCATTCACACTCACCTACCACACACTATACAATCTCATCTCATCCTTAACCAATATTCCTTAACCCTAATTAACCTATAACACCACATCAATTCTACTAATTCTCTACTACCACAA
Nxph4	CAAAGAGCAAGAGGAGCCATTCCGGGAGCATCCACCTATTCTACTCACAATCTTAAATCATTACACCTAATCATTCACACTCTTCTCAACTCTCATCATTACCTAACCCTCATCCTTAACCAATATTCCTTAACTCACTTATCATAACTCCACTCTACCTATTCTACTAATTCTCTACTACCACAA
Nxph4	GATCTGGCCACAGACAGCCTTCCTAAGGAGTCCACCTATTCTACTCACAATCTTAAATCATTACACCTAATCATTCACACTCTTCTCAACTCTCATCATTACCTAACCCTCATCCTTAACCAATATTCCTTAACTCACTTATCATAACTCCACTCTACCTATTCTACTAATTCTCTACTACCACAA
Nxph4	CTTTAATGGATGGCTTCCTCTTGGTGCGCGTCCACCTATTCTACTCACAATCTTAAATCATTACACCTAATCATTCACACTCTTCTCAACTCTCATCATTACCTAACCCTCATCCTTAACCAATATTCCTTAACTCACTTATCATAACTCCACTCTACCTATTCTACTAATTCTCTACTACCACAA
Nxph4	AGTCCCCCCAGCCGAAAATCTTCTTGGCTCTCCACCTATTCTACTCACAATCTTAAATCATTACACCTAATCATTCACACTCTTCTCAACTCTCATCATTACCTAACCCTCATCCTTAACCAATATTCCTTAACTCACTTATCATAACTCCACTCTACCTATTCTACTAATTCTCTACTACCACAA
Nxph4	GCGAGAACTTGAGGGTATGCACACGAAAGTTCCACCTATTCTACTCACAATCTTAAATCATTACACCTAATCATTCACACTCTTCTCAACTCTCATCATTACCTAACCCTCATCCTTAACCAATATTCCTTAACTCACTTATCATAACTCCACTCTACCTATTCTACTAATTCTCTACTACCACAA
Nxph4	TCACATGGTCCACGATCTTGCCGGTCACCATCCACCTATTCTACTCACAATCTTAAATCATTACACCTAATCATTCACACTCTTCTCAACTCTCATCATTACCTAACCCTCATCCTTAACCAATATTCCTTAACTCACTTATCATAACTCCACTCTACCTATTCTACTAATTCTCTACTACCACAA
Nxph4	GTGACGGAAGTACACACTGAAGGTACTCCACCTATTCTACTCACAATCTTAAATCATTACACCTAATCATTCACACTCTTCTCAACTCTCATCATTACCTAACCCTCATCCTTAACCAATATTCCTTAACTCACTTATCATAACTCCACTCTACCTATTCTACTAATTCTCTACTACCACAA
Nxph4	ACGATACTGACGCTTAGGTTACCCAGGCTGTCCACCTATTCTACTCACAATCTTAAATCATTACACCTAATCATTCACACTCTTCTCAACTCTCATCATTACCTAACCCTCATCCTTAACCAATATTCCTTAACTCACTTATCATAACTCCACTCTACCTATTCTACTAATTCTCTACTACCACAA
Nxph4	CTTCAAGTGCCAGCGTGGACTGTAGAGGGTTCCACCTATTCTACTCACAATCTTAAATCATTACACCTAATCATTCACACTCTTCTCAACTCTCATCATTACCTAACCCTCATCCTTAACCAATATTCCTTAACTCACTTATCATAACTCCACTCTACCTATTCTACTAATTCTCTACTACCACAA
Nxph4	AGCGCGGTTTGTCTTCTCATATTCCACGTGTCCACCTATTCTACTCACAATCTTAAATCATTACACCTAATCATTCACACTCTTCTCAACTCTCATCATTACCTAACCCTCATCCTTAACCAATATTCCTTAACTCACTTATCATAACTCCACTCTACCTATTCTACTAATTCTCTACTACCACAA
Nxph4	CAGATGACTTTGAAGGGCTTGGCGCAGAGCTCCACCTATTCTACTCACAATCTTAAATCATTACACCTAATCATTCACACTCTTCTCAACTCTCATCATTACCTAACCCTCATCCTTAACCAATATTCCTTAACTCACTTATCATAACTCCACTCTACCTATTCTACTAATTCTCTACTACCACAA
Nxph4	GTTTGTAGTCAAAACTGAGGAAGGAGACGATCCACCTATTCTACTCACAATCTTAAATCATTACACCTAATCATTCACACTCTTCTCAACTCTCATCATTACCTAACCCTCATCCTTAACCAATATTCCTTAACTCACTTATCATAACTCCACTCTACCTATTCTACTAATTCTCTACTACCACAA
Nxph4	GGAAGTTATAGTCTGGGCACACCTTCTGCATCCACCTATTCTACTCACAATCTTAAATCATTACACCTAATCATTCACACTCTTCTCAACTCTCATCATTACCTAACCCTCATCCTTAACCAATATTCCTTAACTCACTTATCATAACTCCACTCTACCTATTCTACTAATTCTCTACTACCACAA
Nxph4	CTAGTGAGACTGCGATCTGGTGGGAAGCTCTCCACCTATTCTACTCACAATCTTAAATCATTACACCTAATCATTCACACTCTTCTCAACTCTCATCATTACCTAACCCTCATCCTTAACCAATATTCCTTAACTCACTTATCATAACTCCACTCTACCTATTCTACTAATTCTCTACTACCACAA
Nxph4	CATAGTGGAAGAAGTGGGGGCAGTCACAGGTCCACCTATTCTACTCACAATCTTAAATCATTACACCTAATCATTCACACTCTTCTCAACTCTCATCATTACCTAACCCTCATCCTTAACCAATATTCCTTAACTCACTTATCATAACTCCACTCTACCTATTCTACTAATTCTCTACTACCACAA
Nxph4	CTGATAGTCCCGGGGAAGGCTGTTTTTCTCTCCACCTATTCTACTCACAATCTTAAATCATTACACCTAATCATTCACACTCTTCTCAACTCTCATCATTACCTAACCCTCATCCTTAACCAATATTCCTTAACTCACTTATCATAACTCCACTCTACCTATTCTACTAATTCTCTACTACCACAA
Nxph4	TCGGTACCACAAGGAAATAGAGGGCCACACTCCACCTATTCTACTCACAATCTTAAATCATTACACCTAATCATTCACACTCTTCTCAACTCTCATCATTACCTAACCCTCATCCTTAACCAATATTCCTTAACTCACTTATCATAACTCCACTCTACCTATTCTACTAATTCTCTACTACCACAA
Nxph4	GTTTGAAAAAGACCACCCCAGCCTCAGGGATCCACCTATTCTACTCACAATCTTAAATCATTACACCTAATCATTCACACTCTTCTCAACTCTCATCATTACCTAACCCTCATCCTTAACCAATATTCCTTAACTCACTTATCATAACTCCACTCTACCTATTCTACTAATTCTCTACTACCACAA
Nxph4	CTAAGAAGACCTCAAGCCCCACCTATCGTGTCCACCTATTCTACTCACAATCTTAAATCATTACACCTAATCATTCACACTCTTCTCAACTCTCATCATTACCTAACCCTCATCCTTAACCAATATTCCTTAACTCACTTATCATAACTCCACTCTACCTATTCTACTAATTCTCTACTACCACAA
Nxph4	CCATTAATACTGCGGCGTGGGCAATACGCATCCACCTATTCTACTCACAATCTTAAATCATTACACCTAATCATTCACACTCTTCTCAACTCTCATCATTACCTAACCCTCATCCTTAACCAATATTCCTTAACTCACTTATCATAACTCCACTCTACCTATTCTACTAATTCTCTACTACCACAA
Nxph4	CATTTACAGTCTTAGGGGAGGGGAGGACCATCCACCTATTCTACTCACAATCTTAAATCATTACACCTAATCATTCACACTCTTCTCAACTCTCATCATTACCTAACCCTCATCCTTAACCAATATTCCTTAACTCACTTATCATAACTCCACTCTACCTATTCTACTAATTCTCTACTACCACAA
Nxph4	GTTAGGAAGAAGGCAGGACTGACATGGGGCTCCACCTATTCTACTCACAATCTTAAATCATTACACCTAATCATTCACACTCTTCTCAACTCTCATCATTACCTAACCCTCATCCTTAACCAATATTCCTTAACTCACTTATCATAACTCCACTCTACCTATTCTACTAATTCTCTACTACCACAA
Nxph4	CTTTATTTTGTTCCCTCCCCGTCTGTTTTGTCCACCTATTCTACTCACAATCTTAAATCATTACACCTAATCATTCACACTCTTCTCAACTCTCATCATTACCTAACCCTCATCCTTAACCAATATTCCTTAACTCACTTATCATAACTCCACTCTACCTATTCTACTAATTCTCTACTACCACAA
Tmem141	CCAGATTCACCATGGTTGGTCAGGTTCTGCTCTCATATACACTATCCAACACCTCAATCATTACACCTAATCATTCACACTCACTCCTCTATCTAACTAATACTCATACCTAATTAACCTATAACACCACATCACTTACCATCCTACTAATCATACACTTATTCTACTAATTCTCTACTACCACAA
Tmem141	TCAGGTCAGCATCGTAGGGTCAGCTCTCTGTCTCATATACACTATCCAACACCTCAATCATTACACCTAATCATTCACACTCACTCCTCTATCTAACTAATACTCATACCTAATTAACCTATAACACCACATCACTTACCATCCTACTAATCATACACTTATTCTACTAATTCTCTACTACCACAA
Tmem141	CTATCCCTAAGTCAGGAGGGTTCCCCCACTTCTCATATACACTATCCAACACCTCAATCATTACACCTAATCATTCACACTCACTCCTCTATCTAACTAATACTCATACCTAATTAACCTATAACACCACATCACTTACCATCCTACTAATCATACACTTATTCTACTAATTCTCTACTACCACAA
Tmem141	GATATATTCCACCCTCCCCTAAACCCTCTCATATACACTATCCAACACCTCAATCATTACACCTAATCATTCACACTCACTCCTCTATCTAACTAATACTCATACCTAATTAACCTATAACACCACATCACTTACCATCCTACTAATCATACACTTATTCTACTAATTCTCTACTACCACAA
Tmem141	TGCTTCTCCTTTAGCCACGACCTGGCCTTGTCTCATATACACTATCCAACACCTCAATCATTACACCTAATCATTCACACTCACTCCTCTATCTAACTAATACTCATACCTAATTAACCTATAACACCACATCACTTACCATCCTACTAATCATACACTTATTCTACTAATTCTCTACTACCACAA
Tmem141	GTGTTCGTGGCTCAGTTCTCTTTCCTCGCCTCTCATATACACTATCCAACACCTCAATCATTACACCTAATCATTCACACTCACTCCTCTATCTAACTAATACTCATACCTAATTAACCTATAACACCACATCACTTACCATCCTACTAATCATACACTTATTCTACTAATTCTCTACTACCACAA
Tmem141	GCAAATTCCTCGAGTCCCTGGGATTAGGGGTCTCATATACACTATCCAACACCTCAATCATTACACCTAATCATTCACACTCACTCCTCTATCTAACTAATACTCATACCTAATTAACCTATAACACCACATCACTTACCATCCTACTAATCATACACTTATTCTACTAATTCTCTACTACCACAA
Tmem141	GTGACAAAAGTGAAAACGCCCTTCATGAAGTCTCATATACACTATCCAACACCTCAATCATTACACCTAATCATTCACACTCACTCCTCTATCTAACTAATACTCATACCTAATTAACCTATAACACCACATCACTTACCATCCTACTAATCATACACTTATTCTACTAATTCTCTACTACCACAA
Tmem141	GAACATCAGCAGGCCAAAAGTCGCACCAGTTCTCATATACACTATCCAACACCTCAATCATTACACCTAATCATTCACACTCACTCCTCTATCTAACTAATACTCATACCTAATTAACCTATAACACCACATCACTTACCATCCTACTAATCATACACTTATTCTACTAATTCTCTACTACCACAA
Tmem141	CTGCACAGGGTATGGAAACTTCCTCTTCTCATATACACTATCCAACACCTCAATCATTACACCTAATCATTCACACTCACTCCTCTATCTAACTAATACTCATACCTAATTAACCTATAACACCACATCACTTACCATCCTACTAATCATACACTTATTCTACTAATTCTCTACTACCACAA
Tmem141	AGATCCTGCAATGGCAGACACTAGGAAGCTTCTCATATACACTATCCAACACCTCAATCATTACACCTAATCATTCACACTCACTCCTCTATCTAACTAATACTCATACCTAATTAACCTATAACACCACATCACTTACCATCCTACTAATCATACACTTATTCTACTAATTCTCTACTACCACAA
Tmem141	ACACTCCATACTTGTCACTCTGTAGCTGGCTCTCATATACACTATCCAACACCTCAATCATTACACCTAATCATTCACACTCACTCCTCTATCTAACTAATACTCATACCTAATTAACCTATAACACCACATCACTTACCATCCTACTAATCATACACTTATTCTACTAATTCTCTACTACCACAA
Tmem141	GGTCTCCAGGAAGAGCCAGAGATTGCTGCATCTCATATACACTATCCAACACCTCAATCATTACACCTAATCATTCACACTCACTCCTCTATCTAACTAATACTCATACCTAATTAACCTATAACACCACATCACTTACCATCCTACTAATCATACACTTATTCTACTAATTCTCTACTACCACAA
Tmem141	AGGATCTGTGCTTATGTCTTTGGGGAGCTGTCTCATATACACTATCCAACACCTCAATCATTACACCTAATCATTCACACTCACTCCTCTATCTAACTAATACTCATACCTAATTAACCTATAACACCACATCACTTACCATCCTACTAATCATACACTTATTCTACTAATTCTCTACTACCACAA
Tmem141	GATCTTCCCTGCTTCGCATCCTGCACCTCATCTCATATACACTATCCAACACCTCAATCATTACACCTAATCATTCACACTCACTCCTCTATCTAACTAATACTCATACCTAATTAACCTATAACACCACATCACTTACCATCCTACTAATCATACACTTATTCTACTAATTCTCTACTACCACAA
Tmem141	CTGGAGTTAGATGACGTTAGATCTGTGCTCTCTCATATACACTATCCAACACCTCAATCATTACACCTAATCATTCACACTCACTCCTCTATCTAACTAATACTCATACCTAATTAACCTATAACACCACATCACTTACCATCCTACTAATCATACACTTATTCTACTAATTCTCTACTACCACAA
Tmem141	GTGTGTGTGTTTGCTGAGGTAGGAGGGACTTCTCATATACACTATCCAACACCTCAATCATTACACCTAATCATTCACACTCACTCCTCTATCTAACTAATACTCATACCTAATTAACCTATAACACCACATCACTTACCATCCTACTAATCATACACTTATTCTACTAATTCTCTACTACCACAA
Tmem141	TGTAGGAGAGAGATGACACTAGAGGATGCATCTCATATACACTATCCAACACCTCAATCATTACACCTAATCATTCACACTCACTCCTCTATCTAACTAATACTCATACCTAATTAACCTATAACACCACATCACTTACCATCCTACTAATCATACACTTATTCTACTAATTCTCTACTACCACAA
Tmem141	CACAGGTTTTTCAGGCAGGACCCCACATGCTCTCATATACACTATCCAACACCTCAATCATTACACCTAATCATTCACACTCACTCCTCTATCTAACTAATACTCATACCTAATTAACCTATAACACCACATCACTTACCATCCTACTAATCATACACTTATTCTACTAATTCTCTACTACCACAA
Tmem141	GGCAGGTCCTGGATTTGGTGCAGCAGTAGTTCTCATATACACTATCCAACACCTCAATCATTACACCTAATCATTCACACTCACTCCTCTATCTAACTAATACTCATACCTAATTAACCTATAACACCACATCACTTACCATCCTACTAATCATACACTTATTCTACTAATTCTCTACTACCACAA
Tmem141	TGAGGCTCCTTGCTGCTCTGCGGAAGATCTTCTCATATACACTATCCAACACCTCAATCATTACACCTAATCATTCACACTCACTCCTCTATCTAACTAATACTCATACCTAATTAACCTATAACACCACATCACTTACCATCCTACTAATCATACACTTATTCTACTAATTCTCTACTACCACAA
Tmem141	CAGCAGCTGGGTGCAACAGGATTCAAGCCTTCTCATATACACTATCCAACACCTCAATCATTACACCTAATCATTCACACTCACTCCTCTATCTAACTAATACTCATACCTAATTAACCTATAACACCACATCACTTACCATCCTACTAATCATACACTTATTCTACTAATTCTCTACTACCACAA
Tmem141	ACTCAAGTCTCTCTCAACACATGCAGGCTGTCTCATATACACTATCCAACACCTCAATCATTACACCTAATCATTCACACTCACTCCTCTATCTAACTAATACTCATACCTAATTAACCTATAACACCACATCACTTACCATCCTACTAATCATACACTTATTCTACTAATTCTCTACTACCACAA
Tmem141	TCTCCTTGGATTTGGGGCAGAGATCAGAGATCTCATATACACTATCCAACACCTCAATCATTACACCTAATCATTCACACTCACTCCTCTATCTAACTAATACTCATACCTAATTAACCTATAACACCACATCACTTACCATCCTACTAATCATACACTTATTCTACTAATTCTCTACTACCACAA
Tmem141	GGACAAGCCATTTATTAGCTACAACTCTCCTCTCATATACACTATCCAACACCTCAATCATTACACCTAATCATTCACACTCACTCCTCTATCTAACTAATACTCATACCTAATTAACCTATAACACCACATCACTTACCATCCTACTAATCATACACTTATTCTACTAATTCTCTACTACCACAA
Tmem141	CGTGTTTAATTGCTTCAGAGCTCACATAGGTCTCATATACACTATCCAACACCTCAATCATTACACCTAATCATTCACACTCACTCCTCTATCTAACTAATACTCATACCTAATTAACCTATAACACCACATCACTTACCATCCTACTAATCATACACTTATTCTACTAATTCTCTACTACCACAA
Npas1	ACTCGGGAATTCAGGTGCGAAGGAGTCGCATCTCATATACACTATCCAACACCTCAATCATTACACCTAATCATTCACACTCACCTTATACTACAACTCACACTCTAACCTAATTAACCTATAACACCACATCATCACTTATCATAACTCCACTCTACCTATTCTACTAATTCTCTACTACCACAA
Npas1	CTTGACCATCAGCCCAGGCAGGAAATCCCATCTCATATACACTATCCAACACCTCAATCATTACACCTAATCATTCACACTCACCTTATACTACAACTCACACTCTAACCTAATTAACCTATAACACCACATCATCACTTATCATAACTCCACTCTACCTATTCTACTAATTCTCTACTACCACAA
Npas1	GAACTCCAGATTTTCCTTCCCGCGTCGCCATCTCATATACACTATCCAACACCTCAATCATTACACCTAATCATTCACACTCACCTTATACTACAACTCACACTCTAACCTAATTAACCTATAACACCACATCATCACTTATCATAACTCCACTCTACCTATTCTACTAATTCTCTACTACCACAA
Npas1	TGACGCTAAGACGCACGATGGACGCCTTGTTCTCATATACACTATCCAACACCTCAATCATTACACCTAATCATTCACACTCACCTTATACTACAACTCACACTCTAACCTAATTAACCTATAACACCACATCATCACTTATCATAACTCCACTCTACCTATTCTACTAATTCTCTACTACCACAA
Npas1	CTCGAAGACTTCAGAGACCAGAGCCACAGGTCTCATATACACTATCCAACACCTCAATCATTACACCTAATCATTCACACTCACCTTATACTACAACTCACACTCTAACCTAATTAACCTATAACACCACATCATCACTTATCATAACTCCACTCTACCTATTCTACTAATTCTCTACTACCACAA
Npas1	CCAAGGACTGTAGGATGTGTCCACCTAGGTTCTCATATACACTATCCAACACCTCAATCATTACACCTAATCATTCACACTCACCTTATACTACAACTCACACTCTAACCTAATTAACCTATAACACCACATCATCACTTATCATAACTCCACTCTACCTATTCTACTAATTCTCTACTACCACAA
Npas1	TCCCTTCCTGGTTCAAAGCGAACACGAAGCTCTCATATACACTATCCAACACCTCAATCATTACACCTAATCATTCACACTCACCTTATACTACAACTCACACTCTAACCTAATTAACCTATAACACCACATCATCACTTATCATAACTCCACTCTACCTATTCTACTAATTCTCTACTACCACAA
Npas1	GTAGATGGACACTGTCTCTGAGATGTAGAGTCTCATATACACTATCCAACACCTCAATCATTACACCTAATCATTCACACTCACCTTATACTACAACTCACACTCTAACCTAATTAACCTATAACACCACATCATCACTTATCATAACTCCACTCTACCTATTCTACTAATTCTCTACTACCACAA
Npas1	AGGATGGATGTAGTCGAAGACGCTGCTGCCTCTCATATACACTATCCAACACCTCAATCATTACACCTAATCATTCACACTCACCTTATACTACAACTCACACTCTAACCTAATTAACCTATAACACCACATCATCACTTATCATAACTCCACTCTACCTATTCTACTAATTCTCTACTACCACAA
Npas1	AGCCCGCAATCCAAGTTGCTCTAGGACCTCTCTCATATACACTATCCAACACCTCAATCATTACACCTAATCATTCACACTCACCTTATACTACAACTCACACTCTAACCTAATTAACCTATAACACCACATCATCACTTATCATAACTCCACTCTACCTATTCTACTAATTCTCTACTACCACAA
Npas1	ACAAAGAAGGACCGCTCTTGGGCTCGGAAGTCTCATATACACTATCCAACACCTCAATCATTACACCTAATCATTCACACTCACCTTATACTACAACTCACACTCTAACCTAATTAACCTATAACACCACATCATCACTTATCATAACTCCACTCTACCTATTCTACTAATTCTCTACTACCACAA
Npas1	CTTTGACATTCAGGCCCCTCTTGGTGAGGGTCTCATATACACTATCCAACACCTCAATCATTACACCTAATCATTCACACTCACCTTATACTACAACTCACACTCTAACCTAATTAACCTATAACACCACATCATCACTTATCATAACTCCACTCTACCTATTCTACTAATTCTCTACTACCACAA
Npas1	GCCCTGTCACATGAATGACCTTGTACCCCGTCTCATATACACTATCCAACACCTCAATCATTACACCTAATCATTCACACTCACCTTATACTACAACTCACACTCTAACCTAATTAACCTATAACACCACATCATCACTTATCATAACTCCACTCTACCTATTCTACTAATTCTCTACTACCACAA
Npas1	TCATGTGTCCGTGCAAAGGCAGCTCAGCCATCTCATATACACTATCCAACACCTCAATCATTACACCTAATCATTCACACTCACCTTATACTACAACTCACACTCTAACCTAATTAACCTATAACACCACATCATCACTTATCATAACTCCACTCTACCTATTCTACTAATTCTCTACTACCACAA
Npas1	TGCTCTCACAAGCAAGGATGGTGAGGCCCATCTCATATACACTATCCAACACCTCAATCATTACACCTAATCATTCACACTCACCTTATACTACAACTCACACTCTAACCTAATTAACCTATAACACCACATCATCACTTATCATAACTCCACTCTACCTATTCTACTAATTCTCTACTACCACAA
Npas1	TCTGAGGGCCCCATGTCCATATGGTCTCTCATATACACTATCCAACACCTCAATCATTACACCTAATCATTCACACTCACCTTATACTACAACTCACACTCTAACCTAATTAACCTATAACACCACATCATCACTTATCATAACTCCACTCTACCTATTCTACTAATTCTCTACTACCACAA
Npas1	TCCTGTCCATGAACAAACTGGTAGCAGCTGTCTCATATACACTATCCAACACCTCAATCATTACACCTAATCATTCACACTCACCTTATACTACAACTCACACTCTAACCTAATTAACCTATAACACCACATCATCACTTATCATAACTCCACTCTACCTATTCTACTAATTCTCTACTACCACAA
Npas1	CTTTGTCCAGCAGGTCCAGATGGCTTTGGCTCTCATATACACTATCCAACACCTCAATCATTACACCTAATCATTCACACTCACCTTATACTACAACTCACACTCTAACCTAATTAACCTATAACACCACATCATCACTTATCATAACTCCACTCTACCTATTCTACTAATTCTCTACTACCACAA
Npas1	GCAGCCAACGGTAGTAACCAGTCACCACCTTCTCATATACACTATCCAACACCTCAATCATTACACCTAATCATTCACACTCACCTTATACTACAACTCACACTCTAACCTAATTAACCTATAACACCACATCATCACTTATCATAACTCCACTCTACCTATTCTACTAATTCTCTACTACCACAA
Npas1	CATTGCTGAGCACGTGACTGACCCACAGCATCTCATATACACTATCCAACACCTCAATCATTACACCTAATCATTCACACTCACCTTATACTACAACTCACACTCTAACCTAATTAACCTATAACACCACATCATCACTTATCATAACTCCACTCTACCTATTCTACTAATTCTCTACTACCACAA
Npas1	TGGAAGGCATCCAGGGGTGTTTGACTACCTTCTCATATACACTATCCAACACCTCAATCATTACACCTAATCATTCACACTCACCTTATACTACAACTCACACTCTAACCTAATTAACCTATAACACCACATCATCACTTATCATAACTCCACTCTACCTATTCTACTAATTCTCTACTACCACAA
Npas1	GATGGCTCCTCCTGAGACACAATAGCTGGATCTCATATACACTATCCAACACCTCAATCATTACACCTAATCATTCACACTCACCTTATACTACAACTCACACTCTAACCTAATTAACCTATAACACCACATCATCACTTATCATAACTCCACTCTACCTATTCTACTAATTCTCTACTACCACAA
Npas1	TCCACTTTGATGCGTTTGCCTCGGGCCTGATCTCATATACACTATCCAACACCTCAATCATTACACCTAATCATTCACACTCACCTTATACTACAACTCACACTCTAACCTAATTAACCTATAACACCACATCATCACTTATCATAACTCCACTCTACCTATTCTACTAATTCTCTACTACCACAA
Npas1	ACTGTCCTCTGAGCCTCTAGCTTCCTTCGGTCTCATATACACTATCCAACACCTCAATCATTACACCTAATCATTCACACTCACCTTATACTACAACTCACACTCTAACCTAATTAACCTATAACACCACATCATCACTTATCATAACTCCACTCTACCTATTCTACTAATTCTCTACTACCACAA
Npas1	ACAGAAGTGAATTCTGGCCGAGGTGGAGCCTCTCATATACACTATCCAACACCTCAATCATTACACCTAATCATTCACACTCACCTTATACTACAACTCACACTCTAACCTAATTAACCTATAACACCACATCATCACTTATCATAACTCCACTCTACCTATTCTACTAATTCTCTACTACCACAA
Npas1	TGTGGATACATCAGGCTCAACTCCGCAGGGTCTCATATACACTATCCAACACCTCAATCATTACACCTAATCATTCACACTCACCTTATACTACAACTCACACTCTAACCTAATTAACCTATAACACCACATCATCACTTATCATAACTCCACTCTACCTATTCTACTAATTCTCTACTACCACAA
Npas1	TCTTCAGTCTCCCTTCCGCTGCACCCTAGTTCTCATATACACTATCCAACACCTCAATCATTACACCTAATCATTCACACTCACCTTATACTACAACTCACACTCTAACCTAATTAACCTATAACACCACATCATCACTTATCATAACTCCACTCTACCTATTCTACTAATTCTCTACTACCACAA
Npas1	GTGTCTCAGGTTTGGCCCTCTGGTGTTACATCTCATATACACTATCCAACACCTCAATCATTACACCTAATCATTCACACTCACCTTATACTACAACTCACACTCTAACCTAATTAACCTATAACACCACATCATCACTTATCATAACTCCACTCTACCTATTCTACTAATTCTCTACTACCACAA
Neu4	CTAGAGCCAAGCCTTAGGTCCTCTGGGTCTTCTCATATACACTATCCAACACCTCAATCATTACACCTAATCATTCACACTCCTACAATCCTCTTAACTAACCATCAACTCATCCTTAACCAATATTCCTTAACTCACTTATCATAACTCCACTCTACCTATTCTACTAATTCTCTACTACCACAA
Neu4	CTTCCAGTAGGAGCAAGGTACCAGGGAGTGTCTCATATACACTATCCAACACCTCAATCATTACACCTAATCATTCACACTCCTACAATCCTCTTAACTAACCATCAACTCATCCTTAACCAATATTCCTTAACTCACTTATCATAACTCCACTCTACCTATTCTACTAATTCTCTACTACCACAA
Neu4	TCTGGAAGAGCACCGTTCTCCTGGGAACACTCTCATATACACTATCCAACACCTCAATCATTACACCTAATCATTCACACTCCTACAATCCTCTTAACTAACCATCAACTCATCCTTAACCAATATTCCTTAACTCACTTATCATAACTCCACTCTACCTATTCTACTAATTCTCTACTACCACAA
Neu4	TCATCAGGGCTAAGTCGCTGTTCCGCGAAGTCTCATATACACTATCCAACACCTCAATCATTACACCTAATCATTCACACTCCTACAATCCTCTTAACTAACCATCAACTCATCCTTAACCAATATTCCTTAACTCACTTATCATAACTCCACTCTACCTATTCTACTAATTCTCTACTACCACAA
Neu4	GTTCATAGACCTGTGCTCCTCCAGTACTGCTCTCATATACACTATCCAACACCTCAATCATTACACCTAATCATTCACACTCCTACAATCCTCTTAACTAACCATCAACTCATCCTTAACCAATATTCCTTAACTCACTTATCATAACTCCACTCTACCTATTCTACTAATTCTCTACTACCACAA
Neu4	AGATGGTACCAGAGTGCTCATCCAGCACCGTCTCATATACACTATCCAACACCTCAATCATTACACCTAATCATTCACACTCCTACAATCCTCTTAACTAACCATCAACTCATCCTTAACCAATATTCCTTAACTCACTTATCATAACTCCACTCTACCTATTCTACTAATTCTCTACTACCACAA
Neu4	AGTGAGATCTCGAACACTGCCCCAGGTGAGTCTCATATACACTATCCAACACCTCAATCATTACACCTAATCATTCACACTCCTACAATCCTCTTAACTAACCATCAACTCATCCTTAACCAATATTCCTTAACTCACTTATCATAACTCCACTCTACCTATTCTACTAATTCTCTACTACCACAA
Neu4	CGTCGGTCCACATGATAGGTGTAAGCAGGATCTCATATACACTATCCAACACCTCAATCATTACACCTAATCATTCACACTCCTACAATCCTCTTAACTAACCATCAACTCATCCTTAACCAATATTCCTTAACTCACTTATCATAACTCCACTCTACCTATTCTACTAATTCTCTACTACCACAA
Neu4	GTAGAATGCCAAGGAGTGGGGACTGGTCCATCTCATATACACTATCCAACACCTCAATCATTACACCTAATCATTCACACTCCTACAATCCTCTTAACTAACCATCAACTCATCCTTAACCAATATTCCTTAACTCACTTATCATAACTCCACTCTACCTATTCTACTAATTCTCTACTACCACAA
Neu4	AGCCAGTTGGCACTCTCCAGAGCGTAGTCTCATATACACTATCCAACACCTCAATCATTACACCTAATCATTCACACTCCTACAATCCTCTTAACTAACCATCAACTCATCCTTAACCAATATTCCTTAACTCACTTATCATAACTCCACTCTACCTATTCTACTAATTCTCTACTACCACAA
Neu4	GGTTACCCAGAGGGCTTCGAGCATTACAGTTCTCATATACACTATCCAACACCTCAATCATTACACCTAATCATTCACACTCCTACAATCCTCTTAACTAACCATCAACTCATCCTTAACCAATATTCCTTAACTCACTTATCATAACTCCACTCTACCTATTCTACTAATTCTCTACTACCACAA
Neu4	TGGAGCTAGGAAGCCCACAATGCTACCCTGTCTCATATACACTATCCAACACCTCAATCATTACACCTAATCATTCACACTCCTACAATCCTCTTAACTAACCATCAACTCATCCTTAACCAATATTCCTTAACTCACTTATCATAACTCCACTCTACCTATTCTACTAATTCTCTACTACCACAA
Neu4	GATTGAAGCATGGGGAATGTGGGGTGTTCCTCTCATATACACTATCCAACACCTCAATCATTACACCTAATCATTCACACTCCTACAATCCTCTTAACTAACCATCAACTCATCCTTAACCAATATTCCTTAACTCACTTATCATAACTCCACTCTACCTATTCTACTAATTCTCTACTACCACAA
Neu4	ACGTTCAAGAAGACCTCTGGCACCTTCCCCTCTCATATACACTATCCAACACCTCAATCATTACACCTAATCATTCACACTCCTACAATCCTCTTAACTAACCATCAACTCATCCTTAACCAATATTCCTTAACTCACTTATCATAACTCCACTCTACCTATTCTACTAATTCTCTACTACCACAA
Neu4	TGACCCAGGCTCTAGGCCATGATTCTCTGGTCTCATATACACTATCCAACACCTCAATCATTACACCTAATCATTCACACTCCTACAATCCTCTTAACTAACCATCAACTCATCCTTAACCAATATTCCTTAACTCACTTATCATAACTCCACTCTACCTATTCTACTAATTCTCTACTACCACAA
Neu4	ACATTCCGGAGTCCAGGATGTCTTATCTCCTCTCATATACACTATCCAACACCTCAATCATTACACCTAATCATTCACACTCCTACAATCCTCTTAACTAACCATCAACTCATCCTTAACCAATATTCCTTAACTCACTTATCATAACTCCACTCTACCTATTCTACTAATTCTCTACTACCACAA
Neu4	GAATATAGTAGCCATGTGGGGCTCTGAAGCTCTCATATACACTATCCAACACCTCAATCATTACACCTAATCATTCACACTCCTACAATCCTCTTAACTAACCATCAACTCATCCTTAACCAATATTCCTTAACTCACTTATCATAACTCCACTCTACCTATTCTACTAATTCTCTACTACCACAA
Neu4	GTAGATTCCCATGTGGAGCCGAGCTCTACGTCTCATATACACTATCCAACACCTCAATCATTACACCTAATCATTCACACTCCTACAATCCTCTTAACTAACCATCAACTCATCCTTAACCAATATTCCTTAACTCACTTATCATAACTCCACTCTACCTATTCTACTAATTCTCTACTACCACAA
Neu4	AGGAAGTCCTGGTCCCGCTCTCAAACAGACTCTCATATACACTATCCAACACCTCAATCATTACACCTAATCATTCACACTCCTACAATCCTCTTAACTAACCATCAACTCATCCTTAACCAATATTCCTTAACTCACTTATCATAACTCCACTCTACCTATTCTACTAATTCTCTACTACCACAA
Neu4	TCTAAGCCAGTGGGCACATTCTCCAGGACATCTCATATACACTATCCAACACCTCAATCATTACACCTAATCATTCACACTCCTACAATCCTCTTAACTAACCATCAACTCATCCTTAACCAATATTCCTTAACTCACTTATCATAACTCCACTCTACCTATTCTACTAATTCTCTACTACCACAA
Neu4	CCTCTATATAGTCTACCCTTCCTCTCCAGGTCTCATATACACTATCCAACACCTCAATCATTACACCTAATCATTCACACTCCTACAATCCTCTTAACTAACCATCAACTCATCCTTAACCAATATTCCTTAACTCACTTATCATAACTCCACTCTACCTATTCTACTAATTCTCTACTACCACAA
Neu4	CATCCTAGCATCATGCTGACCTACCCTCTCATATACACTATCCAACACCTCAATCATTACACCTAATCATTCACACTCCTACAATCCTCTTAACTAACCATCAACTCATCCTTAACCAATATTCCTTAACTCACTTATCATAACTCCACTCTACCTATTCTACTAATTCTCTACTACCACAA
Neu4	TCATTTGCACTCAGAAAGCAGCTGGCCCCCTCTCATATACACTATCCAACACCTCAATCATTACACCTAATCATTCACACTCCTACAATCCTCTTAACTAACCATCAACTCATCCTTAACCAATATTCCTTAACTCACTTATCATAACTCCACTCTACCTATTCTACTAATTCTCTACTACCACAA
Neu4	GTGGAAGATTTGCATGGTGATCAGAGCATCTCTCATATACACTATCCAACACCTCAATCATTACACCTAATCATTCACACTCCTACAATCCTCTTAACTAACCATCAACTCATCCTTAACCAATATTCCTTAACTCACTTATCATAACTCCACTCTACCTATTCTACTAATTCTCTACTACCACAA
Neu4	TGATGTCCACTGTCCCTGTTGCCTTCCTCCTCTCATATACACTATCCAACACCTCAATCATTACACCTAATCATTCACACTCCTACAATCCTCTTAACTAACCATCAACTCATCCTTAACCAATATTCCTTAACTCACTTATCATAACTCCACTCTACCTATTCTACTAATTCTCTACTACCACAA
Neu4	TGAGGTTGGCACACAGGGTCGTGGAAAGTGTCTCATATACACTATCCAACACCTCAATCATTACACCTAATCATTCACACTCCTACAATCCTCTTAACTAACCATCAACTCATCCTTAACCAATATTCCTTAACTCACTTATCATAACTCCACTCTACCTATTCTACTAATTCTCTACTACCACAA
Neu4	GTGAACAGACCTCAGTCATCAGCATGTTTCTCTCATATACACTATCCAACACCTCAATCATTACACCTAATCATTCACACTCCTACAATCCTCTTAACTAACCATCAACTCATCCTTAACCAATATTCCTTAACTCACTTATCATAACTCCACTCTACCTATTCTACTAATTCTCTACTACCACAA
Neu4	CAACCTGCTTCTCCTGCTTGAAATTAAGTCTCATATACACTATCCAACACCTCAATCATTACACCTAATCATTCACACTCCTACAATCCTCTTAACTAACCATCAACTCATCCTTAACCAATATTCCTTAACTCACTTATCATAACTCCACTCTACCTATTCTACTAATTCTCTACTACCACAA
Lpl	TCTGAGAAATCTCTTCCCGCGTCTGCTGCGTCTCATATACACTATCCAACACCTCAATCATTACACCTAATCATTCACACTCACCTACCACACACTATACAATCTCATCTCATCCTTAACCAATATTCCTTAACCTTACCATCCTACTAATCATACACTTATTCTACTAATTCTCTACTACCACAA
Lpl	TGTGTCTTCAGGGGTCCTTAGGGCAAATTTGTCTCATATACACTATCCAACACCTCAATCATTACACCTAATCATTCACACTCACCTACCACACACTATACAATCTCATCTCATCCTTAACCAATATTCCTTAACCTTACCATCCTACTAATCATACACTTATTCTACTAATTCTCTACTACCACAA
Lpl	GTGGCAGTTAGACACAGAGTCTGCTAATCCTCTCATATACACTATCCAACACCTCAATCATTACACCTAATCATTCACACTCACCTACCACACACTATACAATCTCATCTCATCCTTAACCAATATTCCTTAACCTTACCATCCTACTAATCATACACTTATTCTACTAATTCTCTACTACCACAA
Lpl	CATACATTCCCGTTACCGTCCATCCATGGATCTCATATACACTATCCAACACCTCAATCATTACACCTAATCATTCACACTCACCTACCACACACTATACAATCTCATCTCATCCTTAACCAATATTCCTTAACCTTACCATCCTACTAATCATACACTTATTCTACTAATTCTCTACTACCACAA
Lpl	TGGAGTCAGGTTCTCTCTTGTACAGGGCGGTCTCATATACACTATCCAACACCTCAATCATTACACCTAATCATTCACACTCACCTACCACACACTATACAATCTCATCTCATCCTTAACCAATATTCCTTAACCTTACCATCCTACTAATCATACACTTATTCTACTAATTCTCTACTACCACAA
Lpl	TGCTGGGCCCGATACAACCAGTCTACTACATCTCATATACACTATCCAACACCTCAATCATTACACCTAATCATTCACACTCACCTACCACACACTATACAATCTCATCTCATCCTTAACCAATATTCCTTAACCTTACCATCCTACTAATCATACACTTATTCTACTAATTCTCTACTACCACAA
Lpl	CATCCAGTTGATGAATCTGGCCACATCTCTCATATACACTATCCAACACCTCAATCATTACACCTAATCATTCACACTCACCTACCACACACTATACAATCTCATCTCATCCTTAACCAATATTCCTTAACCTTACCATCCTACTAATCATACACTTATTCTACTAATTCTCTACTACCACAA
Lpl	GACGTTGTCTAGGGGGTAGTTAAACTCCTCTCTCATATACACTATCCAACACCTCAATCATTACACCTAATCATTCACACTCACCTACCACACACTATACAATCTCATCTCATCCTTAACCAATATTCCTTAACCTTACCATCCTACTAATCATACACTTATTCTACTAATTCTCTACTACCACAA
Lpl	AGCATGGGCTCCAAGGCTGTACCCTAAGAGTCTCATATACACTATCCAACACCTCAATCATTACACCTAATCATTCACACTCACCTACCACACACTATACAATCTCATCTCATCCTTAACCAATATTCCTTAACCTTACCATCCTACTAATCATACACTTATTCTACTAATTCTCTACTACCACAA
Lpl	CTTCTTATTGGTCAGACTTCCTGCTACGCCTCTCATATACACTATCCAACACCTCAATCATTACACCTAATCATTCACACTCACCTACCACACACTATACAATCTCATCTCATCCTTAACCAATATTCCTTAACCTTACCATCCTACTAATCATACACTTATTCTACTAATTCTCTACTACCACAA
Lpl	CTTCTGCATACTCAAAGTTAGGCCCAGCTGTCTCATATACACTATCCAACACCTCAATCATTACACCTAATCATTCACACTCACCTACCACACACTATACAATCTCATCTCATCCTTAACCAATATTCCTTAACCTTACCATCCTACTAATCATACACTTATTCTACTAATTCTCTACTACCACAA
Lpl	CAATACTTCGACCAGGTGACCCCCTGTCTCATATACACTATCCAACACCTCAATCATTACACCTAATCATTCACACTCACCTACCACACACTATACAATCTCATCTCATCCTTAACCAATATTCCTTAACCTTACCATCCTACTAATCATACACTTATTCTACTAATTCTCTACTACCACAA
Lpl	GGATAAATGTCAACATGCCCTACTGGTTTCTCTCATATACACTATCCAACACCTCAATCATTACACCTAATCATTCACACTCACCTACCACACACTATACAATCTCATCTCATCCTTAACCAATATTCCTTAACCTTACCATCCTACTAATCATACACTTATTCTACTAATTCTCTACTACCACAA
Lpl	CAATGTTGCATCCTGGCTGGAAAGTGCCTCTCTCATATACACTATCCAACACCTCAATCATTACACCTAATCATTCACACTCACCTACCACACACTATACAATCTCATCTCATCCTTAACCAATATTCCTTAACCTTACCATCCTACTAATCATACACTTATTCTACTAATTCTCTACTACCACAA
Lpl	ACGTCTCCGAGTCCTCTCTCTGCAATCACATCTCATATACACTATCCAACACCTCAATCATTACACCTAATCATTCACACTCACCTACCACACACTATACAATCTCATCTCATCCTTAACCAATATTCCTTAACCTTACCATCCTACTAATCATACACTTATTCTACTAATTCTCTACTACCACAA
Lpl	GGTTTTCTTCATTCAGCAGGGAGTCAATGATCTCATATACACTATCCAACACCTCAATCATTACACCTAATCATTCACACTCACCTACCACACACTATACAATCTCATCTCATCCTTAACCAATATTCCTTAACCTTACCATCCTACTAATCATACACTTATTCTACTAATTCTCTACTACCACAA
Lpl	CTTCCTTGGAGTTGCACCTGTATGCCTTGCTCTCATATACACTATCCAACACCTCAATCATTACACCTAATCATTCACACTCACCTACCACACACTATACAATCTCATCTCATCCTTAACCAATATTCCTTAACCTTACCATCCTACTAATCATACACTTATTCTACTAATTCTCTACTACCACAA
Lpl	CTTTCTACAACTCAGGCAGAGCCCTTTCTCTCTCATATACACTATCCAACACCTCAATCATTACACCTAATCATTCACACTCACCTACCACACACTATACAATCTCATCTCATCCTTAACCAATATTCCTTAACCTTACCATCCTACTAATCATACACTTATTCTACTAATTCTCTACTACCACAA
Lpl	GTTGATCTCATAGCCCAGATTGTTACAGCGTCTCATATACACTATCCAACACCTCAATCATTACACCTAATCATTCACACTCACCTACCACACACTATACAATCTCATCTCATCCTTAACCAATATTCCTTAACCTTACCATCCTACTAATCATACACTTATTCTACTAATTCTCTACTACCACAA
Lpl	CTTCAGGTACATCTTGCTGCTTCTCTTGGCTCTCATATACACTATCCAACACCTCAATCATTACACCTAATCATTCACACTCACCTACCACACACTATACAATCTCATCTCATCCTTAACCAATATTCCTTAACCTTACCATCCTACTAATCATACACTTATTCTACTAATTCTCTACTACCACAA
Lpl	GGTAATGGAACACTTTGTAGGGCATCTGAGTCTCATATACACTATCCAACACCTCAATCATTACACCTAATCATTCACACTCACCTACCACACACTATACAATCTCATCTCATCCTTAACCAATATTCCTTAACCTTACCATCCTACTAATCATACACTTATTCTACTAATTCTCTACTACCACAA
Lpl	TGGTTGTGTTGCTTGCCATCCTCAGTCCCATCTCATATACACTATCCAACACCTCAATCATTACACCTAATCATTCACACTCACCTACCACACACTATACAATCTCATCTCATCCTTAACCAATATTCCTTAACCTTACCATCCTACTAATCATACACTTATTCTACTAATTCTCTACTACCACAA
Lpl	CGGCCACTGTGCCGTACAGAGAAATCTCGATCTCATATACACTATCCAACACCTCAATCATTACACCTAATCATTCACACTCACCTACCACACACTATACAATCTCATCTCATCCTTAACCAATATTCCTTAACCTTACCATCCTACTAATCATACACTTATTCTACTAATTCTCTACTACCACAA
Lpl	GAAACCTCGGGCAGGGTGAAGGGAATGTTCTCTCATATACACTATCCAACACCTCAATCATTACACCTAATCATTCACACTCACCTACCACACACTATACAATCTCATCTCATCCTTAACCAATATTCCTTAACCTTACCATCCTACTAATCATACACTTATTCTACTAATTCTCTACTACCACAA
Lpl	AGTTCTCCGATGTCCACCTCCGTGTAAATCTCTCATATACACTATCCAACACCTCAATCATTACACCTAATCATTCACACTCACCTACCACACACTATACAATCTCATCTCATCCTTAACCAATATTCCTTAACCTTACCATCCTACTAATCATACACTTATTCTACTAATTCTCTACTACCACAA
Lpl	GAGTCGCTTATCCACTTAAGCTTCATCATGTCTCATATACACTATCCAACACCTCAATCATTACACCTAATCATTCACACTCACCTACCACACACTATACAATCTCATCTCATCCTTAACCAATATTCCTTAACCTTACCATCCTACTAATCATACACTTATTCTACTAATTCTCTACTACCACAA
Lpl	CTTTCACTCGGATCCTCTCGATGACGAAGCTCTCATATACACTATCCAACACCTCAATCATTACACCTAATCATTCACACTCACCTACCACACACTATACAATCTCATCTCATCCTTAACCAATATTCCTTAACCTTACCATCCTACTAATCATACACTTATTCTACTAATTCTCTACTACCACAA
Lpl	CACAGAAGATGACCTTTTTCTGAGTCTCTCTCTCATATACACTATCCAACACCTCAATCATTACACCTAATCATTCACACTCACCTACCACACACTATACAATCTCATCTCATCCTTAACCAATATTCCTTAACCTTACCATCCTACTAATCATACACTTATTCTACTAATTCTCTACTACCACAA
Drd1	CAAATGCCCTTGCTTTAGAGTCACTTCTCCAACCATTCACTATACCTAACTTCATCACTCCTCTATCTAACTAATACTCATACTACAATCCTCTTAACTAACCATCAACTCATCCTTAACCAATATTCCTTAACCCTAATTAACCTATAACACCACATCAATTCTACTAATTCTCTACTACCACAA
Drd1	GCATTTCTCCTTCAAGCCCCTGGTGCCACAAACCATTCACTATACCTAACTTCATCACTCCTCTATCTAACTAATACTCATACTACAATCCTCTTAACTAACCATCAACTCATCCTTAACCAATATTCCTTAACCCTAATTAACCTATAACACCACATCAATTCTACTAATTCTCTACTACCACAA
Drd1	TCACTTTTCGGGGATGCTGCCTCTTCTTCTAACCATTCACTATACCTAACTTCATCACTCCTCTATCTAACTAATACTCATACTACAATCCTCTTAACTAACCATCAACTCATCCTTAACCAATATTCCTTAACCCTAATTAACCTATAACACCACATCAATTCTACTAATTCTCTACTACCACAA
Drd1	CTCTAAGAGTCTGGGGCCTCTTCCTGGTCAAACCATTCACTATACCTAACTTCATCACTCCTCTATCTAACTAATACTCATACTACAATCCTCTTAACTAACCATCAACTCATCCTTAACCAATATTCCTTAACCCTAATTAACCTATAACACCACATCAATTCTACTAATTCTCTACTACCACAA
Drd1	CGCTGGTCCCTAGATTCCCCAAGGAATGCAAACCATTCACTATACCTAACTTCATCACTCCTCTATCTAACTAATACTCATACTACAATCCTCTTAACTAACCATCAACTCATCCTTAACCAATATTCCTTAACCCTAATTAACCTATAACACCACATCAATTCTACTAATTCTCTACTACCACAA
Drd1	TCTTCTGGGTTCAGTGCTCCAGGTCGCTGTAACCATTCACTATACCTAACTTCATCACTCCTCTATCTAACTAATACTCATACTACAATCCTCTTAACTAACCATCAACTCATCCTTAACCAATATTCCTTAACCCTAATTAACCTATAACACCACATCAATTCTACTAATTCTCTACTACCACAA
Drd1	CATACCAGGAAGAAGAGCCGCTTGCTTTCCAACCATTCACTATACCTAACTTCATCACTCCTCTATCTAACTAATACTCATACTACAATCCTCTTAACTAACCATCAACTCATCCTTAACCAATATTCCTTAACCCTAATTAACCTATAACACCACATCAATTCTACTAATTCTCTACTACCACAA
Drd1	GTTCCATCAGGAGCATCTCCATAGCAATCCAACCATTCACTATACCTAACTTCATCACTCCTCTATCTAACTAATACTCATACTACAATCCTCTTAACTAACCATCAACTCATCCTTAACCAATATTCCTTAACCCTAATTAACCTATAACACCACATCAATTCTACTAATTCTCTACTACCACAA
Drd1	GGCTTAGCCAGACTTCCCCCAATCACTCACAACCATTCACTATACCTAACTTCATCACTCCTCTATCTAACTAATACTCATACTACAATCCTCTTAACTAACCATCAACTCATCCTTAACCAATATTCCTTAACCCTAATTAACCTATAACACCACATCAATTCTACTAATTCTCTACTACCACAA
Drd1	ACTTCCGGTGGCTTAGCCCTCACGTTCTTGAACCATTCACTATACCTAACTTCATCACTCCTCTATCTAACTAATACTCATACTACAATCCTCTTAACTAACCATCAACTCATCCTTAACCAATATTCCTTAACCCTAATTAACCTATAACACCACATCAATTCTACTAATTCTCTACTACCACAA
Drd1	TGGTAGAAGTGTTAGGAGCCATCTTCCAGAAACCATTCACTATACCTAACTTCATCACTCCTCTATCTAACTAATACTCATACTACAATCCTCTTAACTAACCATCAACTCATCCTTAACCAATATTCCTTAACCCTAATTAACCTATAACACCACATCAATTCTACTAATTCTCTACTACCACAA
Drd1	TGCGAAAGGAGAAGTCCCTCTCCACTGGCAAACCATTCACTATACCTAACTTCATCACTCCTCTATCTAACTAATACTCATACTACAATCCTCTTAACTAACCATCAACTCATCCTTAACCAATATTCCTTAACCCTAATTAACCTATAACACCACATCAATTCTACTAATTCTCTACTACCACAA
Drd1	GGGTATTCCCTAAGAGAGTGGACAGGAACCATTCACTATACCTAACTTCATCACTCCTCTATCTAACTAATACTCATACTACAATCCTCTTAACTAACCATCAACTCATCCTTAACCAATATTCCTTAACCCTAATTAACCTATAACACCACATCAATTCTACTAATTCTCTACTACCACAA
Drd1	CAATCTCAGCCACAGCTTTCCAGGGCATGAAACCATTCACTATACCTAACTTCATCACTCCTCTATCTAACTAATACTCATACTACAATCCTCTTAACTAACCATCAACTCATCCTTAACCAATATTCCTTAACCCTAATTAACCTATAACACCACATCAATTCTACTAATTCTCTACTACCACAA
Drd1	CAGAGGTTAAGGATGGATGCCGTGGAGCACAACCATTCACTATACCTAACTTCATCACTCCTCTATCTAACTAATACTCATACTACAATCCTCTTAACTAACCATCAACTCATCCTTAACCAATATTCCTTAACCCTAATTAACCTATAACACCACATCAATTCTACTAATTCTCTACTACCACAA
Drd1	GCTGGAGATAGCCCAATACCTGTCCACGCTAACCATTCACTATACCTAACTTCATCACTCCTCTATCTAACTAATACTCATACTACAATCCTCTTAACTAACCATCAACTCATCCTTAACCAATATTCCTTAACCCTAATTAACCTATAACACCACATCAATTCTACTAATTCTCTACTACCACAA
Drd1	TGCCTTCGGAGTCATCTTCCTCTCATACTGAACCATTCACTATACCTAACTTCATCACTCCTCTATCTAACTAATACTCATACTACAATCCTCTTAACTAACCATCAACTCATCCTTAACCAATATTCCTTAACCCTAATTAACCTATAACACCACATCAATTCTACTAATTCTCTACTACCACAA
Drd1	TGTAGGTTTTGCCTTGTGCCAGCTTAGCTGAACCATTCACTATACCTAACTTCATCACTCCTCTATCTAACTAATACTCATACTACAATCCTCTTAACTAACCATCAACTCATCCTTAACCAATATTCCTTAACCCTAATTAACCTATAACACCACATCAATTCTACTAATTCTCTACTACCACAA
Drd1	GTTGTCATCCTCGGCATCTTCCAGGGAAGTAACCATTCACTATACCTAACTTCATCACTCCTCTATCTAACTAATACTCATACTACAATCCTCTTAACTAACCATCAACTCATCCTTAACCAATATTCCTTAACCCTAATTAACCTATAACACCACATCAATTCTACTAATTCTCTACTACCACAA
Drd1	GAAATGGCGTATGTCCTGCTCAACCTCGTGAACCATTCACTATACCTAACTTCATCACTCCTCTATCTAACTAATACTCATACTACAATCCTCTTAACTAACCATCAACTCATCCTTAACCAATATTCCTTAACCCTAATTAACCTATAACACCACATCAATTCTACTAATTCTCTACTACCACAA
Drd1	GACGATCATAATGGCTACGGGGATGTAACCATTCACTATACCTAACTTCATCACTCCTCTATCTAACTAATACTCATACTACAATCCTCTTAACTAACCATCAACTCATCCTTAACCAATATTCCTTAACCCTAATTAACCTATAACACCACATCAATTCTACTAATTCTCTACTACCACAA
Drd1	TGAGATGCGCCGGATTTGCTTCTGGGAACCATTCACTATACCTAACTTCATCACTCCTCTATCTAACTAATACTCATACTACAATCCTCTTAACTAACCATCAACTCATCCTTAACCAATATTCCTTAACCCTAATTAACCTATAACACCACATCAATTCTACTAATTCTCTACTACCACAA
Drd1	AGTTCTTGGCATGGACTGCTGCCCTCTCCAAACCATTCACTATACCTAACTTCATCACTCCTCTATCTAACTAATACTCATACTACAATCCTCTTAACTAACCATCAACTCATCCTTAACCAATATTCCTTAACCCTAATTAACCTATAACACCACATCAATTCTACTAATTCTCTACTACCACAA
Drd1	CGACAGGGTTTCCATTACCTGTGGTGGTCTAACCATTCACTATACCTAACTTCATCACTCCTCTATCTAACTAATACTCATACTACAATCCTCTTAACTAACCATCAACTCATCCTTAACCAATATTCCTTAACCCTAATTAACCTATAACACCACATCAATTCTACTAATTCTCTACTACCACAA
Drd1	ACAGTGTCTTCAGGACTTTAGTCTCCCTCTAACCATTCACTATACCTAACTTCATCACTCCTCTATCTAACTAATACTCATACTACAATCCTCTTAACTAACCATCAACTCATCCTTAACCAATATTCCTTAACCCTAATTAACCTATAACACCACATCAATTCTACTAATTCTCTACTACCACAA
Drd1	AGAATGGCTGGGTCTCCTCAGAGCCACAGAAACCATTCACTATACCTAACTTCATCACTCCTCTATCTAACTAATACTCATACTACAATCCTCTTAACTAACCATCAACTCATCCTTAACCAATATTCCTTAACCCTAATTAACCTATAACACCACATCAATTCTACTAATTCTCTACTACCACAA
Drd1	CATCCTAAGAGGGTCGAGAATGCCTTCTGAAACCATTCACTATACCTAACTTCATCACTCCTCTATCTAACTAATACTCATACTACAATCCTCTTAACTAACCATCAACTCATCCTTAACCAATATTCCTTAACCCTAATTAACCTATAACACCACATCAATTCTACTAATTCTCTACTACCACAA
Drd1	CTATGGCATTATTCGTTGTAGGGCAGAGTCAACCATTCACTATACCTAACTTCATCACTCCTCTATCTAACTAATACTCATACTACAATCCTCTTAACTAACCATCAACTCATCCTTAACCAATATTCCTTAACCCTAATTAACCTATAACACCACATCAATTCTACTAATTCTCTACTACCACAA
Slc6a5	CTGTTTATTCATTTCCTTGGGAGCACTGCAAACCATTCACTATACCTAACTTCATCACTCCTCTATCTAACTAATACTCATATTCTCAACTCTCATCATTACCTAACCCTCATCCTTAACCAATATTCCTTAACCTTACCATCCTACTAATCATACACTTATTCTACTAATTCTCTACTACCACAA
Slc6a5	AGATCCTGTTCAGGGCTGGTCCTAGGTGCAAACCATTCACTATACCTAACTTCATCACTCCTCTATCTAACTAATACTCATATTCTCAACTCTCATCATTACCTAACCCTCATCCTTAACCAATATTCCTTAACCTTACCATCCTACTAATCATACACTTATTCTACTAATTCTCTACTACCACAA
Slc6a5	TCTCGCATCCGCAGACTGGAAAGTTTGGGCAACCATTCACTATACCTAACTTCATCACTCCTCTATCTAACTAATACTCATATTCTCAACTCTCATCATTACCTAACCCTCATCCTTAACCAATATTCCTTAACCTTACCATCCTACTAATCATACACTTATTCTACTAATTCTCTACTACCACAA
Slc6a5	TGGAATCTTGCAGTGCAGAGCGTTGCCAGCAACCATTCACTATACCTAACTTCATCACTCCTCTATCTAACTAATACTCATATTCTCAACTCTCATCATTACCTAACCCTCATCCTTAACCAATATTCCTTAACCTTACCATCCTACTAATCATACACTTATTCTACTAATTCTCTACTACCACAA
Slc6a5	TGTGCTCTGGCTCATATTCACCCAGCCCACAACCATTCACTATACCTAACTTCATCACTCCTCTATCTAACTAATACTCATATTCTCAACTCTCATCATTACCTAACCCTCATCCTTAACCAATATTCCTTAACCTTACCATCCTACTAATCATACACTTATTCTACTAATTCTCTACTACCACAA
Slc6a5	GGGCCTTATTCTCATCCCCTTGCTCGTCCTAACCATTCACTATACCTAACTTCATCACTCCTCTATCTAACTAATACTCATATTCTCAACTCTCATCATTACCTAACCCTCATCCTTAACCAATATTCCTTAACCTTACCATCCTACTAATCATACACTTATTCTACTAATTCTCTACTACCACAA
Slc6a5	GTTCTGGAAGGCCAGGTAGGGAAACCTCCAAACCATTCACTATACCTAACTTCATCACTCCTCTATCTAACTAATACTCATATTCTCAACTCTCATCATTACCTAACCCTCATCCTTAACCAATATTCCTTAACCTTACCATCCTACTAATCATACACTTATTCTACTAATTCTCTACTACCACAA
Slc6a5	TGACGTTGTAGTATATGGCTATGAGGACAGAACCATTCACTATACCTAACTTCATCACTCCTCTATCTAACTAATACTCATATTCTCAACTCTCATCATTACCTAACCCTCATCCTTAACCAATATTCCTTAACCTTACCATCCTACTAATCATACACTTATTCTACTAATTCTCTACTACCACAA
Slc6a5	CTTTGCATTCTGGTGTGTTCCACGGGTTGTAACCATTCACTATACCTAACTTCATCACTCCTCTATCTAACTAATACTCATATTCTCAACTCTCATCATTACCTAACCCTCATCCTTAACCAATATTCCTTAACCTTACCATCCTACTAATCATACACTTATTCTACTAATTCTCTACTACCACAA
Slc6a5	GTATCTTGGGATGGTCACCGATAACACAGGAACCATTCACTATACCTAACTTCATCACTCCTCTATCTAACTAATACTCATATTCTCAACTCTCATCATTACCTAACCCTCATCCTTAACCAATATTCCTTAACCTTACCATCCTACTAATCATACACTTATTCTACTAATTCTCTACTACCACAA
Slc6a5	CATTGTCAAGTTCGGATAGGCAGTCATGCAAACCATTCACTATACCTAACTTCATCACTCCTCTATCTAACTAATACTCATATTCTCAACTCTCATCATTACCTAACCCTCATCCTTAACCAATATTCCTTAACCTTACCATCCTACTAATCATACACTTATTCTACTAATTCTCTACTACCACAA
Slc6a5	CAAATGTCTTATTGGTCTGGCTGGTGAAGTAACCATTCACTATACCTAACTTCATCACTCCTCTATCTAACTAATACTCATATTCTCAACTCTCATCATTACCTAACCCTCATCCTTAACCAATATTCCTTAACCTTACCATCCTACTAATCATACACTTATTCTACTAATTCTCTACTACCACAA
Slc6a5	CCCGGATATTCAATCCCTGCAGAAATCTTCAACCATTCACTATACCTAACTTCATCACTCCTCTATCTAACTAATACTCATATTCTCAACTCTCATCATTACCTAACCCTCATCCTTAACCAATATTCCTTAACCTTACCATCCTACTAATCATACACTTATTCTACTAATTCTCTACTACCACAA
Slc6a5	CTTTCGCCAGTGATGCGTACACAATCACCCAACCATTCACTATACCTAACTTCATCACTCCTCTATCTAACTAATACTCATATTCTCAACTCTCATCATTACCTAACCCTCATCCTTAACCAATATTCCTTAACCTTACCATCCTACTAATCATACACTTATTCTACTAATTCTCTACTACCACAA
Slc6a5	GCTGTGAAGTAGACTACTTTTCCTGATGACAACCATTCACTATACCTAACTTCATCACTCCTCTATCTAACTAATACTCATATTCTCAACTCTCATCATTACCTAACCCTCATCCTTAACCAATATTCCTTAACCTTACCATCCTACTAATCATACACTTATTCTACTAATTCTCTACTACCACAA
Slc6a5	TCCAGGCAGGGTGACTCCTCGAATAAGGAGAACCATTCACTATACCTAACTTCATCACTCCTCTATCTAACTAATACTCATATTCTCAACTCTCATCATTACCTAACCCTCATCCTTAACCAATATTCCTTAACCTTACCATCCTACTAATCATACACTTATTCTACTAATTCTCTACTACCACAA
Slc6a5	CTTAGGTGTGATGAAGTACCAGATGCCGGCAACCATTCACTATACCTAACTTCATCACTCCTCTATCTAACTAATACTCATATTCTCAACTCTCATCATTACCTAACCCTCATCCTTAACCAATATTCCTTAACCTTACCATCCTACTAATCATACACTTATTCTACTAATTCTCTACTACCACAA
Slc6a5	CTTCCATACCGTGGCATCCGTGAGTTTTTCAACCATTCACTATACCTAACTTCATCACTCCTCTATCTAACTAATACTCATATTCTCAACTCTCATCATTACCTAACCCTCATCCTTAACCAATATTCCTTAACCTTACCATCCTACTAATCATACACTTATTCTACTAATTCTCTACTACCACAA
Slc6a5	GGTTACAATTAACGTATCCCTGTAGCAGTAACCATTCACTATACCTAACTTCATCACTCCTCTATCTAACTAATACTCATATTCTCAACTCTCATCATTACCTAACCCTCATCCTTAACCAATATTCCTTAACCTTACCATCCTACTAATCATACACTTATTCTACTAATTCTCTACTACCACAA
Slc6a5	GCTCGTTGGCCATGAAGCCGATGACAGAGAAACCATTCACTATACCTAACTTCATCACTCCTCTATCTAACTAATACTCATATTCTCAACTCTCATCATTACCTAACCCTCATCCTTAACCAATATTCCTTAACCTTACCATCCTACTAATCATACACTTATTCTACTAATTCTCTACTACCACAA
Slc6a5	CCTTGGTCGGCCACATTCTCAATGTTGACTAACCATTCACTATACCTAACTTCATCACTCCTCTATCTAACTAATACTCATATTCTCAACTCTCATCATTACCTAACCCTCATCCTTAACCAATATTCCTTAACCTTACCATCCTACTAATCATACACTTATTCTACTAATTCTCTACTACCACAA
Slc6a5	GGCAGCCTAGTTAAGGCCTCAGGGTAAACCAACCATTCACTATACCTAACTTCATCACTCCTCTATCTAACTAATACTCATATTCTCAACTCTCATCATTACCTAACCCTCATCCTTAACCAATATTCCTTAACCTTACCATCCTACTAATCATACACTTATTCTACTAATTCTCTACTACCACAA
Slc6a5	GGTGTCGAGTCCAAGCGTGAGAAGCATCAGAACCATTCACTATACCTAACTTCATCACTCCTCTATCTAACTAATACTCATATTCTCAACTCTCATCATTACCTAACCCTCATCCTTAACCAATATTCCTTAACCTTACCATCCTACTAATCATACACTTATTCTACTAATTCTCTACTACCACAA
Slc6a5	GATGGAGGTCACGATGGTCTCAATGGTGGCAACCATTCACTATACCTAACTTCATCACTCCTCTATCTAACTAATACTCATATTCTCAACTCTCATCATTACCTAACCCTCATCCTTAACCAATATTCCTTAACCTTACCATCCTACTAATCATACACTTATTCTACTAATTCTCTACTACCACAA
Slc6a5	GTGTGTGCGCAGGTACTTGGGAAACTCATCAACCATTCACTATACCTAACTTCATCACTCCTCTATCTAACTAATACTCATATTCTCAACTCTCATCATTACCTAACCCTCATCCTTAACCAATATTCCTTAACCTTACCATCCTACTAATCATACACTTATTCTACTAATTCTCTACTACCACAA
Slc6a5	CCCTGTGTGATCATAGGGAAGCCCATAATGAACCATTCACTATACCTAACTTCATCACTCCTCTATCTAACTAATACTCATATTCTCAACTCTCATCATTACCTAACCCTCATCCTTAACCAATATTCCTTAACCTTACCATCCTACTAATCATACACTTATTCTACTAATTCTCTACTACCACAA
Slc6a5	CATAGGAGGCAGCGTAGGTGTCCACAAGCTAACCATTCACTATACCTAACTTCATCACTCCTCTATCTAACTAATACTCATATTCTCAACTCTCATCATTACCTAACCCTCATCCTTAACCAATATTCCTTAACCTTACCATCCTACTAATCATACACTTATTCTACTAATTCTCTACTACCACAA
Slc6a5	TCGATGTCTTCACAGAATCTCTGCAAGCCAAACCATTCACTATACCTAACTTCATCACTCCTCTATCTAACTAATACTCATATTCTCAACTCTCATCATTACCTAACCCTCATCCTTAACCAATATTCCTTAACCTTACCATCCTACTAATCATACACTTATTCTACTAATTCTCTACTACCACAA
Tnr	TCTCACAAGCTCTCTCTTTTCCCCTCTTACAACCATTCACTATACCTAACTTCATCACCTTATACTACAACTCACACTCTAAACCTACCACACACTATACAATCTCATCTCATCCTTAACCAATATTCCTTAACCCTAATTAACCTATAACACCACATCAATTCTACTAATTCTCTACTACCACAA
Tnr	TCTGACGTGAACGAGATGAGGAAGCCTGGGAACCATTCACTATACCTAACTTCATCACCTTATACTACAACTCACACTCTAAACCTACCACACACTATACAATCTCATCTCATCCTTAACCAATATTCCTTAACCCTAATTAACCTATAACACCACATCAATTCTACTAATTCTCTACTACCACAA
Tnr	GAGCCAACAGCCTTAGCACAGTCGGTTCCTAACCATTCACTATACCTAACTTCATCACCTTATACTACAACTCACACTCTAAACCTACCACACACTATACAATCTCATCTCATCCTTAACCAATATTCCTTAACCCTAATTAACCTATAACACCACATCAATTCTACTAATTCTCTACTACCACAA
Tnr	GTGGTAATTTCTTGGGTCAGGGAGGACCTCAACCATTCACTATACCTAACTTCATCACCTTATACTACAACTCACACTCTAAACCTACCACACACTATACAATCTCATCTCATCCTTAACCAATATTCCTTAACCCTAATTAACCTATAACACCACATCAATTCTACTAATTCTCTACTACCACAA
Tnr	TCCTCTTTTTTTCTGAGAGGCAGAGAGAAGAACCATTCACTATACCTAACTTCATCACCTTATACTACAACTCACACTCTAAACCTACCACACACTATACAATCTCATCTCATCCTTAACCAATATTCCTTAACCCTAATTAACCTATAACACCACATCAATTCTACTAATTCTCTACTACCACAA
Tnr	AGAATTCTTGTACGTTCGGGCTGGAGCCAGAACCATTCACTATACCTAACTTCATCACCTTATACTACAACTCACACTCTAAACCTACCACACACTATACAATCTCATCTCATCCTTAACCAATATTCCTTAACCCTAATTAACCTATAACACCACATCAATTCTACTAATTCTCTACTACCACAA
Tnr	CAATGAGTTGATGCAGACACCCAGGTTGGGAACCATTCACTATACCTAACTTCATCACCTTATACTACAACTCACACTCTAAACCTACCACACACTATACAATCTCATCTCATCCTTAACCAATATTCCTTAACCCTAATTAACCTATAACACCACATCAATTCTACTAATTCTCTACTACCACAA
Tnr	CGTGCTCTGTGACTCTAACTCCAGATGAGAAACCATTCACTATACCTAACTTCATCACCTTATACTACAACTCACACTCTAAACCTACCACACACTATACAATCTCATCTCATCCTTAACCAATATTCCTTAACCCTAATTAACCTATAACACCACATCAATTCTACTAATTCTCTACTACCACAA
Tnr	TCGTGATGTCGTCCTCTCTGATGGTTTCTCAACCATTCACTATACCTAACTTCATCACCTTATACTACAACTCACACTCTAAACCTACCACACACTATACAATCTCATCTCATCCTTAACCAATATTCCTTAACCCTAATTAACCTATAACACCACATCAATTCTACTAATTCTCTACTACCACAA
Tnr	GTTCAAGAGCTCTCAGTGGTAGCCAGCATGAACCATTCACTATACCTAACTTCATCACCTTATACTACAACTCACACTCTAAACCTACCACACACTATACAATCTCATCTCATCCTTAACCAATATTCCTTAACCCTAATTAACCTATAACACCACATCAATTCTACTAATTCTCTACTACCACAA
Tnr	TCAAGACTACTGTTTCCCCATCGATCCCCAAACCATTCACTATACCTAACTTCATCACCTTATACTACAACTCACACTCTAAACCTACCACACACTATACAATCTCATCTCATCCTTAACCAATATTCCTTAACCCTAATTAACCTATAACACCACATCAATTCTACTAATTCTCTACTACCACAA
Tnr	GCTTGAGCATGGATCCCAACAGGATCAGGTAACCATTCACTATACCTAACTTCATCACCTTATACTACAACTCACACTCTAAACCTACCACACACTATACAATCTCATCTCATCCTTAACCAATATTCCTTAACCCTAATTAACCTATAACACCACATCAATTCTACTAATTCTCTACTACCACAA
Tnr	CCTTTCTGTAGTCACCTCCAGCCGACACTCAACCATTCACTATACCTAACTTCATCACCTTATACTACAACTCACACTCTAAACCTACCACACACTATACAATCTCATCTCATCCTTAACCAATATTCCTTAACCCTAATTAACCTATAACACCACATCAATTCTACTAATTCTCTACTACCACAA
Tnr	GTATTGTAGCTGGAAGCCCCTCCTTCCTCCAACCATTCACTATACCTAACTTCATCACCTTATACTACAACTCACACTCTAAACCTACCACACACTATACAATCTCATCTCATCCTTAACCAATATTCCTTAACCCTAATTAACCTATAACACCACATCAATTCTACTAATTCTCTACTACCACAA
Tnr	TGGTTGAAGACCATAGGCTGTTCCTTGCTGAACCATTCACTATACCTAACTTCATCACCTTATACTACAACTCACACTCTAAACCTACCACACACTATACAATCTCATCTCATCCTTAACCAATATTCCTTAACCCTAATTAACCTATAACACCACATCAATTCTACTAATTCTCTACTACCACAA
Tnr	AGGCTTTCAAGTGGCACGTTGATGTTATACAACCATTCACTATACCTAACTTCATCACCTTATACTACAACTCACACTCTAAACCTACCACACACTATACAATCTCATCTCATCCTTAACCAATATTCCTTAACCCTAATTAACCTATAACACCACATCAATTCTACTAATTCTCTACTACCACAA
Tnr	CATCTTCAGCACTCATGTCCTGCTCAGCTGAACCATTCACTATACCTAACTTCATCACCTTATACTACAACTCACACTCTAAACCTACCACACACTATACAATCTCATCTCATCCTTAACCAATATTCCTTAACCCTAATTAACCTATAACACCACATCAATTCTACTAATTCTCTACTACCACAA
Tnr	CTGAGGTTTGGCCTATGTATTCGGCCAGAGAACCATTCACTATACCTAACTTCATCACCTTATACTACAACTCACACTCTAAACCTACCACACACTATACAATCTCATCTCATCCTTAACCAATATTCCTTAACCCTAATTAACCTATAACACCACATCAATTCTACTAATTCTCTACTACCACAA
Tnr	GATCTTGTGGGTGAAGGTAACCTGGCTTTCAACCATTCACTATACCTAACTTCATCACCTTATACTACAACTCACACTCTAAACCTACCACACACTATACAATCTCATCTCATCCTTAACCAATATTCCTTAACCCTAATTAACCTATAACACCACATCAATTCTACTAATTCTCTACTACCACAA
Tnr	TGCACATGGGCAGGCTTTTTTGGGGAAACCATTCACTATACCTAACTTCATCACCTTATACTACAACTCACACTCTAAACCTACCACACACTATACAATCTCATCTCATCCTTAACCAATATTCCTTAACCCTAATTAACCTATAACACCACATCAATTCTACTAATTCTCTACTACCACAA
Tnr	GTATTGCACTGGTCTCGCAGCAAGGACACCAACCATTCACTATACCTAACTTCATCACCTTATACTACAACTCACACTCTAAACCTACCACACACTATACAATCTCATCTCATCCTTAACCAATATTCCTTAACCCTAATTAACCTATAACACCACATCAATTCTACTAATTCTCTACTACCACAA
Tnr	AGTTGTCCTGTGGCAGCGCTTTCCTGACAGAACCATTCACTATACCTAACTTCATCACCTTATACTACAACTCACACTCTAAACCTACCACACACTATACAATCTCATCTCATCCTTAACCAATATTCCTTAACCCTAATTAACCTATAACACCACATCAATTCTACTAATTCTCTACTACCACAA
Tnr	AGTTCTTGCCAAACCAGCCTTCATTGCAGAAACCATTCACTATACCTAACTTCATCACCTTATACTACAACTCACACTCTAAACCTACCACACACTATACAATCTCATCTCATCCTTAACCAATATTCCTTAACCCTAATTAACCTATAACACCACATCAATTCTACTAATTCTCTACTACCACAA
Tnr	GTATTCACTGTCACAAATGCACTGGCCATCAACCATTCACTATACCTAACTTCATCACCTTATACTACAACTCACACTCTAAACCTACCACACACTATACAATCTCATCTCATCCTTAACCAATATTCCTTAACCCTAATTAACCTATAACACCACATCAATTCTACTAATTCTCTACTACCACAA
Tnr	GTTGGGCACCGGAGCTCTGAACAGTCATCTAACCATTCACTATACCTAACTTCATCACCTTATACTACAACTCACACTCTAAACCTACCACACACTATACAATCTCATCTCATCCTTAACCAATATTCCTTAACCCTAATTAACCTATAACACCACATCAATTCTACTAATTCTCTACTACCACAA
Tnr	CCATTGGCACATTGCCCCTTCCCTGAACAGAACCATTCACTATACCTAACTTCATCACCTTATACTACAACTCACACTCTAAACCTACCACACACTATACAATCTCATCTCATCCTTAACCAATATTCCTTAACCCTAATTAACCTATAACACCACATCAATTCTACTAATTCTCTACTACCACAA
Tnr	ACCTGTCGCTGATACCAGCCACTCGCAAGTAACCATTCACTATACCTAACTTCATCACCTTATACTACAACTCACACTCTAAACCTACCACACACTATACAATCTCATCTCATCCTTAACCAATATTCCTTAACCCTAATTAACCTATAACACCACATCAATTCTACTAATTCTCTACTACCACAA
Tnr	TCACATATTCCGTCACTGCCATCGGCCCGTAACCATTCACTATACCTAACTTCATCACCTTATACTACAACTCACACTCTAAACCTACCACACACTATACAATCTCATCTCATCCTTAACCAATATTCCTTAACCCTAATTAACCTATAACACCACATCAATTCTACTAATTCTCTACTACCACAA
Crhbp	CTTTTATAGAGCAGTAGAGGGGAGGCTCTCAACCATTCACTATACCTAACTTCATCACCTTATACTACAACTCACACTCTAATTCTCAACTCTCATCATTACCTAACCCTCATCCTTAACCAATATTCCTTAACTCACTTATCATAACTCCACTCTACCTATTCTACTAATTCTCTACTACCACAA
Crhbp	AGAGCTCAAAGCAGCGAGGGTCCCTTTGCTAACCATTCACTATACCTAACTTCATCACCTTATACTACAACTCACACTCTAATTCTCAACTCTCATCATTACCTAACCCTCATCCTTAACCAATATTCCTTAACTCACTTATCATAACTCCACTCTACCTATTCTACTAATTCTCTACTACCACAA
Crhbp	TCTTAGGCGTTTCTTCCCACACCTTCGCCCAACCATTCACTATACCTAACTTCATCACCTTATACTACAACTCACACTCTAATTCTCAACTCTCATCATTACCTAACCCTCATCCTTAACCAATATTCCTTAACTCACTTATCATAACTCCACTCTACCTATTCTACTAATTCTCTACTACCACAA
Crhbp	TGACATGCTGGCCTTGTGTCTGCAGCTGGAAACCATTCACTATACCTAACTTCATCACCTTATACTACAACTCACACTCTAATTCTCAACTCTCATCATTACCTAACCCTCATCCTTAACCAATATTCCTTAACTCACTTATCATAACTCCACTCTACCTATTCTACTAATTCTCTACTACCACAA
Crhbp	TCTAGGTAGCGGCTCTCTCCCCTTAGAGCTAACCATTCACTATACCTAACTTCATCACCTTATACTACAACTCACACTCTAATTCTCAACTCTCATCATTACCTAACCCTCATCCTTAACCAATATTCCTTAACTCACTTATCATAACTCCACTCTACCTATTCTACTAATTCTCTACTACCACAA
Crhbp	GATTGGCACTGAAGAGCAGGAGAGGGTCGTAACCATTCACTATACCTAACTTCATCACCTTATACTACAACTCACACTCTAATTCTCAACTCTCATCATTACCTAACCCTCATCCTTAACCAATATTCCTTAACTCACTTATCATAACTCCACTCTACCTATTCTACTAATTCTCTACTACCACAA
Crhbp	GAATTCCTCGGGTTCGCCGATGAAGAAGGCAACCATTCACTATACCTAACTTCATCACCTTATACTACAACTCACACTCTAATTCTCAACTCTCATCATTACCTAACCCTCATCCTTAACCAATATTCCTTAACTCACTTATCATAACTCCACTCTACCTATTCTACTAATTCTCTACTACCACAA
Crhbp	GTCGATGGAGACCAGGTCATAGTGGATGGTAACCATTCACTATACCTAACTTCATCACCTTATACTACAACTCACACTCTAATTCTCAACTCTCATCATTACCTAACCCTCATCCTTAACCAATATTCCTTAACTCACTTATCATAACTCCACTCTACCTATTCTACTAATTCTCTACTACCACAA
Crhbp	ACTTGGGAATTTCTCTCCCTTTAGGATCCAAACCATTCACTATACCTAACTTCATCACCTTATACTACAACTCACACTCTAATTCTCAACTCTCATCATTACCTAACCCTCATCCTTAACCAATATTCCTTAACTCACTTATCATAACTCCACTCTACCTATTCTACTAATTCTCTACTACCACAA
Crhbp	CCTCTTCATAGTGGGCAGAGGGTGATCCTGAACCATTCACTATACCTAACTTCATCACCTTATACTACAACTCACACTCTAATTCTCAACTCTCATCATTACCTAACCCTCATCCTTAACCAATATTCCTTAACTCACTTATCATAACTCCACTCTACCTATTCTACTAATTCTCTACTACCACAA
Crhbp	GACCTGATGCTCCTTCTGGTAAGACCACTCAACCATTCACTATACCTAACTTCATCACCTTATACTACAACTCACACTCTAATTCTCAACTCTCATCATTACCTAACCCTCATCCTTAACCAATATTCCTTAACTCACTTATCATAACTCCACTCTACCTATTCTACTAATTCTCTACTACCACAA
Crhbp	CATTTCCTGGTTCGTGGACCCGGAAGAAGAAACCATTCACTATACCTAACTTCATCACCTTATACTACAACTCACACTCTAATTCTCAACTCTCATCATTACCTAACCCTCATCCTTAACCAATATTCCTTAACTCACTTATCATAACTCCACTCTACCTATTCTACTAATTCTCTACTACCACAA
Crhbp	GGTTGGGATCTGTCTTTATGGTTATCGTGAAACCATTCACTATACCTAACTTCATCACCTTATACTACAACTCACACTCTAATTCTCAACTCTCATCATTACCTAACCCTCATCCTTAACCAATATTCCTTAACTCACTTATCATAACTCCACTCTACCTATTCTACTAATTCTCTACTACCACAA
Crhbp	CTCGGAGTCTGAGAGATGACATTGCAAGGGAACCATTCACTATACCTAACTTCATCACCTTATACTACAACTCACACTCTAATTCTCAACTCTCATCATTACCTAACCCTCATCCTTAACCAATATTCCTTAACTCACTTATCATAACTCCACTCTACCTATTCTACTAATTCTCTACTACCACAA
Crhbp	GTTTTGGTGCTGGTATGGAACCACTAAAGTAACCATTCACTATACCTAACTTCATCACCTTATACTACAACTCACACTCTAATTCTCAACTCTCATCATTACCTAACCCTCATCCTTAACCAATATTCCTTAACTCACTTATCATAACTCCACTCTACCTATTCTACTAATTCTCTACTACCACAA
Crhbp	GGCCATGCAAGTGTCCGAGGGTAAGATCAGAACCATTCACTATACCTAACTTCATCACCTTATACTACAACTCACACTCTAATTCTCAACTCTCATCATTACCTAACCCTCATCCTTAACCAATATTCCTTAACTCACTTATCATAACTCCACTCTACCTATTCTACTAATTCTCTACTACCACAA
Crhbp	CATCTTGGAGGGGTCCAATCCAGTTCCTCCAACCATTCACTATACCTAACTTCATCACCTTATACTACAACTCACACTCTAATTCTCAACTCTCATCATTACCTAACCCTCATCCTTAACCAATATTCCTTAACTCACTTATCATAACTCCACTCTACCTATTCTACTAATTCTCTACTACCACAA
Crhbp	CTAATTTTCATCTGGGCAGGGCCGAGAAAGAACCATTCACTATACCTAACTTCATCACCTTATACTACAACTCACACTCTAATTCTCAACTCTCATCATTACCTAACCCTCATCCTTAACCAATATTCCTTAACTCACTTATCATAACTCCACTCTACCTATTCTACTAATTCTCTACTACCACAA
Crhbp	CTGGAGACCATGCGTACCACAGCATTGTCGAACCATTCACTATACCTAACTTCATCACCTTATACTACAACTCACACTCTAATTCTCAACTCTCATCATTACCTAACCCTCATCCTTAACCAATATTCCTTAACTCACTTATCATAACTCCACTCTACCTATTCTACTAATTCTCTACTACCACAA
Crhbp	TGGCTCCAGCTGACGATACTCAAATGTCACAACCATTCACTATACCTAACTTCATCACCTTATACTACAACTCACACTCTAATTCTCAACTCTCATCATTACCTAACCCTCATCCTTAACCAATATTCCTTAACTCACTTATCATAACTCCACTCTACCTATTCTACTAATTCTCTACTACCACAA
Crhbp	GATGCTGTTTCCGGTCGAGGTTTCTAGCTCAACCATTCACTATACCTAACTTCATCACCTTATACTACAACTCACACTCTAATTCTCAACTCTCATCATTACCTAACCCTCATCCTTAACCAATATTCCTTAACTCACTTATCATAACTCCACTCTACCTATTCTACTAATTCTCTACTACCACAA
Crhbp	CTCACTGGGCTAACAGCATGTCAATCACTGAACCATTCACTATACCTAACTTCATCACCTTATACTACAACTCACACTCTAATTCTCAACTCTCATCATTACCTAACCCTCATCCTTAACCAATATTCCTTAACTCACTTATCATAACTCCACTCTACCTATTCTACTAATTCTCTACTACCACAA
Crhbp	ACTTTCCATTTGCTGCCCATGAAGATCACAAACCATTCACTATACCTAACTTCATCACCTTATACTACAACTCACACTCTAATTCTCAACTCTCATCATTACCTAACCCTCATCCTTAACCAATATTCCTTAACTCACTTATCATAACTCCACTCTACCTATTCTACTAATTCTCTACTACCACAA
Crhbp	CACGTGTTCAAGGCCTGGAGTACTGATTGGAACCATTCACTATACCTAACTTCATCACCTTATACTACAACTCACACTCTAATTCTCAACTCTCATCATTACCTAACCCTCATCCTTAACCAATATTCCTTAACTCACTTATCATAACTCCACTCTACCTATTCTACTAATTCTCTACTACCACAA
Crhbp	CAACCTGTTGTCTACCTTCTGTTTGTTGAACCATTCACTATACCTAACTTCATCACCTTATACTACAACTCACACTCTAATTCTCAACTCTCATCATTACCTAACCCTCATCCTTAACCAATATTCCTTAACTCACTTATCATAACTCCACTCTACCTATTCTACTAATTCTCTACTACCACAA
Crhbp	TCCAGTGACCCTTGTTCCACCACTTTGTGTAACCATTCACTATACCTAACTTCATCACCTTATACTACAACTCACACTCTAATTCTCAACTCTCATCATTACCTAACCCTCATCCTTAACCAATATTCCTTAACTCACTTATCATAACTCCACTCTACCTATTCTACTAATTCTCTACTACCACAA
Crhbp	CTTGCACATAGCTCTTTTCCCACTTTCCCCAACCATTCACTATACCTAACTTCATCACCTTATACTACAACTCACACTCTAATTCTCAACTCTCATCATTACCTAACCCTCATCCTTAACCAATATTCCTTAACTCACTTATCATAACTCCACTCTACCTATTCTACTAATTCTCTACTACCACAA
Crhbp	GAAACTGTGAGTGCCACCATTTCTCTGTCTAACCATTCACTATACCTAACTTCATCACCTTATACTACAACTCACACTCTAATTCTCAACTCTCATCATTACCTAACCCTCATCCTTAACCAATATTCCTTAACTCACTTATCATAACTCCACTCTACCTATTCTACTAATTCTCTACTACCACAA
Islr	GCAACAGGGACTCTGCTTCATAGCTGACACAACCATTCACTATACCTAACTTCATCCTACAATCCTCTTAACTAACCATCAATTCTCAACTCTCATCATTACCTAACCCCTAATTAACCTATAACACCACATCATCACTTATCATAACTCCACTCTACCTATTCTACTAATTCTCTACTACCACAA
Islr	GATTGCTCGCAAGTCCACAGGACCAGGACTAACCATTCACTATACCTAACTTCATCCTACAATCCTCTTAACTAACCATCAATTCTCAACTCTCATCATTACCTAACCCCTAATTAACCTATAACACCACATCATCACTTATCATAACTCCACTCTACCTATTCTACTAATTCTCTACTACCACAA
Islr	TGTTCTTCTGAAGTCAAGCTTAACAGCAACCATTCACTATACCTAACTTCATCCTACAATCCTCTTAACTAACCATCAATTCTCAACTCTCATCATTACCTAACCCCTAATTAACCTATAACACCACATCATCACTTATCATAACTCCACTCTACCTATTCTACTAATTCTCTACTACCACAA
Islr	TCTGGACAAGCTCGCACCAGGTTCAGGAGAAACCATTCACTATACCTAACTTCATCCTACAATCCTCTTAACTAACCATCAATTCTCAACTCTCATCATTACCTAACCCCTAATTAACCTATAACACCACATCATCACTTATCATAACTCCACTCTACCTATTCTACTAATTCTCTACTACCACAA
Islr	TGGAAGCCATACTTCTCCCCACAGTCACAGAACCATTCACTATACCTAACTTCATCCTACAATCCTCTTAACTAACCATCAATTCTCAACTCTCATCATTACCTAACCCCTAATTAACCTATAACACCACATCATCACTTATCATAACTCCACTCTACCTATTCTACTAATTCTCTACTACCACAA
Islr	CTCTAGGTCACGATAGGCACAGTCTGAACCATTCACTATACCTAACTTCATCCTACAATCCTCTTAACTAACCATCAATTCTCAACTCTCATCATTACCTAACCCCTAATTAACCTATAACACCACATCATCACTTATCATAACTCCACTCTACCTATTCTACTAATTCTCTACTACCACAA
Islr	CTGTTGGCTGACAGGCTCAGTGTGGTCACAAACCATTCACTATACCTAACTTCATCCTACAATCCTCTTAACTAACCATCAATTCTCAACTCTCATCATTACCTAACCCCTAATTAACCTATAACACCACATCATCACTTATCATAACTCCACTCTACCTATTCTACTAATTCTCTACTACCACAA
Islr	AGCGACTGCAATAGGGGCACTTCCCTGAAGAACCATTCACTATACCTAACTTCATCCTACAATCCTCTTAACTAACCATCAATTCTCAACTCTCATCATTACCTAACCCCTAATTAACCTATAACACCACATCATCACTTATCATAACTCCACTCTACCTATTCTACTAATTCTCTACTACCACAA
Islr	AGACTCTTGAGATGGCTCAGAGGGGCCAGAAACCATTCACTATACCTAACTTCATCCTACAATCCTCTTAACTAACCATCAATTCTCAACTCTCATCATTACCTAACCCCTAATTAACCTATAACACCACATCATCACTTATCATAACTCCACTCTACCTATTCTACTAATTCTCTACTACCACAA
Islr	GCAAACTCAGAGAGGAGGTTGTGGCTGAGGAACCATTCACTATACCTAACTTCATCCTACAATCCTCTTAACTAACCATCAATTCTCAACTCTCATCATTACCTAACCCCTAATTAACCTATAACACCACATCATCACTTATCATAACTCCACTCTACCTATTCTACTAATTCTCTACTACCACAA
Islr	CTAACTCGTTGCTGTCCATCTTGAGCAGCTAACCATTCACTATACCTAACTTCATCCTACAATCCTCTTAACTAACCATCAATTCTCAACTCTCATCATTACCTAACCCCTAATTAACCTATAACACCACATCATCACTTATCATAACTCCACTCTACCTATTCTACTAATTCTCTACTACCACAA
Islr	GTCATTGATCTGCAAGTGGGACAGCGCGGTAACCATTCACTATACCTAACTTCATCCTACAATCCTCTTAACTAACCATCAATTCTCAACTCTCATCATTACCTAACCCCTAATTAACCTATAACACCACATCATCACTTATCATAACTCCACTCTACCTATTCTACTAATTCTCTACTACCACAA
Islr	GGCCCATGTCTTGAACCACACGATGCCACAAACCATTCACTATACCTAACTTCATCCTACAATCCTCTTAACTAACCATCAATTCTCAACTCTCATCATTACCTAACCCCTAATTAACCTATAACACCACATCATCACTTATCATAACTCCACTCTACCTATTCTACTAATTCTCTACTACCACAA
Islr	GTCCTGTTCTGGAATAGACACCGCTGAGGCAACCATTCACTATACCTAACTTCATCCTACAATCCTCTTAACTAACCATCAATTCTCAACTCTCATCATTACCTAACCCCTAATTAACCTATAACACCACATCATCACTTATCATAACTCCACTCTACCTATTCTACTAATTCTCTACTACCACAA
Islr	AGCTTAGTTGCACTGAGGGAGCTGAGCAGGAACCATTCACTATACCTAACTTCATCCTACAATCCTCTTAACTAACCATCAATTCTCAACTCTCATCATTACCTAACCCCTAATTAACCTATAACACCACATCATCACTTATCATAACTCCACTCTACCTATTCTACTAATTCTCTACTACCACAA
Islr	CTACATTAGGACTGGCGATCTCCACCGTGCAACCATTCACTATACCTAACTTCATCCTACAATCCTCTTAACTAACCATCAATTCTCAACTCTCATCATTACCTAACCCCTAATTAACCTATAACACCACATCATCACTTATCATAACTCCACTCTACCTATTCTACTAATTCTCTACTACCACAA
Islr	CCTAGCTCATTGGTGGCCAGGCAGCTATAGAACCATTCACTATACCTAACTTCATCCTACAATCCTCTTAACTAACCATCAATTCTCAACTCTCATCATTACCTAACCCCTAATTAACCTATAACACCACATCATCACTTATCATAACTCCACTCTACCTATTCTACTAATTCTCTACTACCACAA
Islr	GCCAATGCCACATTTACAGAGCTTTCGGCAAACCATTCACTATACCTAACTTCATCCTACAATCCTCTTAACTAACCATCAATTCTCAACTCTCATCATTACCTAACCCCTAATTAACCTATAACACCACATCATCACTTATCATAACTCCACTCTACCTATTCTACTAATTCTCTACTACCACAA
Islr	CCATGGAACTTGTGCCCCACAGCATCCTCTAACCATTCACTATACCTAACTTCATCCTACAATCCTCTTAACTAACCATCAATTCTCAACTCTCATCATTACCTAACCCCTAATTAACCTATAACACCACATCATCACTTATCATAACTCCACTCTACCTATTCTACTAATTCTCTACTACCACAA
Islr	TCAACCGTATAGCAGCCCTTGCCCTCCACTAACCATTCACTATACCTAACTTCATCCTACAATCCTCTTAACTAACCATCAATTCTCAACTCTCATCATTACCTAACCCCTAATTAACCTATAACACCACATCATCACTTATCATAACTCCACTCTACCTATTCTACTAATTCTCTACTACCACAA
Islr	GTAAATGATAACCACGTTGTCTTCCGGTCCAACCATTCACTATACCTAACTTCATCCTACAATCCTCTTAACTAACCATCAATTCTCAACTCTCATCATTACCTAACCCCTAATTAACCTATAACACCACATCATCACTTATCATAACTCCACTCTACCTATTCTACTAATTCTCTACTACCACAA
Islr	GGCTTTGGCCTAGCAGAAGTATGCCAGAGAAACCATTCACTATACCTAACTTCATCCTACAATCCTCTTAACTAACCATCAATTCTCAACTCTCATCATTACCTAACCCCTAATTAACCTATAACACCACATCATCACTTATCATAACTCCACTCTACCTATTCTACTAATTCTCTACTACCACAA
Islr	TGGCAGGAACGTGATCAGGGGGAGTTAGGAAACCATTCACTATACCTAACTTCATCCTACAATCCTCTTAACTAACCATCAATTCTCAACTCTCATCATTACCTAACCCCTAATTAACCTATAACACCACATCATCACTTATCATAACTCCACTCTACCTATTCTACTAATTCTCTACTACCACAA
Islr	CAATTCCAGACCTCGTGGTGTTAAGACGGAAACCATTCACTATACCTAACTTCATCCTACAATCCTCTTAACTAACCATCAATTCTCAACTCTCATCATTACCTAACCCCTAATTAACCTATAACACCACATCATCACTTATCATAACTCCACTCTACCTATTCTACTAATTCTCTACTACCACAA
Islr	GGAGTAATGAGCGGCCTGGATGAGCTTAGAAACCATTCACTATACCTAACTTCATCCTACAATCCTCTTAACTAACCATCAATTCTCAACTCTCATCATTACCTAACCCCTAATTAACCTATAACACCACATCATCACTTATCATAACTCCACTCTACCTATTCTACTAATTCTCTACTACCACAA
Islr	CTAGCTGCTAGTTCTGAGCAGATCTGAACCATTCACTATACCTAACTTCATCCTACAATCCTCTTAACTAACCATCAATTCTCAACTCTCATCATTACCTAACCCCTAATTAACCTATAACACCACATCATCACTTATCATAACTCCACTCTACCTATTCTACTAATTCTCTACTACCACAA
Islr	GCTAGGAGCACAGGCAATGCTGTTAGCAGCAACCATTCACTATACCTAACTTCATCCTACAATCCTCTTAACTAACCATCAATTCTCAACTCTCATCATTACCTAACCCCTAATTAACCTATAACACCACATCATCACTTATCATAACTCCACTCTACCTATTCTACTAATTCTCTACTACCACAA
Islr	AGACATTGTTGTTGCCCTGTTAGCAGGCTGAACCATTCACTATACCTAACTTCATCCTACAATCCTCTTAACTAACCATCAATTCTCAACTCTCATCATTACCTAACCCCTAATTAACCTATAACACCACATCATCACTTATCATAACTCCACTCTACCTATTCTACTAATTCTCTACTACCACAA
Flt1	CACTTTTAACTTCGACCCTGAGCCATATCCAACCATTCACTATACCTAACTTCATCACCTACCACACACTATACAATCTCATTTCTCAACTCTCATCATTACCTAACCCCTAATTAACCTATAACACCACATCACTTACCATCCTACTAATCATACACTTATTCTACTAATTCTCTACTACCACAA
Flt1	GACATGCTGGGTGCCTTTTAAACTCAGTTCAACCATTCACTATACCTAACTTCATCACCTACCACACACTATACAATCTCATTTCTCAACTCTCATCATTACCTAACCCCTAATTAACCTATAACACCACATCACTTACCATCCTACTAATCATACACTTATTCTACTAATTCTCTACTACCACAA
Flt1	GCACTTGAGAAAGAGAGTCTGGCCTGCTTGAACCATTCACTATACCTAACTTCATCACCTACCACACACTATACAATCTCATTTCTCAACTCTCATCATTACCTAACCCCTAATTAACCTATAACACCACATCACTTACCATCCTACTAATCATACACTTATTCTACTAATTCTCTACTACCACAA
Flt1	GAGTGATGCTCAGCCTTTTGTCCTCCTGGCAACCATTCACTATACCTAACTTCATCACCTACCACACACTATACAATCTCATTTCTCAACTCTCATCATTACCTAACCCCTAATTAACCTATAACACCACATCACTTACCATCCTACTAATCATACACTTATTCTACTAATTCTCTACTACCACAA
Flt1	TGCAGAATTGCCTGTTATCCCTCCCACAGGAACCATTCACTATACCTAACTTCATCACCTACCACACACTATACAATCTCATTTCTCAACTCTCATCATTACCTAACCCCTAATTAACCTATAACACCACATCACTTACCATCCTACTAATCATACACTTATTCTACTAATTCTCTACTACCACAA
Flt1	GGAGGTATCTACAGGTGTAGAGGCCCGTGTAACCATTCACTATACCTAACTTCATCACCTACCACACACTATACAATCTCATTTCTCAACTCTCATCATTACCTAACCCCTAATTAACCTATAACACCACATCACTTACCATCCTACTAATCATACACTTATTCTACTAATTCTCTACTACCACAA
Flt1	CATCTCTATGAAAGGACTCCCTGCATCACTAACCATTCACTATACCTAACTTCATCACCTACCACACACTATACAATCTCATTTCTCAACTCTCATCATTACCTAACCCCTAATTAACCTATAACACCACATCACTTACCATCCTACTAATCATACACTTATTCTACTAATTCTCTACTACCACAA
Flt1	GATGAGCTGTCTTCCTTCCGTCATGTGCACAACCATTCACTATACCTAACTTCATCACCTACCACACACTATACAATCTCATTTCTCAACTCTCATCATTACCTAACCCCTAATTAACCTATAACACCACATCACTTACCATCCTACTAATCATACACTTATTCTACTAATTCTCTACTACCACAA
Flt1	CTTTTTTAGGGTGACTGTGACGTTGGGTGAAACCATTCACTATACCTAACTTCATCACCTACCACACACTATACAATCTCATTTCTCAACTCTCATCATTACCTAACCCCTAATTAACCTATAACACCACATCACTTACCATCCTACTAATCATACACTTATTCTACTAATTCTCTACTACCACAA
Flt1	TGTTATTCTTTGCCCATCAGGGGTAAGAGTAACCATTCACTATACCTAACTTCATCACCTACCACACACTATACAATCTCATTTCTCAACTCTCATCATTACCTAACCCCTAATTAACCTATAACACCACATCACTTACCATCCTACTAATCATACACTTATTCTACTAATTCTCTACTACCACAA
Flt1	CCTATCTCTTTGTACGTTGCATTTGCTAACCATTCACTATACCTAACTTCATCACCTACCACACACTATACAATCTCATTTCTCAACTCTCATCATTACCTAACCCCTAATTAACCTATAACACCACATCACTTACCATCCTACTAATCATACACTTATTCTACTAATTCTCTACTACCACAA
Flt1	AGATAGTTTGTCTGGTACAGGTGCCCGTTGAACCATTCACTATACCTAACTTCATCACCTACCACACACTATACAATCTCATTTCTCAACTCTCATCATTACCTAACCCCTAATTAACCTATAACACCACATCACTTACCATCCTACTAATCATACACTTATTCTACTAATTCTCTACTACCACAA
Flt1	ACATCTAGGATTGTATTGGTCTGCCGATGGAACCATTCACTATACCTAACTTCATCACCTACCACACACTATACAATCTCATTTCTCAACTCTCATCATTACCTAACCCCTAATTAACCTATAACACCACATCACTTACCATCCTACTAATCATACACTTATTCTACTAATTCTCTACTACCACAA
Flt1	AGTTGAGGACAAGAGTCTGCCCGTGGAGCAAACCATTCACTATACCTAACTTCATCACCTACCACACACTATACAATCTCATTTCTCAACTCTCATCATTACCTAACCCCTAATTAACCTATAACACCACATCACTTACCATCCTACTAATCATACACTTATTCTACTAATTCTCTACTACCACAA
Flt1	TCCAGCTCATTTGCACCCTCGTATTGAGCTAACCATTCACTATACCTAACTTCATCACCTACCACACACTATACAATCTCATTTCTCAACTCTCATCATTACCTAACCCCTAATTAACCTATAACACCACATCACTTACCATCCTACTAATCATACACTTATTCTACTAATTCTCTACTACCACAA
Flt1	CGCTGCCTTATAGATGCTCTCTTAGTTGCTAACCATTCACTATACCTAACTTCATCACCTACCACACACTATACAATCTCATTTCTCAACTCTCATCATTACCTAACCCCTAATTAACCTATAACACCACATCACTTACCATCCTACTAATCATACACTTATTCTACTAATTCTCTACTACCACAA
Flt1	GAACACATTGTTGTGGGAATGGCTCCGGTCAACCATTCACTATACCTAACTTCATCACCTACCACACACTATACAATCTCATTTCTCAACTCTCATCATTACCTAACCCCTAATTAACCTATAACACCACATCACTTACCATCCTACTAATCATACACTTATTCTACTAATTCTCTACTACCACAA
Flt1	CCCTTGTCTCGGCTCTCCACATTGTTGATCAACCATTCACTATACCTAACTTCATCACCTACCACACACTATACAATCTCATTTCTCAACTCTCATCATTACCTAACCCCTAATTAACCTATAACACCACATCACTTACCATCCTACTAATCATACACTTATTCTACTAATTCTCTACTACCACAA
Flt1	CTTTTTCATACACATGCACGGAGGTGTTGAAACCATTCACTATACCTAACTTCATCACCTACCACACACTATACAATCTCATTTCTCAACTCTCATCATTACCTAACCCCTAATTAACCTATAACACCACATCACTTACCATCCTACTAATCATACACTTATTCTACTAATTCTCTACTACCACAA
Flt1	CCGGCTGCTTCCGATGTTTCACACTGATGAAACCATTCACTATACCTAACTTCATCACCTACCACACACTATACAATCTCATTTCTCAACTCTCATCATTACCTAACCCCTAATTAACCTATAACACCACATCACTTACCATCCTACTAATCATACACTTATTCTACTAATTCTCTACTACCACAA
Flt1	CGATAGGACCGTCTTCCTGCTGTGGTTTCCAACCATTCACTATACCTAACTTCATCACCTACCACACACTATACAATCTCATTTCTCAACTCTCATCATTACCTAACCCCTAATTAACCTATAACACCACATCACTTACCATCCTACTAATCATACACTTATTCTACTAATTCTCTACTACCACAA
Flt1	ACCATACGATTTCTGGGGAGGGGAAGGCCTAACCATTCACTATACCTAACTTCATCACCTACCACACACTATACAATCTCATTTCTCAACTCTCATCATTACCTAACCCCTAATTAACCTATAACACCACATCACTTACCATCCTACTAATCATACACTTATTCTACTAATTCTCTACTACCACAA
Flt1	GCAGACTTCAATGTTGCAGGCGAGCCATCTAACCATTCACTATACCTAACTTCATCACCTACCACACACTATACAATCTCATTTCTCAACTCTCATCATTACCTAACCCCTAATTAACCTATAACACCACATCACTTACCATCCTACTAATCATACACTTATTCTACTAATTCTCTACTACCACAA
Flt1	TGCATCCTCGGTTGTCACATCTTTGAAACCATTCACTATACCTAACTTCATCACCTACCACACACTATACAATCTCATTTCTCAACTCTCATCATTACCTAACCCCTAATTAACCTATAACACCACATCACTTACCATCCTACTAATCATACACTTATTCTACTAATTCTCTACTACCACAA
Flt1	GACTGCTTTATGCCCAGCAAGATCGTATAGAACCATTCACTATACCTAACTTCATCACCTACCACACACTATACAATCTCATTTCTCAACTCTCATCATTACCTAACCCCTAATTAACCTATAACACCACATCACTTACCATCCTACTAATCATACACTTATTCTACTAATTCTCTACTACCACAA
Flt1	GTTTACAATGAGAGTGGCAGTGAGGTAACCATTCACTATACCTAACTTCATCACCTACCACACACTATACAATCTCATTTCTCAACTCTCATCATTACCTAACCCCTAATTAACCTATAACACCACATCACTTACCATCCTACTAATCATACACTTATTCTACTAATTCTCTACTACCACAA
Flt1	GAGGACACGGACTTTTCGTAGATCTGAGGTAACCATTCACTATACCTAACTTCATCACCTACCACACACTATACAATCTCATTTCTCAACTCTCATCATTACCTAACCCCTAATTAACCTATAACACCACATCACTTACCATCCTACTAATCATACACTTATTCTACTAATTCTCTACTACCACAA
Flt1	ACACGGTGCAAGTGAGGACTTGTCTGCTGCAACCATTCACTATACCTAACTTCATCACCTACCACACACTATACAATCTCATTTCTCAACTCTCATCATTACCTAACCCCTAATTAACCTATAACACCACATCACTTACCATCCTACTAATCATACACTTATTCTACTAATTCTCTACTACCACAA
Doc2g	CACCGAGCACACACCTCTTGAGAGCTGTGTACTCCTCTATCTAACTAATACTCATAACCTTATACTACAACTCACACTCTAACTACAATCCTCTTAACTAACCATCAACTCATCCTTAACCAATATTCCTTAACTCACTTATCATAACTCCACTCTACCTATTCTACTAATTCTCTACTACCACAA
Doc2g	CATAGGGACTCAGAGAAGCTCCCACCTACTACTCCTCTATCTAACTAATACTCATAACCTTATACTACAACTCACACTCTAACTACAATCCTCTTAACTAACCATCAACTCATCCTTAACCAATATTCCTTAACTCACTTATCATAACTCCACTCTACCTATTCTACTAATTCTCTACTACCACAA
Doc2g	AGTTGGAAATGAGGCGGATGGGCCGAATGGACTCCTCTATCTAACTAATACTCATAACCTTATACTACAACTCACACTCTAACTACAATCCTCTTAACTAACCATCAACTCATCCTTAACCAATATTCCTTAACTCACTTATCATAACTCCACTCTACCTATTCTACTAATTCTCTACTACCACAA
Doc2g	CCGGCTCCAAGAAGGGGTAGAAATGTGGGAACTCCTCTATCTAACTAATACTCATAACCTTATACTACAACTCACACTCTAACTACAATCCTCTTAACTAACCATCAACTCATCCTTAACCAATATTCCTTAACTCACTTATCATAACTCCACTCTACCTATTCTACTAATTCTCTACTACCACAA
Doc2g	CTAGGGCAGTGCTGTCATCCGAGTCTACTCCTCTATCTAACTAATACTCATAACCTTATACTACAACTCACACTCTAACTACAATCCTCTTAACTAACCATCAACTCATCCTTAACCAATATTCCTTAACTCACTTATCATAACTCCACTCTACCTATTCTACTAATTCTCTACTACCACAA
Doc2g	CCTCATCAAAGAGAAGTGTGAATTCTAGGGACTCCTCTATCTAACTAATACTCATAACCTTATACTACAACTCACACTCTAACTACAATCCTCTTAACTAACCATCAACTCATCCTTAACCAATATTCCTTAACTCACTTATCATAACTCCACTCTACCTATTCTACTAATTCTCTACTACCACAA
Doc2g	GAACTGTAGCACAGGGACAGTAGGATGCGGACTCCTCTATCTAACTAATACTCATAACCTTATACTACAACTCACACTCTAACTACAATCCTCTTAACTAACCATCAACTCATCCTTAACCAATATTCCTTAACTCACTTATCATAACTCCACTCTACCTATTCTACTAATTCTCTACTACCACAA
Doc2g	CAAGGTGAACACAGCGTAGCACACCCACCAACTCCTCTATCTAACTAATACTCATAACCTTATACTACAACTCACACTCTAACTACAATCCTCTTAACTAACCATCAACTCATCCTTAACCAATATTCCTTAACTCACTTATCATAACTCCACTCTACCTATTCTACTAATTCTCTACTACCACAA
Doc2g	AGGCGGACAAAGGGGTCTGAGTAGCCATTGACTCCTCTATCTAACTAATACTCATAACCTTATACTACAACTCACACTCTAACTACAATCCTCTTAACTAACCATCAACTCATCCTTAACCAATATTCCTTAACTCACTTATCATAACTCCACTCTACCTATTCTACTAATTCTCTACTACCACAA
Doc2g	GGATTTCTTCCCAGAACTTGGATGCAACTCCTCTATCTAACTAATACTCATAACCTTATACTACAACTCACACTCTAACTACAATCCTCTTAACTAACCATCAACTCATCCTTAACCAATATTCCTTAACTCACTTATCATAACTCCACTCTACCTATTCTACTAATTCTCTACTACCACAA
Doc2g	GGTTCAGGGTCTTCCTCCGAACACTGGTCTACTCCTCTATCTAACTAATACTCATAACCTTATACTACAACTCACACTCTAACTACAATCCTCTTAACTAACCATCAACTCATCCTTAACCAATATTCCTTAACTCACTTATCATAACTCCACTCTACCTATTCTACTAATTCTCTACTACCACAA
Doc2g	TCCCGATGACCTGCATAAAAGAATTCCTCAACTCCTCTATCTAACTAATACTCATAACCTTATACTACAACTCACACTCTAACTACAATCCTCTTAACTAACCATCAACTCATCCTTAACCAATATTCCTTAACTCACTTATCATAACTCCACTCTACCTATTCTACTAATTCTCTACTACCACAA
Doc2g	ACACAGACACCAGCAGTGCCTTCTGGACTCCTCTATCTAACTAATACTCATAACCTTATACTACAACTCACACTCTAACTACAATCCTCTTAACTAACCATCAACTCATCCTTAACCAATATTCCTTAACTCACTTATCATAACTCCACTCTACCTATTCTACTAATTCTCTACTACCACAA
Doc2g	TGAAATCATCAGCTGTGCCCAGGTCATAGTACTCCTCTATCTAACTAATACTCATAACCTTATACTACAACTCACACTCTAACTACAATCCTCTTAACTAACCATCAACTCATCCTTAACCAATATTCCTTAACTCACTTATCATAACTCCACTCTACCTATTCTACTAATTCTCTACTACCACAA
Doc2g	TGCTGTGCTGACTAGTCACCAAGTTGGGGGACTCCTCTATCTAACTAATACTCATAACCTTATACTACAACTCACACTCTAACTACAATCCTCTTAACTAACCATCAACTCATCCTTAACCAATATTCCTTAACTCACTTATCATAACTCCACTCTACCTATTCTACTAATTCTCTACTACCACAA
Doc2g	CATCTTGGCTCCTGAGCTGGTTGCACAGCAACTCCTCTATCTAACTAATACTCATAACCTTATACTACAACTCACACTCTAACTACAATCCTCTTAACTAACCATCAACTCATCCTTAACCAATATTCCTTAACTCACTTATCATAACTCCACTCTACCTATTCTACTAATTCTCTACTACCACAA
Doc2g	TGATAGCCCAGACCTCTTTCCAGATGCAGCACTCCTCTATCTAACTAATACTCATAACCTTATACTACAACTCACACTCTAACTACAATCCTCTTAACTAACCATCAACTCATCCTTAACCAATATTCCTTAACTCACTTATCATAACTCCACTCTACCTATTCTACTAATTCTCTACTACCACAA
Doc2g	ACATGACTGGAAGGAGACAATGCATAGCAGACTCCTCTATCTAACTAATACTCATAACCTTATACTACAACTCACACTCTAACTACAATCCTCTTAACTAACCATCAACTCATCCTTAACCAATATTCCTTAACTCACTTATCATAACTCCACTCTACCTATTCTACTAATTCTCTACTACCACAA
Doc2g	GCAGGTGTTTATTTTGCTTTGTGTTTGGGGACTCCTCTATCTAACTAATACTCATAACCTTATACTACAACTCACACTCTAACTACAATCCTCTTAACTAACCATCAACTCATCCTTAACCAATATTCCTTAACTCACTTATCATAACTCCACTCTACCTATTCTACTAATTCTCTACTACCACAA
Slc5a7	CTAAAGGTCATTTCCCAGCCTACCTGCCCAACTCCTCTATCTAACTAATACTCATAACCTTATACTACAACTCACACTCTAAACCTACCACACACTATACAATCTCATCTCATCCTTAACCAATATTCCTTAACCTTACCATCCTACTAATCATACACTTATTCTACTAATTCTCTACTACCACAA
Slc5a7	CAAGTCAAGTCGTCTGCTACCCTAGAATGGACTCCTCTATCTAACTAATACTCATAACCTTATACTACAACTCACACTCTAAACCTACCACACACTATACAATCTCATCTCATCCTTAACCAATATTCCTTAACCTTACCATCCTACTAATCATACACTTATTCTACTAATTCTCTACTACCACAA
Slc5a7	GATCCAGCACTTGCCCAAGTTCATGTTCCCACTCCTCTATCTAACTAATACTCATAACCTTATACTACAACTCACACTCTAAACCTACCACACACTATACAATCTCATCTCATCCTTAACCAATATTCCTTAACCTTACCATCCTACTAATCATACACTTATTCTACTAATTCTCTACTACCACAA
Slc5a7	AGAACAAAGTGGTGCTGGGCGTGAGTTGCGACTCCTCTATCTAACTAATACTCATAACCTTATACTACAACTCACACTCTAAACCTACCACACACTATACAATCTCATCTCATCCTTAACCAATATTCCTTAACCTTACCATCCTACTAATCATACACTTATTCTACTAATTCTCTACTACCACAA
Slc5a7	GTGAAGCGATCGATCTGGGTATTGGAACTCCTCTATCTAACTAATACTCATAACCTTATACTACAACTCACACTCTAAACCTACCACACACTATACAATCTCATCTCATCCTTAACCAATATTCCTTAACCTTACCATCCTACTAATCATACACTTATTCTACTAATTCTCTACTACCACAA
Slc5a7	CAAATCTTCTTTGCGTCACCCGGAGCTGCTACTCCTCTATCTAACTAATACTCATAACCTTATACTACAACTCACACTCTAAACCTACCACACACTATACAATCTCATCTCATCCTTAACCAATATTCCTTAACCTTACCATCCTACTAATCATACACTTATTCTACTAATTCTCTACTACCACAA
Slc5a7	GGTACAGTGCAGATCCTTCCACAGAGGGCTACTCCTCTATCTAACTAATACTCATAACCTTATACTACAACTCACACTCTAAACCTACCACACACTATACAATCTCATCTCATCCTTAACCAATATTCCTTAACCTTACCATCCTACTAATCATACACTTATTCTACTAATTCTCTACTACCACAA
Slc5a7	GGATAATAGCTACCAGTCCTTCTACGTGGAACTCCTCTATCTAACTAATACTCATAACCTTATACTACAACTCACACTCTAAACCTACCACACACTATACAATCTCATCTCATCCTTAACCAATATTCCTTAACCTTACCATCCTACTAATCATACACTTATTCTACTAATTCTCTACTACCACAA
Slc5a7	TGGTTTTCCATGCAGCCCATATTCCAACCAACTCCTCTATCTAACTAATACTCATAACCTTATACTACAACTCACACTCTAAACCTACCACACACTATACAATCTCATCTCATCCTTAACCAATATTCCTTAACCTTACCATCCTACTAATCATACACTTATTCTACTAATTCTCTACTACCACAA
Slc5a7	TGATGGCTTCACTGCGCTCTTCTGGGTTGCACTCCTCTATCTAACTAATACTCATAACCTTATACTACAACTCACACTCTAAACCTACCACACACTATACAATCTCATCTCATCCTTAACCAATATTCCTTAACCTTACCATCCTACTAATCATACACTTATTCTACTAATTCTCTACTACCACAA
Slc5a7	CTTCTGCTGTCCCATTGATGTAGCCTCCTCACTCCTCTATCTAACTAATACTCATAACCTTATACTACAACTCACACTCTAAACCTACCACACACTATACAATCTCATCTCATCCTTAACCAATATTCCTTAACCTTACCATCCTACTAATCATACACTTATTCTACTAATTCTCTACTACCACAA
Slc5a7	TCAGAGAATATCCAATGGGTGCCTGAGCCCACTCCTCTATCTAACTAATACTCATAACCTTATACTACAACTCACACTCTAAACCTACCACACACTATACAATCTCATCTCATCCTTAACCAATATTCCTTAACCTTACCATCCTACTAATCATACACTTATTCTACTAATTCTCTACTACCACAA
Slc5a7	ACATATCCCTTGGAACGCATAGGTTTCGCAACTCCTCTATCTAACTAATACTCATAACCTTATACTACAACTCACACTCTAAACCTACCACACACTATACAATCTCATCTCATCCTTAACCAATATTCCTTAACCTTACCATCCTACTAATCATACACTTATTCTACTAATTCTCTACTACCACAA
Slc5a7	CGCTTTCCATAGATCTGTTGAAATGGGTCTACTCCTCTATCTAACTAATACTCATAACCTTATACTACAACTCACACTCTAAACCTACCACACACTATACAATCTCATCTCATCCTTAACCAATATTCCTTAACCTTACCATCCTACTAATCATACACTTATTCTACTAATTCTCTACTACCACAA
Slc5a7	AGCCCAGAACATCTCTCCCATCAGTGCAGGACTCCTCTATCTAACTAATACTCATAACCTTATACTACAACTCACACTCTAAACCTACCACACACTATACAATCTCATCTCATCCTTAACCAATATTCCTTAACCTTACCATCCTACTAATCATACACTTATTCTACTAATTCTCTACTACCACAA
Slc5a7	TCACGCTGATGGTGGCCCCTAATGCAGAGAACTCCTCTATCTAACTAATACTCATAACCTTATACTACAACTCACACTCTAAACCTACCACACACTATACAATCTCATCTCATCCTTAACCAATATTCCTTAACCTTACCATCCTACTAATCATACACTTATTCTACTAATTCTCTACTACCACAA
Slc5a7	TCCGATGTCGGTGACTGCAGGATGTGACAGACTCCTCTATCTAACTAATACTCATAACCTTATACTACAACTCACACTCTAAACCTACCACACACTATACAATCTCATCTCATCCTTAACCAATATTCCTTAACCTTACCATCCTACTAATCATACACTTATTCTACTAATTCTCTACTACCACAA
Slc5a7	CTCTGGTATTTAGCATGCACAGCTGTACTCCTCTATCTAACTAATACTCATAACCTTATACTACAACTCACACTCTAAACCTACCACACACTATACAATCTCATCTCATCCTTAACCAATATTCCTTAACCTTACCATCCTACTAATCATACACTTATTCTACTAATTCTCTACTACCACAA
Slc5a7	ACTTCAACTGATTCAATGGTTCCCAGCCAGACTCCTCTATCTAACTAATACTCATAACCTTATACTACAACTCACACTCTAAACCTACCACACACTATACAATCTCATCTCATCCTTAACCAATATTCCTTAACCTTACCATCCTACTAATCATACACTTATTCTACTAATTCTCTACTACCACAA
Slc5a7	GAAGTAGGCTTGCCATGGGATTCCACCCAGACTCCTCTATCTAACTAATACTCATAACCTTATACTACAACTCACACTCTAAACCTACCACACACTATACAATCTCATCTCATCCTTAACCAATATTCCTTAACCTTACCATCCTACTAATCATACACTTATTCTACTAATTCTCTACTACCACAA
Slc5a7	GTACCTGAGCATAGGTGGCTGAGGATGAAGACTCCTCTATCTAACTAATACTCATAACCTTATACTACAACTCACACTCTAAACCTACCACACACTATACAATCTCATCTCATCCTTAACCAATATTCCTTAACCTTACCATCCTACTAATCATACACTTATTCTACTAATTCTCTACTACCACAA
Slc5a7	CTATGCATATGGCGGGTAGAGCCATCACCAACTCCTCTATCTAACTAATACTCATAACCTTATACTACAACTCACACTCTAAACCTACCACACACTATACAATCTCATCTCATCCTTAACCAATATTCCTTAACCTTACCATCCTACTAATCATACACTTATTCTACTAATTCTCTACTACCACAA
Slc5a7	TCTGGTTCCAGTCTGTGGAAGCTCCAATAGACTCCTCTATCTAACTAATACTCATAACCTTATACTACAACTCACACTCTAAACCTACCACACACTATACAATCTCATCTCATCCTTAACCAATATTCCTTAACCTTACCATCCTACTAATCATACACTTATTCTACTAATTCTCTACTACCACAA
Slc5a7	CCTTAGTCTTGGGATCTGGATACCCGTAGGACTCCTCTATCTAACTAATACTCATAACCTTATACTACAACTCACACTCTAAACCTACCACACACTATACAATCTCATCTCATCCTTAACCAATATTCCTTAACCTTACCATCCTACTAATCATACACTTATTCTACTAATTCTCTACTACCACAA
Slc5a7	TGCAGAACGATCGGGAGAATCATGTCTGCTACTCCTCTATCTAACTAATACTCATAACCTTATACTACAACTCACACTCTAAACCTACCACACACTATACAATCTCATCTCATCCTTAACCAATATTCCTTAACCTTACCATCCTACTAATCATACACTTATTCTACTAATTCTCTACTACCACAA
Slc5a7	GATGCATTTTGTCTGAAGGAAAGCTGGTAGACTCCTCTATCTAACTAATACTCATAACCTTATACTACAACTCACACTCTAAACCTACCACACACTATACAATCTCATCTCATCCTTAACCAATATTCCTTAACCTTACCATCCTACTAATCATACACTTATTCTACTAATTCTCTACTACCACAA
Slc5a7	GGCTGTTGCAGATGCTCCGAACACAAGCACACTCCTCTATCTAACTAATACTCATAACCTTATACTACAACTCACACTCTAAACCTACCACACACTATACAATCTCATCTCATCCTTAACCAATATTCCTTAACCTTACCATCCTACTAATCATACACTTATTCTACTAATTCTCTACTACCACAA
Slc5a7	CCAGAGCCCATACACAGTCTTCGTCAACTCCTCTATCTAACTAATACTCATAACCTTATACTACAACTCACACTCTAAACCTACCACACACTATACAATCTCATCTCATCCTTAACCAATATTCCTTAACCTTACCATCCTACTAATCATACACTTATTCTACTAATTCTCTACTACCACAA
Foxp2	TGTTTTGGCGTCCGTGGACACTCGTACACAACTCCTCTATCTAACTAATACTCATACTACAATCCTCTTAACTAACCATCAAACCTACCACACACTATACAATCTCATCCTAATTAACCTATAACACCACATCACTTACCATCCTACTAATCATACACTTATTCTACTAATTCTCTACTACCACAA
Foxp2	CTACTGTGAGTACACCTCTGCCCGATCACGACTCCTCTATCTAACTAATACTCATACTACAATCCTCTTAACTAACCATCAAACCTACCACACACTATACAATCTCATCCTAATTAACCTATAACACCACATCACTTACCATCCTACTAATCATACACTTATTCTACTAATTCTCTACTACCACAA
Foxp2	CCCGGTTTCAACTTCATAGGAGTTTGTTAGACTCCTCTATCTAACTAATACTCATACTACAATCCTCTTAACTAACCATCAAACCTACCACACACTATACAATCTCATCCTAATTAACCTATAACACCACATCACTTACCATCCTACTAATCATACACTTATTCTACTAATTCTCTACTACCACAA
Foxp2	CTGCATCATGACTTAATACCTTCTCTGGAACTCCTCTATCTAACTAATACTCATACTACAATCCTCTTAACTAACCATCAAACCTACCACACACTATACAATCTCATCCTAATTAACCTATAACACCACATCACTTACCATCCTACTAATCATACACTTATTCTACTAATTCTCTACTACCACAA
Foxp2	TGAACTGTTGCTTATTGTCTCTGTCGCAGAACTCCTCTATCTAACTAATACTCATACTACAATCCTCTTAACTAACCATCAAACCTACCACACACTATACAATCTCATCCTAATTAACCTATAACACCACATCACTTACCATCCTACTAATCATACACTTATTCTACTAATTCTCTACTACCACAA
Foxp2	CAGCATCTAATTGGCTGCTTAAAGTGCTCAACTCCTCTATCTAACTAATACTCATACTACAATCCTCTTAACTAACCATCAAACCTACCACACACTATACAATCTCATCCTAATTAACCTATAACACCACATCACTTACCATCCTACTAATCATACACTTATTCTACTAATTCTCTACTACCACAA
Foxp2	TCAGAGCTGGTGTCACCACTTGATCTCCCAACTCCTCTATCTAACTAATACTCATACTACAATCCTCTTAACTAACCATCAAACCTACCACACACTATACAATCTCATCCTAATTAACCTATAACACCACATCACTTACCATCCTACTAATCATACACTTATTCTACTAATTCTCTACTACCACAA
Foxp2	GTTGTTGCAGATGCAGCAGCTCCACTGTGCACTCCTCTATCTAACTAATACTCATACTACAATCCTCTTAACTAACCATCAAACCTACCACACACTATACAATCTCATCCTAATTAACCTATAACACCACATCACTTACCATCCTACTAATCATACACTTATTCTACTAATTCTCTACTACCACAA
Foxp2	GATTTCAATCCACTGGTTTGCTGCTGTAACACTCCTCTATCTAACTAATACTCATACTACAATCCTCTTAACTAACCATCAAACCTACCACACACTATACAATCTCATCCTAATTAACCTATAACACCACATCACTTACCATCCTACTAATCATACACTTATTCTACTAATTCTCTACTACCACAA
Foxp2	TGATCACTTGGGGAGTCATCATGGCCACCGACTCCTCTATCTAACTAATACTCATACTACAATCCTCTTAACTAACCATCAAACCTACCACACACTATACAATCTCATCCTAATTAACCTATAACACCACATCACTTACCATCCTACTAATCATACACTTATTCTACTAATTCTCTACTACCACAA
Foxp2	GGAGACAGGACCTGCTGCTGAAGAATCTGCACTCCTCTATCTAACTAATACTCATACTACAATCCTCTTAACTAACCATCAAACCTACCACACACTATACAATCTCATCCTAATTAACCTATAACACCACATCACTTACCATCCTACTAATCATACACTTATTCTACTAATTCTCTACTACCACAA
Foxp2	CTTAAGCCAGCTTGAGGCAGCGACTGGACAACTCCTCTATCTAACTAATACTCATACTACAATCCTCTTAACTAACCATCAAACCTACCACACACTATACAATCTCATCCTAATTAACCTATAACACCACATCACTTACCATCCTACTAATCATACACTTATTCTACTAATTCTCTACTACCACAA
Foxp2	CACTTCTTTCCATAGTTGCTGAATCTCAGCACTCCTCTATCTAACTAATACTCATACTACAATCCTCTTAACTAACCATCAAACCTACCACACACTATACAATCTCATCCTAATTAACCTATAACACCACATCACTTACCATCCTACTAATCATACACTTATTCTACTAATTCTCTACTACCACAA
Foxp2	GATGCCGTTGTCTTCCATACTATGGACTCCACTCCTCTATCTAACTAATACTCATACTACAATCCTCTTAACTAACCATCAAACCTACCACACACTATACAATCTCATCCTAATTAACCTATAACACCACATCACTTACCATCCTACTAATCATACACTTATTCTACTAATTCTCTACTACCACAA
Foxp2	GTTAGTCGTGAGGTCTAGCCCTCCATGACTCCTCTATCTAACTAATACTCATACTACAATCCTCTTAACTAACCATCAAACCTACCACACACTATACAATCTCATCCTAATTAACCTATAACACCACATCACTTACCATCCTACTAATCATACACTTATTCTACTAATTCTCTACTACCACAA
Foxp2	TGCTTTGGACGTGGTGGAGGAGGTAGTCGAACTCCTCTATCTAACTAATACTCATACTACAATCCTCTTAACTAACCATCAAACCTACCACACACTATACAATCTCATCCTAATTAACCTATAACACCACATCACTTACCATCCTACTAATCATACACTTATTCTACTAATTCTCTACTACCACAA
Foxp2	GTTCACTATGGAATGATGTGTGATGGGTGGACTCCTCTATCTAACTAATACTCATACTACAATCCTCTTAACTAACCATCAAACCTACCACACACTATACAATCTCATCCTAATTAACCTATAACACCACATCACTTACCATCCTACTAATCATACACTTATTCTACTAATTCTCTACTACCACAA
Foxp2	TGTGATGAGCTGTCCCGCCTTGCATTCAGAACTCCTCTATCTAACTAATACTCATACTACAATCCTCTTAACTAACCATCAAACCTACCACACACTATACAATCTCATCCTAATTAACCTATAACACCACATCACTTACCATCCTACTAATCATACACTTATTCTACTAATTCTCTACTACCACAA
Foxp2	TCACATATGCTTTCACAGCCTGGCCACTTGACTCCTCTATCTAACTAATACTCATACTACAATCCTCTTAACTAACCATCAAACCTACCACACACTATACAATCTCATCCTAATTAACCTATAACACCACATCACTTACCATCCTACTAATCATACACTTATTCTACTAATTCTCTACTACCACAA
Foxp2	CCAATGCATGCTCATTGTTAAGGTGCTTCAACTCCTCTATCTAACTAATACTCATACTACAATCCTCTTAACTAACCATCAAACCTACCACACACTATACAATCTCATCCTAATTAACCTATAACACCACATCACTTACCATCCTACTAATCATACACTTATTCTACTAATTCTCTACTACCACAA
Foxp2	CATTTGCACTCGACATTGGGCAGTGCTTCGACTCCTCTATCTAACTAATACTCATACTACAATCCTCTTAACTAACCATCAAACCTACCACACACTATACAATCTCATCCTAATTAACCTATAACACCACATCACTTACCATCCTACTAATCATACACTTATTCTACTAATTCTCTACTACCACAA
Foxp2	CGTTCGCGTTCCTTAGAAAGCTGTATTTCTACTCCTCTATCTAACTAATACTCATACTACAATCCTCTTAACTAACCATCAAACCTACCACACACTATACAATCTCATCCTAATTAACCTATAACACCACATCACTTACCATCCTACTAATCATACACTTATTCTACTAATTCTCTACTACCACAA
Foxp2	GGTCGCATGTGCAAGTGGGTCATCATCGCTACTCCTCTATCTAACTAATACTCATACTACAATCCTCTTAACTAACCATCAAACCTACCACACACTATACAATCTCATCCTAATTAACCTATAACACCACATCACTTACCATCCTACTAATCATACACTTATTCTACTAATTCTCTACTACCACAA
Foxp2	GATTTAGAGGTTTGGGAGATGGTTTGGGCTACTCCTCTATCTAACTAATACTCATACTACAATCCTCTTAACTAACCATCAAACCTACCACACACTATACAATCTCATCCTAATTAACCTATAACACCACATCACTTACCATCCTACTAATCATACACTTATTCTACTAATTCTCTACTACCACAA
Foxp2	GCATGTTCTTCGACATGGTGACACTAGACAACTCCTCTATCTAACTAATACTCATACTACAATCCTCTTAACTAACCATCAAACCTACCACACACTATACAATCTCATCCTAATTAACCTATAACACCACATCACTTACCATCCTACTAATCATACACTTATTCTACTAATTCTCTACTACCACAA
Foxp2	GGTGTGGTAGGGGTTTGAGGTAAGCTCTGTACTCCTCTATCTAACTAATACTCATACTACAATCCTCTTAACTAACCATCAAACCTACCACACACTATACAATCTCATCCTAATTAACCTATAACACCACATCACTTACCATCCTACTAATCATACACTTATTCTACTAATTCTCTACTACCACAA
Foxp2	CATTGGGCACACTGGCTGGGGTGATTACAGACTCCTCTATCTAACTAATACTCATACTACAATCCTCTTAACTAACCATCAAACCTACCACACACTATACAATCTCATCCTAATTAACCTATAACACCACATCACTTACCATCCTACTAATCATACACTTATTCTACTAATTCTCTACTACCACAA
Foxp2	GTATTTGTCTGAATGTCGCCTTCGTATGGCACTCCTCTATCTAACTAATACTCATACTACAATCCTCTTAACTAACCATCAAACCTACCACACACTATACAATCTCATCCTAATTAACCTATAACACCACATCACTTACCATCCTACTAATCATACACTTATTCTACTAATTCTCTACTACCACAA
Pclaf	GATGTTCCCGCCACCGTTTAAATGGGTCTCACTCCTCTATCTAACTAATACTCATACTACAATCCTCTTAACTAACCATCAATTCTCAACTCTCATCATTACCTAACCCTTACCATCCTACTAATCATACACTTTCACTTATCATAACTCCACTCTACCTATTCTACTAATTCTCTACTACCACAA
Pclaf	TGCAGATGTCTCAATTAGAGAAGAACCCGAACTCCTCTATCTAACTAATACTCATACTACAATCCTCTTAACTAACCATCAATTCTCAACTCTCATCATTACCTAACCCTTACCATCCTACTAATCATACACTTTCACTTATCATAACTCCACTCTACCTATTCTACTAATTCTCTACTACCACAA
Pclaf	ACAAGAAGAGACAACTTTCACCGTCACCCCACTCCTCTATCTAACTAATACTCATACTACAATCCTCTTAACTAACCATCAATTCTCAACTCTCATCATTACCTAACCCTTACCATCCTACTAATCATACACTTTCACTTATCATAACTCCACTCTACCTATTCTACTAATTCTCTACTACCACAA
Pclaf	GAACGTAGTTTGCTTTGGTCCGCACCATGTACTCCTCTATCTAACTAATACTCATACTACAATCCTCTTAACTAACCATCAATTCTCAACTCTCATCATTACCTAACCCTTACCATCCTACTAATCATACACTTTCACTTATCATAACTCCACTCTACCTATTCTACTAATTCTCTACTACCACAA
Pclaf	CTTGAGAAGCCACCGCTTTTCTGTAGGCTCACTCCTCTATCTAACTAATACTCATACTACAATCCTCTTAACTAACCATCAATTCTCAACTCTCATCATTACCTAACCCTTACCATCCTACTAATCATACACTTTCACTTATCATAACTCCACTCTACCTATTCTACTAATTCTCTACTACCACAA
Pclaf	CAAAGGTGGAGGAGCCAAGCACCTTCCTAGACTCCTCTATCTAACTAATACTCATACTACAATCCTCTTAACTAACCATCAATTCTCAACTCTCATCATTACCTAACCCTTACCATCCTACTAATCATACACTTTCACTTATCATAACTCCACTCTACCTATTCTACTAATTCTCTACTACCACAA
Pclaf	CAGCTTTTCTCGACGAACTTGAAGAATTGGACTCCTCTATCTAACTAATACTCATACTACAATCCTCTTAACTAACCATCAATTCTCAACTCTCATCATTACCTAACCCTTACCATCCTACTAATCATACACTTTCACTTATCATAACTCCACTCTACCTATTCTACTAATTCTCTACTACCACAA
Pclaf	GCACACAGACTGGGTTCCCTCCTGCATACTACTCCTCTATCTAACTAATACTCATACTACAATCCTCTTAACTAACCATCAATTCTCAACTCTCATCATTACCTAACCCTTACCATCCTACTAATCATACACTTTCACTTATCATAACTCCACTCTACCTATTCTACTAATTCTCTACTACCACAA
Pclaf	CCCCGATGCCTTTTTGCCACTTGGGAGTTGACTCCTCTATCTAACTAATACTCATACTACAATCCTCTTAACTAACCATCAATTCTCAACTCTCATCATTACCTAACCCTTACCATCCTACTAATCATACACTTTCACTTATCATAACTCCACTCTACCTATTCTACTAATTCTCTACTACCACAA
Pclaf	CCTTTTTAGACTCTTTAGGGGACAGCCTGAACTCCTCTATCTAACTAATACTCATACTACAATCCTCTTAACTAACCATCAATTCTCAACTCTCATCATTACCTAACCCTTACCATCCTACTAATCATACACTTTCACTTATCATAACTCCACTCTACCTATTCTACTAATTCTCTACTACCACAA
Pclaf	CTAAGCCACTGGTTCCTGCTTCTTCAGGAGACTCCTCTATCTAACTAATACTCATACTACAATCCTCTTAACTAACCATCAATTCTCAACTCTCATCATTACCTAACCCTTACCATCCTACTAATCATACACTTTCACTTATCATAACTCCACTCTACCTATTCTACTAATTCTCTACTACCACAA
Pclaf	GCCTAATTTTTTTTCCCCTCAACAAGCACTCCTCTATCTAACTAATACTCATACTACAATCCTCTTAACTAACCATCAATTCTCAACTCTCATCATTACCTAACCCTTACCATCCTACTAATCATACACTTTCACTTATCATAACTCCACTCTACCTATTCTACTAATTCTCTACTACCACAA
Pclaf	GGGCATAAGTGTAAGCATGCAATTCAACTCCTCTATCTAACTAATACTCATACTACAATCCTCTTAACTAACCATCAATTCTCAACTCTCATCATTACCTAACCCTTACCATCCTACTAATCATACACTTTCACTTATCATAACTCCACTCTACCTATTCTACTAATTCTCTACTACCACAA
Pclaf	AGAAGCTTTAACAGGTAAGAAAGGAGGAGCACTCCTCTATCTAACTAATACTCATACTACAATCCTCTTAACTAACCATCAATTCTCAACTCTCATCATTACCTAACCCTTACCATCCTACTAATCATACACTTTCACTTATCATAACTCCACTCTACCTATTCTACTAATTCTCTACTACCACAA
Pclaf	GTAGCAAGTAGAGTGCCAGGGAACGTTGGCACTCCTCTATCTAACTAATACTCATACTACAATCCTCTTAACTAACCATCAATTCTCAACTCTCATCATTACCTAACCCTTACCATCCTACTAATCATACACTTTCACTTATCATAACTCCACTCTACCTATTCTACTAATTCTCTACTACCACAA
Pclaf	ACTGCCCATAAAATGGCATCAGTACAACTCCTCTATCTAACTAATACTCATACTACAATCCTCTTAACTAACCATCAATTCTCAACTCTCATCATTACCTAACCCTTACCATCCTACTAATCATACACTTTCACTTATCATAACTCCACTCTACCTATTCTACTAATTCTCTACTACCACAA
Pclaf	GCCATAACAATATGGCGTCATTTCCAACTCCTCTATCTAACTAATACTCATACTACAATCCTCTTAACTAACCATCAATTCTCAACTCTCATCATTACCTAACCCTTACCATCCTACTAATCATACACTTTCACTTATCATAACTCCACTCTACCTATTCTACTAATTCTCTACTACCACAA
Pclaf	CCCCAACCCATTCTGATAAATGACAAGAGAACTCCTCTATCTAACTAATACTCATACTACAATCCTCTTAACTAACCATCAATTCTCAACTCTCATCATTACCTAACCCTTACCATCCTACTAATCATACACTTTCACTTATCATAACTCCACTCTACCTATTCTACTAATTCTCTACTACCACAA
Pclaf	CTAGTTAAGTCCTCAAGACAAACTGGTCTACTCCTCTATCTAACTAATACTCATACTACAATCCTCTTAACTAACCATCAATTCTCAACTCTCATCATTACCTAACCCTTACCATCCTACTAATCATACACTTTCACTTATCATAACTCCACTCTACCTATTCTACTAATTCTCTACTACCACAA
Pclaf	GAGTCTTTGTCCCTGCTTCTGTTAGTACTCCTCTATCTAACTAATACTCATACTACAATCCTCTTAACTAACCATCAATTCTCAACTCTCATCATTACCTAACCCTTACCATCCTACTAATCATACACTTTCACTTATCATAACTCCACTCTACCTATTCTACTAATTCTCTACTACCACAA
Pclaf	CATTATTTTATCTAAGGGCGTGGTGGTGCCACTCCTCTATCTAACTAATACTCATACTACAATCCTCTTAACTAACCATCAATTCTCAACTCTCATCATTACCTAACCCTTACCATCCTACTAATCATACACTTTCACTTATCATAACTCCACTCTACCTATTCTACTAATTCTCTACTACCACAA
Pclaf	CCTGACATATAAAACCTGATTTGCAGCACGACTCCTCTATCTAACTAATACTCATACTACAATCCTCTTAACTAACCATCAATTCTCAACTCTCATCATTACCTAACCCTTACCATCCTACTAATCATACACTTTCACTTATCATAACTCCACTCTACCTATTCTACTAATTCTCTACTACCACAA
Pclaf	AGTCATCTTGAGAAATGACGGGGAAATGCTACTCCTCTATCTAACTAATACTCATACTACAATCCTCTTAACTAACCATCAATTCTCAACTCTCATCATTACCTAACCCTTACCATCCTACTAATCATACACTTTCACTTATCATAACTCCACTCTACCTATTCTACTAATTCTCTACTACCACAA
Pclaf	CCCAAACACACAATTTCGTGTGCATACAAGACTCCTCTATCTAACTAATACTCATACTACAATCCTCTTAACTAACCATCAATTCTCAACTCTCATCATTACCTAACCCTTACCATCCTACTAATCATACACTTTCACTTATCATAACTCCACTCTACCTATTCTACTAATTCTCTACTACCACAA
Pclaf	AGATTCAATAGCATCCTTGAGCCTCCACACACTCCTCTATCTAACTAATACTCATACTACAATCCTCTTAACTAACCATCAATTCTCAACTCTCATCATTACCTAACCCTTACCATCCTACTAATCATACACTTTCACTTATCATAACTCCACTCTACCTATTCTACTAATTCTCTACTACCACAA
Pclaf	GTCTGTCAAACCATGAGGAGAAAGTCAAGTACTCCTCTATCTAACTAATACTCATACTACAATCCTCTTAACTAACCATCAATTCTCAACTCTCATCATTACCTAACCCTTACCATCCTACTAATCATACACTTTCACTTATCATAACTCCACTCTACCTATTCTACTAATTCTCTACTACCACAA
Pclaf	CCCCAACCCATTCTGATAAATGACAAGAGAACTCCTCTATCTAACTAATACTCATACTACAATCCTCTTAACTAACCATCAATTCTCAACTCTCATCATTACCTAACCCTTACCATCCTACTAATCATACACTTTCACTTATCATAACTCCACTCTACCTATTCTACTAATTCTCTACTACCACAA
Pclaf	GATGTTCCCGCCACCGTTTAAATGGGTCTCACTCCTCTATCTAACTAATACTCATACTACAATCCTCTTAACTAACCATCAATTCTCAACTCTCATCATTACCTAACCCTTACCATCCTACTAATCATACACTTTCACTTATCATAACTCCACTCTACCTATTCTACTAATTCTCTACTACCACAA
Pclaf	TGCAGATGTCTCAATTAGAGAAGAACCCGAACTCCTCTATCTAACTAATACTCATACTACAATCCTCTTAACTAACCATCAATTCTCAACTCTCATCATTACCTAACCCTTACCATCCTACTAATCATACACTTTCACTTATCATAACTCCACTCTACCTATTCTACTAATTCTCTACTACCACAA
Pclaf	ACAAGAAGAGACAACTTTCACCGTCACCCCACTCCTCTATCTAACTAATACTCATACTACAATCCTCTTAACTAACCATCAATTCTCAACTCTCATCATTACCTAACCCTTACCATCCTACTAATCATACACTTTCACTTATCATAACTCCACTCTACCTATTCTACTAATTCTCTACTACCACAA
Pclaf	GAACGTAGTTTGCTTTGGTCCGCACCATGTACTCCTCTATCTAACTAATACTCATACTACAATCCTCTTAACTAACCATCAATTCTCAACTCTCATCATTACCTAACCCTTACCATCCTACTAATCATACACTTTCACTTATCATAACTCCACTCTACCTATTCTACTAATTCTCTACTACCACAA
Pclaf	CTTGAGAAGCCACCGCTTTTCTGTAGGCTCACTCCTCTATCTAACTAATACTCATACTACAATCCTCTTAACTAACCATCAATTCTCAACTCTCATCATTACCTAACCCTTACCATCCTACTAATCATACACTTTCACTTATCATAACTCCACTCTACCTATTCTACTAATTCTCTACTACCACAA
Pclaf	CAAAGGTGGAGGAGCCAAGCACCTTCCTAGACTCCTCTATCTAACTAATACTCATACTACAATCCTCTTAACTAACCATCAATTCTCAACTCTCATCATTACCTAACCCTTACCATCCTACTAATCATACACTTTCACTTATCATAACTCCACTCTACCTATTCTACTAATTCTCTACTACCACAA
Pclaf	CAGCTTTTCTCGACGAACTTGAAGAATTGGACTCCTCTATCTAACTAATACTCATACTACAATCCTCTTAACTAACCATCAATTCTCAACTCTCATCATTACCTAACCCTTACCATCCTACTAATCATACACTTTCACTTATCATAACTCCACTCTACCTATTCTACTAATTCTCTACTACCACAA
Pclaf	GCACACAGACTGGGTTCCCTCCTGCATACTACTCCTCTATCTAACTAATACTCATACTACAATCCTCTTAACTAACCATCAATTCTCAACTCTCATCATTACCTAACCCTTACCATCCTACTAATCATACACTTTCACTTATCATAACTCCACTCTACCTATTCTACTAATTCTCTACTACCACAA
Pclaf	CCCCGATGCCTTTTTGCCACTTGGGAGTTGACTCCTCTATCTAACTAATACTCATACTACAATCCTCTTAACTAACCATCAATTCTCAACTCTCATCATTACCTAACCCTTACCATCCTACTAATCATACACTTTCACTTATCATAACTCCACTCTACCTATTCTACTAATTCTCTACTACCACAA
Pclaf	CCTTTTTAGACTCTTTAGGGGACAGCCTGAACTCCTCTATCTAACTAATACTCATACTACAATCCTCTTAACTAACCATCAATTCTCAACTCTCATCATTACCTAACCCTTACCATCCTACTAATCATACACTTTCACTTATCATAACTCCACTCTACCTATTCTACTAATTCTCTACTACCACAA
Pclaf	CTAAGCCACTGGTTCCTGCTTCTTCAGGAGACTCCTCTATCTAACTAATACTCATACTACAATCCTCTTAACTAACCATCAATTCTCAACTCTCATCATTACCTAACCCTTACCATCCTACTAATCATACACTTTCACTTATCATAACTCCACTCTACCTATTCTACTAATTCTCTACTACCACAA
Pclaf	GCCTAATTTTTTTTCCCCTCAACAAGCACTCCTCTATCTAACTAATACTCATACTACAATCCTCTTAACTAACCATCAATTCTCAACTCTCATCATTACCTAACCCTTACCATCCTACTAATCATACACTTTCACTTATCATAACTCCACTCTACCTATTCTACTAATTCTCTACTACCACAA
Pclaf	GGGCATAAGTGTAAGCATGCAATTCAACTCCTCTATCTAACTAATACTCATACTACAATCCTCTTAACTAACCATCAATTCTCAACTCTCATCATTACCTAACCCTTACCATCCTACTAATCATACACTTTCACTTATCATAACTCCACTCTACCTATTCTACTAATTCTCTACTACCACAA
Pclaf	AGAAGCTTTAACAGGTAAGAAAGGAGGAGCACTCCTCTATCTAACTAATACTCATACTACAATCCTCTTAACTAACCATCAATTCTCAACTCTCATCATTACCTAACCCTTACCATCCTACTAATCATACACTTTCACTTATCATAACTCCACTCTACCTATTCTACTAATTCTCTACTACCACAA
Pclaf	GTAGCAAGTAGAGTGCCAGGGAACGTTGGCACTCCTCTATCTAACTAATACTCATACTACAATCCTCTTAACTAACCATCAATTCTCAACTCTCATCATTACCTAACCCTTACCATCCTACTAATCATACACTTTCACTTATCATAACTCCACTCTACCTATTCTACTAATTCTCTACTACCACAA
Pclaf	ACTGCCCATAAAATGGCATCAGTACAACTCCTCTATCTAACTAATACTCATACTACAATCCTCTTAACTAACCATCAATTCTCAACTCTCATCATTACCTAACCCTTACCATCCTACTAATCATACACTTTCACTTATCATAACTCCACTCTACCTATTCTACTAATTCTCTACTACCACAA
Pclaf	GCCATAACAATATGGCGTCATTTCCAACTCCTCTATCTAACTAATACTCATACTACAATCCTCTTAACTAACCATCAATTCTCAACTCTCATCATTACCTAACCCTTACCATCCTACTAATCATACACTTTCACTTATCATAACTCCACTCTACCTATTCTACTAATTCTCTACTACCACAA
Pclaf	CCCCAACCCATTCTGATAAATGACAAGAGAACTCCTCTATCTAACTAATACTCATACTACAATCCTCTTAACTAACCATCAATTCTCAACTCTCATCATTACCTAACCCTTACCATCCTACTAATCATACACTTTCACTTATCATAACTCCACTCTACCTATTCTACTAATTCTCTACTACCACAA
Pclaf	CTAGTTAAGTCCTCAAGACAAACTGGTCTACTCCTCTATCTAACTAATACTCATACTACAATCCTCTTAACTAACCATCAATTCTCAACTCTCATCATTACCTAACCCTTACCATCCTACTAATCATACACTTTCACTTATCATAACTCCACTCTACCTATTCTACTAATTCTCTACTACCACAA
Pclaf	GAGTCTTTGTCCCTGCTTCTGTTAGTACTCCTCTATCTAACTAATACTCATACTACAATCCTCTTAACTAACCATCAATTCTCAACTCTCATCATTACCTAACCCTTACCATCCTACTAATCATACACTTTCACTTATCATAACTCCACTCTACCTATTCTACTAATTCTCTACTACCACAA
Pclaf	CATTATTTTATCTAAGGGCGTGGTGGTGCCACTCCTCTATCTAACTAATACTCATACTACAATCCTCTTAACTAACCATCAATTCTCAACTCTCATCATTACCTAACCCTTACCATCCTACTAATCATACACTTTCACTTATCATAACTCCACTCTACCTATTCTACTAATTCTCTACTACCACAA
Pclaf	CCTGACATATAAAACCTGATTTGCAGCACGACTCCTCTATCTAACTAATACTCATACTACAATCCTCTTAACTAACCATCAATTCTCAACTCTCATCATTACCTAACCCTTACCATCCTACTAATCATACACTTTCACTTATCATAACTCCACTCTACCTATTCTACTAATTCTCTACTACCACAA
Pclaf	AGTCATCTTGAGAAATGACGGGGAAATGCTACTCCTCTATCTAACTAATACTCATACTACAATCCTCTTAACTAACCATCAATTCTCAACTCTCATCATTACCTAACCCTTACCATCCTACTAATCATACACTTTCACTTATCATAACTCCACTCTACCTATTCTACTAATTCTCTACTACCACAA
Pclaf	CCCAAACACACAATTTCGTGTGCATACAAGACTCCTCTATCTAACTAATACTCATACTACAATCCTCTTAACTAACCATCAATTCTCAACTCTCATCATTACCTAACCCTTACCATCCTACTAATCATACACTTTCACTTATCATAACTCCACTCTACCTATTCTACTAATTCTCTACTACCACAA
Pclaf	AGATTCAATAGCATCCTTGAGCCTCCACACACTCCTCTATCTAACTAATACTCATACTACAATCCTCTTAACTAACCATCAATTCTCAACTCTCATCATTACCTAACCCTTACCATCCTACTAATCATACACTTTCACTTATCATAACTCCACTCTACCTATTCTACTAATTCTCTACTACCACAA
Pclaf	GTCTGTCAAACCATGAGGAGAAAGTCAAGTACTCCTCTATCTAACTAATACTCATACTACAATCCTCTTAACTAACCATCAATTCTCAACTCTCATCATTACCTAACCCTTACCATCCTACTAATCATACACTTTCACTTATCATAACTCCACTCTACCTATTCTACTAATTCTCTACTACCACAA
Pclaf	CCCCAACCCATTCTGATAAATGACAAGAGAACTCCTCTATCTAACTAATACTCATACTACAATCCTCTTAACTAACCATCAATTCTCAACTCTCATCATTACCTAACCCTTACCATCCTACTAATCATACACTTTCACTTATCATAACTCCACTCTACCTATTCTACTAATTCTCTACTACCACAA
Sphkap	GTTGACATCCATGGTTGACCGCAGGCAGAGACCTTATACTACAACTCACACTCTAACTACAATCCTCTTAACTAACCATCAAACCTACCACACACTATACAATCTCATCCTAATTAACCTATAACACCACATCATCACTTATCATAACTCCACTCTACCTATTCTACTAATTCTCTACTACCACAA
Sphkap	TGATTCCACGTTGCTTTGCACAGAAAGCCGACCTTATACTACAACTCACACTCTAACTACAATCCTCTTAACTAACCATCAAACCTACCACACACTATACAATCTCATCCTAATTAACCTATAACACCACATCATCACTTATCATAACTCCACTCTACCTATTCTACTAATTCTCTACTACCACAA
Sphkap	GCTGGTGATCTGCTGTGGCTCTGAACCTTCACCTTATACTACAACTCACACTCTAACTACAATCCTCTTAACTAACCATCAAACCTACCACACACTATACAATCTCATCCTAATTAACCTATAACACCACATCATCACTTATCATAACTCCACTCTACCTATTCTACTAATTCTCTACTACCACAA
Sphkap	CTTTTTACAGGCCGTGATGGAGCCAGCCAGACCTTATACTACAACTCACACTCTAACTACAATCCTCTTAACTAACCATCAAACCTACCACACACTATACAATCTCATCCTAATTAACCTATAACACCACATCATCACTTATCATAACTCCACTCTACCTATTCTACTAATTCTCTACTACCACAA
Sphkap	TGTGGACTCCAGCAAGCTATTGCTTCGAAGACCTTATACTACAACTCACACTCTAACTACAATCCTCTTAACTAACCATCAAACCTACCACACACTATACAATCTCATCCTAATTAACCTATAACACCACATCATCACTTATCATAACTCCACTCTACCTATTCTACTAATTCTCTACTACCACAA
Sphkap	CAATCTGGCAAGGCGTCCTCTGGTTCTGCAACCTTATACTACAACTCACACTCTAACTACAATCCTCTTAACTAACCATCAAACCTACCACACACTATACAATCTCATCCTAATTAACCTATAACACCACATCATCACTTATCATAACTCCACTCTACCTATTCTACTAATTCTCTACTACCACAA
Sphkap	AGAAGCACAGTTTTCTGACTCATCTTCCACACCTTATACTACAACTCACACTCTAACTACAATCCTCTTAACTAACCATCAAACCTACCACACACTATACAATCTCATCCTAATTAACCTATAACACCACATCATCACTTATCATAACTCCACTCTACCTATTCTACTAATTCTCTACTACCACAA
Sphkap	CATCTTTGTTGACATCCAGGTTCACAAAGCACCTTATACTACAACTCACACTCTAACTACAATCCTCTTAACTAACCATCAAACCTACCACACACTATACAATCTCATCCTAATTAACCTATAACACCACATCATCACTTATCATAACTCCACTCTACCTATTCTACTAATTCTCTACTACCACAA
Sphkap	CGGTGAAACATTGACCAGTTTCTGCTGCAGACCTTATACTACAACTCACACTCTAACTACAATCCTCTTAACTAACCATCAAACCTACCACACACTATACAATCTCATCCTAATTAACCTATAACACCACATCATCACTTATCATAACTCCACTCTACCTATTCTACTAATTCTCTACTACCACAA
Sphkap	GTTGGACATTCATGGAGCTGATGAGGTTTGACCTTATACTACAACTCACACTCTAACTACAATCCTCTTAACTAACCATCAAACCTACCACACACTATACAATCTCATCCTAATTAACCTATAACACCACATCATCACTTATCATAACTCCACTCTACCTATTCTACTAATTCTCTACTACCACAA
Sphkap	GTTTCCAGAGGCTAACCCACTTAGGAGGACACCTTATACTACAACTCACACTCTAACTACAATCCTCTTAACTAACCATCAAACCTACCACACACTATACAATCTCATCCTAATTAACCTATAACACCACATCATCACTTATCATAACTCCACTCTACCTATTCTACTAATTCTCTACTACCACAA
Sphkap	CTCTTGCACACTGGACCAAGCAGATATCTGACCTTATACTACAACTCACACTCTAACTACAATCCTCTTAACTAACCATCAAACCTACCACACACTATACAATCTCATCCTAATTAACCTATAACACCACATCATCACTTATCATAACTCCACTCTACCTATTCTACTAATTCTCTACTACCACAA
Sphkap	CAAAGATGATGCAGTTGGTACTGTTTGGTCACCTTATACTACAACTCACACTCTAACTACAATCCTCTTAACTAACCATCAAACCTACCACACACTATACAATCTCATCCTAATTAACCTATAACACCACATCATCACTTATCATAACTCCACTCTACCTATTCTACTAATTCTCTACTACCACAA
Sphkap	CTCCAGCTTCAACACGTTCGTCTCCAGGTGACCTTATACTACAACTCACACTCTAACTACAATCCTCTTAACTAACCATCAAACCTACCACACACTATACAATCTCATCCTAATTAACCTATAACACCACATCATCACTTATCATAACTCCACTCTACCTATTCTACTAATTCTCTACTACCACAA
Sphkap	ACCTCGATTTCTTCCTCCAAATGCTCGGAGACCTTATACTACAACTCACACTCTAACTACAATCCTCTTAACTAACCATCAAACCTACCACACACTATACAATCTCATCCTAATTAACCTATAACACCACATCATCACTTATCATAACTCCACTCTACCTATTCTACTAATTCTCTACTACCACAA
Sphkap	CTTCCTGGGTAGTTTCCTTTGGCTTTTTACACCTTATACTACAACTCACACTCTAACTACAATCCTCTTAACTAACCATCAAACCTACCACACACTATACAATCTCATCCTAATTAACCTATAACACCACATCATCACTTATCATAACTCCACTCTACCTATTCTACTAATTCTCTACTACCACAA
Sphkap	CACAATGCAACTTTTCCTTGTGGTAATCCCACCTTATACTACAACTCACACTCTAACTACAATCCTCTTAACTAACCATCAAACCTACCACACACTATACAATCTCATCCTAATTAACCTATAACACCACATCATCACTTATCATAACTCCACTCTACCTATTCTACTAATTCTCTACTACCACAA
Sphkap	CGTACGGTGTTTTCTAATGTGTTTTTCCCCACCTTATACTACAACTCACACTCTAACTACAATCCTCTTAACTAACCATCAAACCTACCACACACTATACAATCTCATCCTAATTAACCTATAACACCACATCATCACTTATCATAACTCCACTCTACCTATTCTACTAATTCTCTACTACCACAA
Sphkap	GAGACTTTTCAAGGACGTGTTCTCTTCTGTACCTTATACTACAACTCACACTCTAACTACAATCCTCTTAACTAACCATCAAACCTACCACACACTATACAATCTCATCCTAATTAACCTATAACACCACATCATCACTTATCATAACTCCACTCTACCTATTCTACTAATTCTCTACTACCACAA
Sphkap	ACTTTTCAGGTGTGATGGCCTGACTAAACGACCTTATACTACAACTCACACTCTAACTACAATCCTCTTAACTAACCATCAAACCTACCACACACTATACAATCTCATCCTAATTAACCTATAACACCACATCATCACTTATCATAACTCCACTCTACCTATTCTACTAATTCTCTACTACCACAA
Sphkap	AGTTTGTGGCCAGTTGCTTGTTCCCCGCCAACCTTATACTACAACTCACACTCTAACTACAATCCTCTTAACTAACCATCAAACCTACCACACACTATACAATCTCATCCTAATTAACCTATAACACCACATCATCACTTATCATAACTCCACTCTACCTATTCTACTAATTCTCTACTACCACAA
Sphkap	GAACAGCATTTGAGATGTTTCTAGTTCCCCACCTTATACTACAACTCACACTCTAACTACAATCCTCTTAACTAACCATCAAACCTACCACACACTATACAATCTCATCCTAATTAACCTATAACACCACATCATCACTTATCATAACTCCACTCTACCTATTCTACTAATTCTCTACTACCACAA
Sphkap	CTTTCTTAACCATGGAGAGATAGGCATCTCACCTTATACTACAACTCACACTCTAACTACAATCCTCTTAACTAACCATCAAACCTACCACACACTATACAATCTCATCCTAATTAACCTATAACACCACATCATCACTTATCATAACTCCACTCTACCTATTCTACTAATTCTCTACTACCACAA
Sphkap	CCTGCTCACTGAGTACACTACACGGAACCTTATACTACAACTCACACTCTAACTACAATCCTCTTAACTAACCATCAAACCTACCACACACTATACAATCTCATCCTAATTAACCTATAACACCACATCATCACTTATCATAACTCCACTCTACCTATTCTACTAATTCTCTACTACCACAA
Sphkap	GTTTGGAGTAACGTCATGGTCTCTGTGGCTACCTTATACTACAACTCACACTCTAACTACAATCCTCTTAACTAACCATCAAACCTACCACACACTATACAATCTCATCCTAATTAACCTATAACACCACATCATCACTTATCATAACTCCACTCTACCTATTCTACTAATTCTCTACTACCACAA
Sphkap	GCTGGCTTCTCCATTTTGAACGGGAGGAAGACCTTATACTACAACTCACACTCTAACTACAATCCTCTTAACTAACCATCAAACCTACCACACACTATACAATCTCATCCTAATTAACCTATAACACCACATCATCACTTATCATAACTCCACTCTACCTATTCTACTAATTCTCTACTACCACAA
Sphkap	AGATTCTGCTAAGTTTGTGGCATACTCTCCACCTTATACTACAACTCACACTCTAACTACAATCCTCTTAACTAACCATCAAACCTACCACACACTATACAATCTCATCCTAATTAACCTATAACACCACATCATCACTTATCATAACTCCACTCTACCTATTCTACTAATTCTCTACTACCACAA
Sphkap	GGGCTGTGACTGAGACAATCGGATGAAGGCACCTTATACTACAACTCACACTCTAACTACAATCCTCTTAACTAACCATCAAACCTACCACACACTATACAATCTCATCCTAATTAACCTATAACACCACATCATCACTTATCATAACTCCACTCTACCTATTCTACTAATTCTCTACTACCACAA
Npnt	AGAAACTATTTGCCTGGGCCACCTCCCGTCACCTTATACTACAACTCACACTCTAAACCTACCACACACTATACAATCTCATTTCTCAACTCTCATCATTACCTAACCCTTACCATCCTACTAATCATACACTTTCACTTATCATAACTCCACTCTACCTATTCTACTAATTCTCTACTACCACAA
Npnt	GCAGCAGTCAATCCTGCCTCCATAGCGACAACCTTATACTACAACTCACACTCTAAACCTACCACACACTATACAATCTCATTTCTCAACTCTCATCATTACCTAACCCTTACCATCCTACTAATCATACACTTTCACTTATCATAACTCCACTCTACCTATTCTACTAATTCTCTACTACCACAA
Npnt	GTAGAAAGGTTGGCACTGTCCCCAGGACTGACCTTATACTACAACTCACACTCTAAACCTACCACACACTATACAATCTCATTTCTCAACTCTCATCATTACCTAACCCTTACCATCCTACTAATCATACACTTTCACTTATCATAACTCCACTCTACCTATTCTACTAATTCTCTACTACCACAA
Npnt	CTGGCACCTTATCCTTGCTAGTCTCTGCCTACCTTATACTACAACTCACACTCTAAACCTACCACACACTATACAATCTCATTTCTCAACTCTCATCATTACCTAACCCTTACCATCCTACTAATCATACACTTTCACTTATCATAACTCCACTCTACCTATTCTACTAATTCTCTACTACCACAA
Npnt	CCGTGTTTGCACTGTGGTTGACACACAGCTACCTTATACTACAACTCACACTCTAAACCTACCACACACTATACAATCTCATTTCTCAACTCTCATCATTACCTAACCCTTACCATCCTACTAATCATACACTTTCACTTATCATAACTCCACTCTACCTATTCTACTAATTCTCTACTACCACAA
Npnt	TGACATTTGCACTTGTTTGGCCCGACGCACACCTTATACTACAACTCACACTCTAAACCTACCACACACTATACAATCTCATTTCTCAACTCTCATCATTACCTAACCCTTACCATCCTACTAATCATACACTTTCACTTATCATAACTCCACTCTACCTATTCTACTAATTCTCTACTACCACAA
Npnt	TCTTGGTTGCAGGTTTTCCCAGCAAATCCAACCTTATACTACAACTCACACTCTAAACCTACCACACACTATACAATCTCATTTCTCAACTCTCATCATTACCTAACCCTTACCATCCTACTAATCATACACTTTCACTTATCATAACTCCACTCTACCTATTCTACTAATTCTCTACTACCACAA
Npnt	TGTTCATGCACCTGTGCTTACAGGGCCGAGACCTTATACTACAACTCACACTCTAAACCTACCACACACTATACAATCTCATTTCTCAACTCTCATCATTACCTAACCCTTACCATCCTACTAATCATACACTTTCACTTATCATAACTCCACTCTACCTATTCTACTAATTCTCTACTACCACAA
Npnt	CGTTGAGACAGTAGCACTTGTAGCTGCCGAACCTTATACTACAACTCACACTCTAAACCTACCACACACTATACAATCTCATTTCTCAACTCTCATCATTACCTAACCCTTACCATCCTACTAATCATACACTTTCACTTATCATAACTCCACTCTACCTATTCTACTAATTCTCTACTACCACAA
Npnt	GTTTGCCATGGAACACGATAGGGCACTTGAACCTTATACTACAACTCACACTCTAAACCTACCACACACTATACAATCTCATTTCTCAACTCTCATCATTACCTAACCCTTACCATCCTACTAATCATACACTTTCACTTATCATAACTCCACTCTACCTATTCTACTAATTCTCTACTACCACAA
Npnt	CTGTCCTTTGACCACGTCACAGCCATACTGACCTTATACTACAACTCACACTCTAAACCTACCACACACTATACAATCTCATTTCTCAACTCTCATCATTACCTAACCCTTACCATCCTACTAATCATACACTTTCACTTATCATAACTCCACTCTACCTATTCTACTAATTCTCTACTACCACAA
Npnt	TCTTCCAGTCGCACATTCATCAATATCCACACCTTATACTACAACTCACACTCTAAACCTACCACACACTATACAATCTCATTTCTCAACTCTCATCATTACCTAACCCTTACCATCCTACTAATCATACACTTTCACTTATCATAACTCCACTCTACCTATTCTACTAATTCTCTACTACCACAA
Npnt	CGTGTTGACACACTGCCTAAATCGAGGGCAACCTTATACTACAACTCACACTCTAAACCTACCACACACTATACAATCTCATTTCTCAACTCTCATCATTACCTAACCCTTACCATCCTACTAATCATACACTTTCACTTATCATAACTCCACTCTACCTATTCTACTAATTCTCTACTACCACAA
Npnt	ACCAGTGTGACACTTGCAGATGTAGCTCCCACCTTATACTACAACTCACACTCTAAACCTACCACACACTATACAATCTCATTTCTCAACTCTCATCATTACCTAACCCTTACCATCCTACTAATCATACACTTTCACTTATCATAACTCCACTCTACCTATTCTACTAATTCTCTACTACCACAA
Npnt	TGTCATGGCACTGATATTTGCCTCCAATGTACCTTATACTACAACTCACACTCTAAACCTACCACACACTATACAATCTCATTTCTCAACTCTCATCATTACCTAACCCTTACCATCCTACTAATCATACACTTTCACTTATCATAACTCCACTCTACCTATTCTACTAATTCTCTACTACCACAA
Npnt	GCTGCTACACTGGTGCTGTCCAAGAGAGCAACCTTATACTACAACTCACACTCTAAACCTACCACACACTATACAATCTCATTTCTCAACTCTCATCATTACCTAACCCTTACCATCCTACTAATCATACACTTTCACTTATCATAACTCCACTCTACCTATTCTACTAATTCTCTACTACCACAA
Npnt	GTAGGACCCATGTATGTTGTAACACCGGGCACCTTATACTACAACTCACACTCTAAACCTACCACACACTATACAATCTCATTTCTCAACTCTCATCATTACCTAACCCTTACCATCCTACTAATCATACACTTTCACTTATCATAACTCCACTCTACCTATTCTACTAATTCTCTACTACCACAA
Npnt	ACACAGTTCAGTCCATCCCCCTCGTATCCAACCTTATACTACAACTCACACTCTAAACCTACCACACACTATACAATCTCATTTCTCAACTCTCATCATTACCTAACCCTTACCATCCTACTAATCATACACTTTCACTTATCATAACTCCACTCTACCTATTCTACTAATTCTCTACTACCACAA
Npnt	GACCTGAAGGTTCAATCATGACTTTGGGGAACCTTATACTACAACTCACACTCTAAACCTACCACACACTATACAATCTCATTTCTCAACTCTCATCATTACCTAACCCTTACCATCCTACTAATCATACACTTTCACTTATCATAACTCCACTCTACCTATTCTACTAATTCTCTACTACCACAA
Npnt	CCCTTTGAGATTGTACCATTTCTTTCTGGCACCTTATACTACAACTCACACTCTAAACCTACCACACACTATACAATCTCATTTCTCAACTCTCATCATTACCTAACCCTTACCATCCTACTAATCATACACTTTCACTTATCATAACTCCACTCTACCTATTCTACTAATTCTCTACTACCACAA
Npnt	GCATCAGGAATCCTATTCGCATGTCCTCCAACCTTATACTACAACTCACACTCTAAACCTACCACACACTATACAATCTCATTTCTCAACTCTCATCATTACCTAACCCTTACCATCCTACTAATCATACACTTTCACTTATCATAACTCCACTCTACCTATTCTACTAATTCTCTACTACCACAA
Npnt	GAATATATGGTGTCTTCAGGGGCCACCTTGACCTTATACTACAACTCACACTCTAAACCTACCACACACTATACAATCTCATTTCTCAACTCTCATCATTACCTAACCCTTACCATCCTACTAATCATACACTTTCACTTATCATAACTCCACTCTACCTATTCTACTAATTCTCTACTACCACAA
Npnt	GCTTGGAAGTAGGCCTGTTGGTAATGACAGACCTTATACTACAACTCACACTCTAAACCTACCACACACTATACAATCTCATTTCTCAACTCTCATCATTACCTAACCCTTACCATCCTACTAATCATACACTTTCACTTATCATAACTCCACTCTACCTATTCTACTAATTCTCTACTACCACAA
Npnt	GTGGTGTTGGGTTTGGTGTAGGTCTTGTTGACCTTATACTACAACTCACACTCTAAACCTACCACACACTATACAATCTCATTTCTCAACTCTCATCATTACCTAACCCTTACCATCCTACTAATCATACACTTTCACTTATCATAACTCCACTCTACCTATTCTACTAATTCTCTACTACCACAA
Npnt	GTAGTGGAGTTGTTCTGGGCTCTGTCGGGAACCTTATACTACAACTCACACTCTAAACCTACCACACACTATACAATCTCATTTCTCAACTCTCATCATTACCTAACCCTTACCATCCTACTAATCATACACTTTCACTTATCATAACTCCACTCTACCTATTCTACTAATTCTCTACTACCACAA
Npnt	TGGGTCTGGTAGATGGCCTTTCTGGGGTTGACCTTATACTACAACTCACACTCTAAACCTACCACACACTATACAATCTCATTTCTCAACTCTCATCATTACCTAACCCTTACCATCCTACTAATCATACACTTTCACTTATCATAACTCCACTCTACCTATTCTACTAATTCTCTACTACCACAA
Npnt	GTAATTACTCGTGTAGTGGTACTGGTAGCAACCTTATACTACAACTCACACTCTAAACCTACCACACACTATACAATCTCATTTCTCAACTCTCATCATTACCTAACCCTTACCATCCTACTAATCATACACTTTCACTTATCATAACTCCACTCTACCTATTCTACTAATTCTCTACTACCACAA
Npnt	GTTTCTGAGGATCCGTCTGTATCCTGTTGTACCTTATACTACAACTCACACTCTAAACCTACCACACACTATACAATCTCATTTCTCAACTCTCATCATTACCTAACCCTTACCATCCTACTAATCATACACTTTCACTTATCATAACTCCACTCTACCTATTCTACTAATTCTCTACTACCACAA
Nr4a2	TGCTGCCAACATGCACCTAAAGTCTGCGCGATCACCTTACCACTATATCATATCACTAATCTATCCTACACAACAACACATCAACCATTCACTATACCTAACTTCATCCTACAATCCTCTTAACTAACCATCAATCACTTATCATAACTCCACTCTACCTATTCTACTAATTCTCTACTACCACAA
Nr4a2	GCCAATGTGCCTTTGTTTATGTGGCTCGAGATCACCTTACCACTATATCATATCACTAATCTATCCTACACAACAACACATCAACCATTCACTATACCTAACTTCATCCTACAATCCTCTTAACTAACCATCAATCACTTATCATAACTCCACTCTACCTATTCTACTAATTCTCTACTACCACAA
Nr4a2	CTTCATTCATTCAACTCCGCCGAAGTGCAGATCACCTTACCACTATATCATATCACTAATCTATCCTACACAACAACACATCAACCATTCACTATACCTAACTTCATCCTACAATCCTCTTAACTAACCATCAATCACTTATCATAACTCCACTCTACCTATTCTACTAATTCTCTACTACCACAA
Nr4a2	GCTATTGGGAATCCAGCCCGTCAGATCTCCATCACCTTACCACTATATCATATCACTAATCTATCCTACACAACAACACATCAACCATTCACTATACCTAACTTCATCCTACAATCCTCTTAACTAACCATCAATCACTTATCATAACTCCACTCTACCTATTCTACTAATTCTCTACTACCACAA
Nr4a2	GGTGGACAGTGTCGTAATTCAGCGAAGGACATCACCTTACCACTATATCATATCACTAATCTATCCTACACAACAACACATCAACCATTCACTATACCTAACTTCATCCTACAATCCTCTTAACTAACCATCAATCACTTATCATAACTCCACTCTACCTATTCTACTAATTCTCTACTACCACAA
Nr4a2	CTTCAGCAGAGTTATTGGAGTTTTCGAGGAATCACCTTACCACTATATCATATCACTAATCTATCCTACACAACAACACATCAACCATTCACTATACCTAACTTCATCCTACAATCCTCTTAACTAACCATCAATCACTTATCATAACTCCACTCTACCTATTCTACTAATTCTCTACTACCACAA
Nr4a2	TGGTAACTGTAGCTCTGAGAAGCGGGGCTGATCACCTTACCACTATATCATATCACTAATCTATCCTACACAACAACACATCAACCATTCACTATACCTAACTTCATCCTACAATCCTCTTAACTAACCATCAATCACTTATCATAACTCCACTCTACCTATTCTACTAATTCTCTACTACCACAA
Nr4a2	GAGTTAAGAAATCGGAGCTGTATTCTCCCGATCACCTTACCACTATATCATATCACTAATCTATCCTACACAACAACACATCAACCATTCACTATACCTAACTTCATCCTACAATCCTCTTAACTAACCATCAATCACTTATCATAACTCCACTCTACCTATTCTACTAATTCTCTACTACCACAA
Nr4a2	GTGTTGGTGAGGTCCATGCTAAACTTGACAATCACCTTACCACTATATCATATCACTAATCTATCCTACACAACAACACATCAACCATTCACTATACCTAACTTCATCCTACAATCCTCTTAACTAACCATCAATCACTTATCATAACTCCACTCTACCTATTCTACTAATTCTCTACTACCACAA
Nr4a2	TGCTGTAGTTGTCCATAAAGGTACTGAAGCATCACCTTACCACTATATCATATCACTAATCTATCCTACACAACAACACATCAACCATTCACTATACCTAACTTCATCCTACAATCCTCTTAACTAACCATCAATCACTTATCATAACTCCACTCTACCTATTCTACTAATTCTCTACTACCACAA
Nr4a2	TGTCTTCTACCTTAATGGAGGACTGCTGTCATCACCTTACCACTATATCATATCACTAATCTATCCTACACAACAACACATCAACCATTCACTATACCTAACTTCATCCTACAATCCTCTTAACTAACCATCAATCACTTATCATAACTCCACTCTACCTATTCTACTAATTCTCTACTACCACAA
Nr4a2	GCTTGTAGTAAACCGACCCGCTGTGTGGCAATCACCTTACCACTATATCATATCACTAATCTATCCTACACAACAACACATCAACCATTCACTATACCTAACTTCATCCTACAATCCTCTTAACTAACCATCAATCACTTATCATAACTCCACTCTACCTATTCTACTAATTCTCTACTACCACAA
Nr4a2	AGTTCTGGTGGAAGTTGTGAAGGGAGCCCGATCACCTTACCACTATATCATATCACTAATCTATCCTACACAACAACACATCAACCATTCACTATACCTAACTTCATCCTACAATCCTCTTAACTAACCATCAATCACTTATCATAACTCCACTCTACCTATTCTACTAATTCTCTACTACCACAA
Nr4a2	CTGCTCGATCATATGCGTAGTGGCCAATCACCTTACCACTATATCATATCACTAATCTATCCTACACAACAACACATCAACCATTCACTATACCTAACTTCATCCTACAATCCTCTTAACTAACCATCAATCACTTATCATAACTCCACTCTACCTATTCTACTAATTCTCTACTACCACAA
Nr4a2	TGTCAAGCAACTGCGATGCGTGGCCGATCTATCACCTTACCACTATATCATATCACTAATCTATCCTACACAACAACACATCAACCATTCACTATACCTAACTTCATCCTACAATCCTCTTAACTAACCATCAATCACTTATCATAACTCCACTCTACCTATTCTACTAATTCTCTACTACCACAA
Nr4a2	GCACCGTGCGCTTAAAGAAACCTTTGCAGCATCACCTTACCACTATATCATATCACTAATCTATCCTACACAACAACACATCAACCATTCACTATACCTAACTTCATCCTACAATCCTCTTAACTAACCATCAATCACTTATCATAACTCCACTCTACCTATTCTACTAATTCTCTACTACCACAA
Nr4a2	CCACTTCTTTAACCATCCCAACAGCTAGGCATCACCTTACCACTATATCATATCACTAATCTATCCTACACAACAACACATCAACCATTCACTATACCTAACTTCATCCTACAATCCTCTTAACTAACCATCAATCACTTATCATAACTCCACTCTACCTATTCTACTAATTCTCTACTACCACAA
Nr4a2	GAGGGTAAACGACCTCTCCGGCCTTTTAAACATCACCTTACCACTATATCATATCACTAATCTATCCTACACAACAACACATCAACCATTCACTATACCTAACTTCATCCTACAATCCTCTTAACTAACCATCAATCACTTATCATAACTCCACTCTACCTATTCTACTAATTCTCTACTACCACAA
Nr4a2	CATTGCCGGATTGGAATCGACGTGGGCTCTATCACCTTACCACTATATCATATCACTAATCTATCCTACACAACAACACATCAACCATTCACTATACCTAACTTCATCCTACAATCCTCTTAACTAACCATCAATCACTTATCATAACTCCACTCTACCTATTCTACTAATTCTCTACTACCACAA
Nr4a2	GTCAGGGTTTGCCTGGAACCTGGAATAGTCATCACCTTACCACTATATCATATCACTAATCTATCCTACACAACAACACATCAACCATTCACTATACCTAACTTCATCCTACAATCCTCTTAACTAACCATCAATCACTTATCATAACTCCACTCTACCTATTCTACTAATTCTCTACTACCACAA
Nr4a2	GATATGTTGGGTATCATCTCCACTCATCTGATCACCTTACCACTATATCATATCACTAATCTATCCTACACAACAACACATCAACCATTCACTATACCTAACTTCATCCTACAATCCTCTTAACTAACCATCAATCACTTATCATAACTCCACTCTACCTATTCTACTAATTCTCTACTACCACAA
Nr4a2	TCTCCATAGAGCCGGTCAGGAGATCGTAGAATCACCTTACCACTATATCATATCACTAATCTATCCTACACAACAACACATCAACCATTCACTATACCTAACTTCATCCTACAATCCTCTTAACTAACCATCAATCACTTATCATAACTCCACTCTACCTATTCTACTAATTCTCTACTACCACAA
Nr4a2	AGGTCAGCAAAGCCAGGGATCTTCTCTGCCATCACCTTACCACTATATCATATCACTAATCTATCCTACACAACAACACATCAACCATTCACTATACCTAACTTCATCCTACAATCCTCTTAACTAACCATCAATCACTTATCATAACTCCACTCTACCTATTCTACTAATTCTCTACTACCACAA
Nr4a2	GGGTTGGACCTGTATGCTAAGCGCAGAACAATCACCTTACCACTATATCATATCACTAATCTATCCTACACAACAACACATCAACCATTCACTATACCTAACTTCATCCTACAATCCTCTTAACTAACCATCAATCACTTATCATAACTCCACTCTACCTATTCTACTAATTCTCTACTACCACAA
Nr4a2	CAACCTGTGCAAGACCACCCCATTGCATCACCTTACCACTATATCATATCACTAATCTATCCTACACAACAACACATCAACCATTCACTATACCTAACTTCATCCTACAATCCTCTTAACTAACCATCAATCACTTATCATAACTCCACTCTACCTATTCTACTAATTCTCTACTACCACAA
Nr4a2	GGCAGAAATGTCGATGTTCATATTCTGCATCACCTTACCACTATATCATATCACTAATCTATCCTACACAACAACACATCAACCATTCACTATACCTAACTTCATCCTACAATCCTCTTAACTAACCATCAATCACTTATCATAACTCCACTCTACCTATTCTACTAATTCTCTACTACCACAA
Nr4a2	TCTGTGACCATAGCCAGGGCAGCAATGCAGATCACCTTACCACTATATCATATCACTAATCTATCCTACACAACAACACATCAACCATTCACTATACCTAACTTCATCCTACAATCCTCTTAACTAACCATCAATCACTTATCATAACTCCACTCTACCTATTCTACTAATTCTCTACTACCACAA
Nr4a2	TGGGTCGGTTCAAACCCCCATTATTGAAAGATCACCTTACCACTATATCATATCACTAATCTATCCTACACAACAACACATCAACCATTCACTATACCTAACTTCATCCTACAATCCTCTTAACTAACCATCAATCACTTATCATAACTCCACTCTACCTATTCTACTAATTCTCTACTACCACAA
Ucn3	CGAGAAGCAATGTCTTTGGACAGAGTTTCAATCACCTTACCACTATATCATATCACTAATCTATCCTACACAACAACACATCAACCATTCACTATACCTAACTTCATCACCTACCACACACTATACAATCTCATCTTACCATCCTACTAATCATACACTTATTCTACTAATTCTCTACTACCACAA
Ucn3	CTTCCCCTCCTCTAGTCACCTCCTTCTTCCATCACCTTACCACTATATCATATCACTAATCTATCCTACACAACAACACATCAACCATTCACTATACCTAACTTCATCACCTACCACACACTATACAATCTCATCTTACCATCCTACTAATCATACACTTATTCTACTAATTCTCTACTACCACAA
Ucn3	GACAGGTACTCAGGAGACTGTAACCCCTCCATCACCTTACCACTATATCATATCACTAATCTATCCTACACAACAACACATCAACCATTCACTATACCTAACTTCATCACCTACCACACACTATACAATCTCATCTTACCATCCTACTAATCATACACTTATTCTACTAATTCTCTACTACCACAA
Ucn3	GGATCGTAATTCCAGATGTAGTGTCTACAATCACCTTACCACTATATCATATCACTAATCTATCCTACACAACAACACATCAACCATTCACTATACCTAACTTCATCACCTACCACACACTATACAATCTCATCTTACCATCCTACTAATCATACACTTATTCTACTAATTCTCTACTACCACAA
Ucn3	GGAAACCGCTCCACTCCCCTGTGCATATATGATCACCTTACCACTATATCATATCACTAATCTATCCTACACAACAACACATCAACCATTCACTATACCTAACTTCATCACCTACCACACACTATACAATCTCATCTTACCATCCTACTAATCATACACTTATTCTACTAATTCTCTACTACCACAA
Ucn3	TGATTGTAGTGGGCTGTGATCGTTCCTCTCATCACCTTACCACTATATCATATCACTAATCTATCCTACACAACAACACATCAACCATTCACTATACCTAACTTCATCACCTACCACACACTATACAATCTCATCTTACCATCCTACTAATCATACACTTATTCTACTAATTCTCTACTACCACAA
Ucn3	TGTTCAGGGTTGCAGCTTTGTCTTCTCTGGATCACCTTACCACTATATCATATCACTAATCTATCCTACACAACAACACATCAACCATTCACTATACCTAACTTCATCACCTACCACACACTATACAATCTCATCTTACCATCCTACTAATCATACACTTATTCTACTAATTCTCTACTACCACAA
Ucn3	GTAAGTGGACTTTGCTCTGGAGTGGAAATGATCACCTTACCACTATATCATATCACTAATCTATCCTACACAACAACACATCAACCATTCACTATACCTAACTTCATCACCTACCACACACTATACAATCTCATCTTACCATCCTACTAATCATACACTTATTCTACTAATTCTCTACTACCACAA
Ucn3	ACTTGTGGGAGAGGCTTGTCCTTGGACCTCATCACCTTACCACTATATCATATCACTAATCTATCCTACACAACAACACATCAACCATTCACTATACCTAACTTCATCACCTACCACACACTATACAATCTCATCTTACCATCCTACTAATCATACACTTATTCTACTAATTCTCTACTACCACAA
Ucn3	AGATAGGGCTGTGTTGAGGCAGCTGAAGACATCACCTTACCACTATATCATATCACTAATCTATCCTACACAACAACACATCAACCATTCACTATACCTAACTTCATCACCTACCACACACTATACAATCTCATCTTACCATCCTACTAATCATACACTTATTCTACTAATTCTCTACTACCACAA
Ucn3	CTCAGCAAGGGCACATCTTCCAGCTTGTTCATCACCTTACCACTATATCATATCACTAATCTATCCTACACAACAACACATCAACCATTCACTATACCTAACTTCATCACCTACCACACACTATACAATCTCATCTTACCATCCTACTAATCATACACTTATTCTACTAATTCTCTACTACCACAA
Ucn3	CGTTTGGTTGTCATCTTCTTCCCCTGAGGGATCACCTTACCACTATATCATATCACTAATCTATCCTACACAACAACACATCAACCATTCACTATACCTAACTTCATCACCTACCACACACTATACAATCTCATCTTACCATCCTACTAATCATACACTTATTCTACTAATTCTCTACTACCACAA
Ucn3	GATTGGTATCTGTACCGGGTGCTCCCAGCTATCACCTTACCACTATATCATATCACTAATCTATCCTACACAACAACACATCAACCATTCACTATACCTAACTTCATCACCTACCACACACTATACAATCTCATCTTACCATCCTACTAATCATACACTTATTCTACTAATTCTCTACTACCACAA
Ucn3	TGTCTGGGTACAGCTTCCCCTTGTGCTGTGATCACCTTACCACTATATCATATCACTAATCTATCCTACACAACAACACATCAACCATTCACTATACCTAACTTCATCACCTACCACACACTATACAATCTCATCTTACCATCCTACTAATCATACACTTATTCTACTAATTCTCTACTACCACAA
Ucn3	GGGAACATCAAGGGAAAGGGTGAACTTGGTATCACCTTACCACTATATCATATCACTAATCTATCCTACACAACAACACATCAACCATTCACTATACCTAACTTCATCACCTACCACACACTATACAATCTCATCTTACCATCCTACTAATCATACACTTATTCTACTAATTCTCTACTACCACAA
Ucn3	CCTTGTCGATGTTGAAGAGGATGTTCATGAATCACCTTACCACTATATCATATCACTAATCTATCCTACACAACAACACATCAACCATTCACTATACCTAACTTCATCACCTACCACACACTATACAATCTCATCTTACCATCCTACTAATCATACACTTATTCTACTAATTCTCTACTACCACAA
Ucn3	CCCAATCTGTGCCATGAGCTGAGCATTGGCATCACCTTACCACTATATCATATCACTAATCTATCCTACACAACAACACATCAACCATTCACTATACCTAACTTCATCACCTACCACACACTATACAATCTCATCTTACCATCCTACTAATCATACACTTATTCTACTAATTCTCTACTACCACAA
Ucn3	ACCCTCATGCCTGGGCTTTGCTTTACTTCTATCACCTTACCACTATATCATATCACTAATCTATCCTACACAACAACACATCAACCATTCACTATACCTAACTTCATCACCTACCACACACTATACAATCTCATCTTACCATCCTACTAATCATACACTTATTCTACTAATTCTCTACTACCACAA
Ucn3	CAGTTTCCTTTACCCTTTACTCCGGGGCCCATCACCTTACCACTATATCATATCACTAATCTATCCTACACAACAACACATCAACCATTCACTATACCTAACTTCATCACCTACCACACACTATACAATCTCATCTTACCATCCTACTAATCATACACTTATTCTACTAATTCTCTACTACCACAA
Ucn3	CAGACTGTCCTTTGAAATTCGAGGGCACGTATCACCTTACCACTATATCATATCACTAATCTATCCTACACAACAACACATCAACCATTCACTATACCTAACTTCATCACCTACCACACACTATACAATCTCATCTTACCATCCTACTAATCATACACTTATTCTACTAATTCTCTACTACCACAA
Ucn3	AGAGGATCAGAGGGGCACAGTAGTGGAGCAATCACCTTACCACTATATCATATCACTAATCTATCCTACACAACAACACATCAACCATTCACTATACCTAACTTCATCACCTACCACACACTATACAATCTCATCTTACCATCCTACTAATCATACACTTATTCTACTAATTCTCTACTACCACAA
Ucn3	TGTACTGAGAAGGGAAACCGGACTGGAAGCATCACCTTACCACTATATCATATCACTAATCTATCCTACACAACAACACATCAACCATTCACTATACCTAACTTCATCACCTACCACACACTATACAATCTCATCTTACCATCCTACTAATCATACACTTATTCTACTAATTCTCTACTACCACAA
Ucn3	TCCATTGTGGATATGGGCTGAGCAATACTGATCACCTTACCACTATATCATATCACTAATCTATCCTACACAACAACACATCAACCATTCACTATACCTAACTTCATCACCTACCACACACTATACAATCTCATCTTACCATCCTACTAATCATACACTTATTCTACTAATTCTCTACTACCACAA
Ucn3	GAAAGCAGACACAGGATTCGGGGAGAGACGATCACCTTACCACTATATCATATCACTAATCTATCCTACACAACAACACATCAACCATTCACTATACCTAACTTCATCACCTACCACACACTATACAATCTCATCTTACCATCCTACTAATCATACACTTATTCTACTAATTCTCTACTACCACAA
Ucn3	ACCACATGAACTTGTCTGTTGTTACAGGGAATCACCTTACCACTATATCATATCACTAATCTATCCTACACAACAACACATCAACCATTCACTATACCTAACTTCATCACCTACCACACACTATACAATCTCATCTTACCATCCTACTAATCATACACTTATTCTACTAATTCTCTACTACCACAA
Ucn3	GAAAGCTCTCTCTGCAGACATGGTGACACCATCACCTTACCACTATATCATATCACTAATCTATCCTACACAACAACACATCAACCATTCACTATACCTAACTTCATCACCTACCACACACTATACAATCTCATCTTACCATCCTACTAATCATACACTTATTCTACTAATTCTCTACTACCACAA
Ucn3	AGGCTCAGACCAATGTGGGACAAGGAGGGAATCACCTTACCACTATATCATATCACTAATCTATCCTACACAACAACACATCAACCATTCACTATACCTAACTTCATCACCTACCACACACTATACAATCTCATCTTACCATCCTACTAATCATACACTTATTCTACTAATTCTCTACTACCACAA
Ucn3	GTATCAAGAGGGGGAGCTGTGCATCTCTGTATCACCTTACCACTATATCATATCACTAATCTATCCTACACAACAACACATCAACCATTCACTATACCTAACTTCATCACCTACCACACACTATACAATCTCATCTTACCATCCTACTAATCATACACTTATTCTACTAATTCTCTACTACCACAA
Hoxb5	GTCGTTATAACCCTGTGCTTCACGATTTATGATCACCTTACCACTATATCATATCACTAATCTATCCTACACAACAACACATCACTCCTCTATCTAACTAATACTCATAACCTACCACACACTATACAATCTCATCCTAATTAACCTATAACACCACATCAATTCTACTAATTCTCTACTACCACAA
Hoxb5	GGTGATTTTGGAGGGCTTGATTTGTGGATCATCACCTTACCACTATATCATATCACTAATCTATCCTACACAACAACACATCACTCCTCTATCTAACTAATACTCATAACCTACCACACACTATACAATCTCATCCTAATTAACCTATAACACCACATCAATTCTACTAATTCTCTACTACCACAA
Hoxb5	CCGAGAAGGAGTTTACAAAGTACGAGCTCAATCACCTTACCACTATATCATATCACTAATCTATCCTACACAACAACACATCACTCCTCTATCTAACTAATACTCATAACCTACCACACACTATACAATCTCATCCTAATTAACCTATAACACCACATCAATTCTACTAATTCTCTACTACCACAA
Hoxb5	CTGCCATAATTTAGCAACTGATAGTCCGGGATCACCTTACCACTATATCATATCACTAATCTATCCTACACAACAACACATCACTCCTCTATCTAACTAATACTCATAACCTACCACACACTATACAATCTCATCCTAATTAACCTATAACACCACATCAATTCTACTAATTCTCTACTACCACAA
Hoxb5	TGTAATTGTAGCCGTAAGAGCCGGTGTGCAATCACCTTACCACTATATCATATCACTAATCTATCCTACACAACAACACATCACTCCTCTATCTAACTAATACTCATAACCTACCACACACTATACAATCTCATCCTAATTAACCTATAACACCACATCAATTCTACTAATTCTCTACTACCACAA
Hoxb5	AGGAGCGGTTGACGCTGAGATCCATCATCACCTTACCACTATATCATATCACTAATCTATCCTACACAACAACACATCACTCCTCTATCTAACTAATACTCATAACCTACCACACACTATACAATCTCATCCTAATTAACCTATAACACCACATCAATTCTACTAATTCTCTACTACCACAA
Hoxb5	CTATTTCGGTGAAATTGGCGCTGGAGCTGGATCACCTTACCACTATATCATATCACTAATCTATCCTACACAACAACACATCACTCCTCTATCTAACTAATACTCATAACCTACCACACACTATACAATCTCATCCTAATTAACCTATAACACCACATCAATTCTACTAATTCTCTACTACCACAA
Hoxb5	TCATATCGTGGCTGATGTGAAGCTTCCTCAATCACCTTACCACTATATCATATCACTAATCTATCCTACACAACAACACATCACTCCTCTATCTAACTAATACTCATAACCTACCACACACTATACAATCTCATCCTAATTAACCTATAACACCACATCAATTCTACTAATTCTCTACTACCACAA
Hoxb5	GCTGTAGCCAGACTCATACTTTTCAGTTTGATCACCTTACCACTATATCATATCACTAATCTATCCTACACAACAACACATCACTCCTCTATCTAACTAATACTCATAACCTACCACACACTATACAATCTCATCCTAATTAACCTATAACACCACATCAATTCTACTAATTCTCTACTACCACAA
Hoxb5	GAAGATTGGAAGGGTCGAGCTGGGGTTGGTATCACCTTACCACTATATCATATCACTAATCTATCCTACACAACAACACATCACTCCTCTATCTAACTAATACTCATAACCTACCACACACTATACAATCTCATCCTAATTAACCTATAACACCACATCAATTCTACTAATTCTCTACTACCACAA
Hoxb5	TGTAACACAGGACTGGGGTGTGACAGGCTCATCACCTTACCACTATATCATATCACTAATCTATCCTACACAACAACACATCACTCCTCTATCTAACTAATACTCATAACCTACCACACACTATACAATCTCATCCTAATTAACCTATAACACCACATCAATTCTACTAATTCTCTACTACCACAA
Hoxb5	GATAACCAGTCCAGGAGAGAGGGAGCCATGATCACCTTACCACTATATCATATCACTAATCTATCCTACACAACAACACATCACTCCTCTATCTAACTAATACTCATAACCTACCACACACTATACAATCTCATCCTAATTAACCTATAACACCACATCAATTCTACTAATTCTCTACTACCACAA
Hoxb5	CATTCAGAAACACTGGCAACTTGGGGGGGGATCACCTTACCACTATATCATATCACTAATCTATCCTACACAACAACACATCACTCCTCTATCTAACTAATACTCATAACCTACCACACACTATACAATCTCATCCTAATTAACCTATAACACCACATCAATTCTACTAATTCTCTACTACCACAA
Hoxb5	CTTTTTCCTGGGGAAAGGAGCGCAACCACAATCACCTTACCACTATATCATATCACTAATCTATCCTACACAACAACACATCACTCCTCTATCTAACTAATACTCATAACCTACCACACACTATACAATCTCATCCTAATTAACCTATAACACCACATCAATTCTACTAATTCTCTACTACCACAA
Hoxb5	GTTAGAACACAGACGGGGAGGGGAAGTCACATCACCTTACCACTATATCATATCACTAATCTATCCTACACAACAACACATCACTCCTCTATCTAACTAATACTCATAACCTACCACACACTATACAATCTCATCCTAATTAACCTATAACACCACATCAATTCTACTAATTCTCTACTACCACAA
Hoxb5	CAGCAGAAACTCAAAATACAGCCATCATCCATCACCTTACCACTATATCATATCACTAATCTATCCTACACAACAACACATCACTCCTCTATCTAACTAATACTCATAACCTACCACACACTATACAATCTCATCCTAATTAACCTATAACACCACATCAATTCTACTAATTCTCTACTACCACAA
Hoxb5	CCAACCTCAACTGCTGCCCCTTATGGAAGTATCACCTTACCACTATATCATATCACTAATCTATCCTACACAACAACACATCACTCCTCTATCTAACTAATACTCATAACCTACCACACACTATACAATCTCATCCTAATTAACCTATAACACCACATCAATTCTACTAATTCTCTACTACCACAA
Hoxb5	AGACACAGACAGTGGGCTCCATTTCCCAGGATCACCTTACCACTATATCATATCACTAATCTATCCTACACAACAACACATCACTCCTCTATCTAACTAATACTCATAACCTACCACACACTATACAATCTCATCCTAATTAACCTATAACACCACATCAATTCTACTAATTCTCTACTACCACAA
Hoxb5	AGGAACAAGCTACCTGAGCCTAGGGAGTGGATCACCTTACCACTATATCATATCACTAATCTATCCTACACAACAACACATCACTCCTCTATCTAACTAATACTCATAACCTACCACACACTATACAATCTCATCCTAATTAACCTATAACACCACATCAATTCTACTAATTCTCTACTACCACAA
Hoxb5	ACTTTGACCCTTCCCTAGCTCCCTTCCCACATCACCTTACCACTATATCATATCACTAATCTATCCTACACAACAACACATCACTCCTCTATCTAACTAATACTCATAACCTACCACACACTATACAATCTCATCCTAATTAACCTATAACACCACATCAATTCTACTAATTCTCTACTACCACAA
Hoxb5	AGTTCAGCTCTTGCTCCTTTCCTCTCCTCTATCACCTTACCACTATATCATATCACTAATCTATCCTACACAACAACACATCACTCCTCTATCTAACTAATACTCATAACCTACCACACACTATACAATCTCATCCTAATTAACCTATAACACCACATCAATTCTACTAATTCTCTACTACCACAA
Hoxb5	GATTCCATACGCTTCCAGACTAGGCCTTGTATCACCTTACCACTATATCATATCACTAATCTATCCTACACAACAACACATCACTCCTCTATCTAACTAATACTCATAACCTACCACACACTATACAATCTCATCCTAATTAACCTATAACACCACATCAATTCTACTAATTCTCTACTACCACAA
Hoxb5	CCCACGGATTCACAGAGAAAAATCACAAGAATCACCTTACCACTATATCATATCACTAATCTATCCTACACAACAACACATCACTCCTCTATCTAACTAATACTCATAACCTACCACACACTATACAATCTCATCCTAATTAACCTATAACACCACATCAATTCTACTAATTCTCTACTACCACAA
Hoxb5	CCCATATTTACAGCATTGGGCCTTCTAGCCATCACCTTACCACTATATCATATCACTAATCTATCCTACACAACAACACATCACTCCTCTATCTAACTAATACTCATAACCTACCACACACTATACAATCTCATCCTAATTAACCTATAACACCACATCAATTCTACTAATTCTCTACTACCACAA
Hoxb5	AGAGAGGAAGTGATTGGCCTGACCCAGACTATCACCTTACCACTATATCATATCACTAATCTATCCTACACAACAACACATCACTCCTCTATCTAACTAATACTCATAACCTACCACACACTATACAATCTCATCCTAATTAACCTATAACACCACATCAATTCTACTAATTCTCTACTACCACAA
Hoxb5	TCACTACAAATGGTCTTGGAAGCGAAATGGATCACCTTACCACTATATCATATCACTAATCTATCCTACACAACAACACATCACTCCTCTATCTAACTAATACTCATAACCTACCACACACTATACAATCTCATCCTAATTAACCTATAACACCACATCAATTCTACTAATTCTCTACTACCACAA
Hoxb5	ACAGATTTCACACGTAGCACAGCATCCACCATCACCTTACCACTATATCATATCACTAATCTATCCTACACAACAACACATCACTCCTCTATCTAACTAATACTCATAACCTACCACACACTATACAATCTCATCCTAATTAACCTATAACACCACATCAATTCTACTAATTCTCTACTACCACAA
Hoxb5	CATACCAAAAGCTAATCACTGAGACAGGCCATCACCTTACCACTATATCATATCACTAATCTATCCTACACAACAACACATCACTCCTCTATCTAACTAATACTCATAACCTACCACACACTATACAATCTCATCCTAATTAACCTATAACACCACATCAATTCTACTAATTCTCTACTACCACAA
Col19a1	ACAGATCTTGGGTTGGTGTCAGAGCCCCTGATCACCTTACCACTATATCATATCACTAATCTATCCTACACAACAACACATCACTCCTCTATCTAACTAATACTCATATTCTCAACTCTCATCATTACCTAACCTCACTTATCATAACTCCACTCTACCTATTCTACTAATTCTCTACTACCACAA
Col19a1	GCCTCATTGTGCCTTGTAACCATGGAAACAATCACCTTACCACTATATCATATCACTAATCTATCCTACACAACAACACATCACTCCTCTATCTAACTAATACTCATATTCTCAACTCTCATCATTACCTAACCTCACTTATCATAACTCCACTCTACCTATTCTACTAATTCTCTACTACCACAA
Col19a1	TGCAGGAAGCAGGAAGGTTGTCACCCAGGTATCACCTTACCACTATATCATATCACTAATCTATCCTACACAACAACACATCACTCCTCTATCTAACTAATACTCATATTCTCAACTCTCATCATTACCTAACCTCACTTATCATAACTCCACTCTACCTATTCTACTAATTCTCTACTACCACAA
Col19a1	AGGTTGTTTCTGGCTTGTCCCTGACTGTCAATCACCTTACCACTATATCATATCACTAATCTATCCTACACAACAACACATCACTCCTCTATCTAACTAATACTCATATTCTCAACTCTCATCATTACCTAACCTCACTTATCATAACTCCACTCTACCTATTCTACTAATTCTCTACTACCACAA
Col19a1	TGCCTCAGAGCAAAGCTTTCTCCCAGATCAATCACCTTACCACTATATCATATCACTAATCTATCCTACACAACAACACATCACTCCTCTATCTAACTAATACTCATATTCTCAACTCTCATCATTACCTAACCTCACTTATCATAACTCCACTCTACCTATTCTACTAATTCTCTACTACCACAA
Col19a1	CCAACTTGAAACAGGTTTTATCACCTTCGCATCACCTTACCACTATATCATATCACTAATCTATCCTACACAACAACACATCACTCCTCTATCTAACTAATACTCATATTCTCAACTCTCATCATTACCTAACCTCACTTATCATAACTCCACTCTACCTATTCTACTAATTCTCTACTACCACAA
Col19a1	GGCCTTTGGGAAATATCTTAACAGTGTCTCATCACCTTACCACTATATCATATCACTAATCTATCCTACACAACAACACATCACTCCTCTATCTAACTAATACTCATATTCTCAACTCTCATCATTACCTAACCTCACTTATCATAACTCCACTCTACCTATTCTACTAATTCTCTACTACCACAA
Col19a1	GTGCTTCTTCGTACCCGAAACATGACAGCTATCACCTTACCACTATATCATATCACTAATCTATCCTACACAACAACACATCACTCCTCTATCTAACTAATACTCATATTCTCAACTCTCATCATTACCTAACCTCACTTATCATAACTCCACTCTACCTATTCTACTAATTCTCTACTACCACAA
Col19a1	CTCGGAACATAAATTCTACCACCTTCTTCGATCACCTTACCACTATATCATATCACTAATCTATCCTACACAACAACACATCACTCCTCTATCTAACTAATACTCATATTCTCAACTCTCATCATTACCTAACCTCACTTATCATAACTCCACTCTACCTATTCTACTAATTCTCTACTACCACAA
Col19a1	GATCAAAGAGTGGACGGAGTTCTCGATTCTATCACCTTACCACTATATCATATCACTAATCTATCCTACACAACAACACATCACTCCTCTATCTAACTAATACTCATATTCTCAACTCTCATCATTACCTAACCTCACTTATCATAACTCCACTCTACCTATTCTACTAATTCTCTACTACCACAA
Col19a1	AGGACTCGGGATTGCACGCCAATGCCAAGTATCACCTTACCACTATATCATATCACTAATCTATCCTACACAACAACACATCACTCCTCTATCTAACTAATACTCATATTCTCAACTCTCATCATTACCTAACCTCACTTATCATAACTCCACTCTACCTATTCTACTAATTCTCTACTACCACAA
Col19a1	CTTCCGTGTGTCGACTTGCAATTAAATTGCATCACCTTACCACTATATCATATCACTAATCTATCCTACACAACAACACATCACTCCTCTATCTAACTAATACTCATATTCTCAACTCTCATCATTACCTAACCTCACTTATCATAACTCCACTCTACCTATTCTACTAATTCTCTACTACCACAA
Col19a1	GCTCGTGCAGCAATAATTGTCCTTCCTTGAATCACCTTACCACTATATCATATCACTAATCTATCCTACACAACAACACATCACTCCTCTATCTAACTAATACTCATATTCTCAACTCTCATCATTACCTAACCTCACTTATCATAACTCCACTCTACCTATTCTACTAATTCTCTACTACCACAA
Col19a1	TGAAGTTCGATATCCACAGGTTTGCCATCTATCACCTTACCACTATATCATATCACTAATCTATCCTACACAACAACACATCACTCCTCTATCTAACTAATACTCATATTCTCAACTCTCATCATTACCTAACCTCACTTATCATAACTCCACTCTACCTATTCTACTAATTCTCTACTACCACAA
Col19a1	CAGCTAGGAAGTTTGCATTGCAGTAGATTCATCACCTTACCACTATATCATATCACTAATCTATCCTACACAACAACACATCACTCCTCTATCTAACTAATACTCATATTCTCAACTCTCATCATTACCTAACCTCACTTATCATAACTCCACTCTACCTATTCTACTAATTCTCTACTACCACAA
Col19a1	CTCTGGACACTTAGTAGGTGATAAGTTGCAATCACCTTACCACTATATCATATCACTAATCTATCCTACACAACAACACATCACTCCTCTATCTAACTAATACTCATATTCTCAACTCTCATCATTACCTAACCTCACTTATCATAACTCCACTCTACCTATTCTACTAATTCTCTACTACCACAA
Col19a1	ACCAGTGTTAGAGGTCCCCCAGGATGAAGTATCACCTTACCACTATATCATATCACTAATCTATCCTACACAACAACACATCACTCCTCTATCTAACTAATACTCATATTCTCAACTCTCATCATTACCTAACCTCACTTATCATAACTCCACTCTACCTATTCTACTAATTCTCTACTACCACAA
Col19a1	CTTTAAGTTCCTGCTTTCCTGGCAGATATGATCACCTTACCACTATATCATATCACTAATCTATCCTACACAACAACACATCACTCCTCTATCTAACTAATACTCATATTCTCAACTCTCATCATTACCTAACCTCACTTATCATAACTCCACTCTACCTATTCTACTAATTCTCTACTACCACAA
Col19a1	CCTGGTAATCCTGCTTCCTCCTTGTTTGGAATCACCTTACCACTATATCATATCACTAATCTATCCTACACAACAACACATCACTCCTCTATCTAACTAATACTCATATTCTCAACTCTCATCATTACCTAACCTCACTTATCATAACTCCACTCTACCTATTCTACTAATTCTCTACTACCACAA
Col19a1	TCTAAGCCATGTTCACCCGGCTCTCCTTTGATCACCTTACCACTATATCATATCACTAATCTATCCTACACAACAACACATCACTCCTCTATCTAACTAATACTCATATTCTCAACTCTCATCATTACCTAACCTCACTTATCATAACTCCACTCTACCTATTCTACTAATTCTCTACTACCACAA
Col19a1	TCAAGTCCTTGTTCTCCCTTTTGACCAGGTATCACCTTACCACTATATCATATCACTAATCTATCCTACACAACAACACATCACTCCTCTATCTAACTAATACTCATATTCTCAACTCTCATCATTACCTAACCTCACTTATCATAACTCCACTCTACCTATTCTACTAATTCTCTACTACCACAA
Col19a1	CAAACCATCTTGTCCATTGAGGCCATCCAGATCACCTTACCACTATATCATATCACTAATCTATCCTACACAACAACACATCACTCCTCTATCTAACTAATACTCATATTCTCAACTCTCATCATTACCTAACCTCACTTATCATAACTCCACTCTACCTATTCTACTAATTCTCTACTACCACAA
Col19a1	TCTCCTTTTGGGCCAGGTGGACCTTGAGGAATCACCTTACCACTATATCATATCACTAATCTATCCTACACAACAACACATCACTCCTCTATCTAACTAATACTCATATTCTCAACTCTCATCATTACCTAACCTCACTTATCATAACTCCACTCTACCTATTCTACTAATTCTCTACTACCACAA
Col19a1	GATTCCTATGGAGCCAGTTAAGGCTGGTGGATCACCTTACCACTATATCATATCACTAATCTATCCTACACAACAACACATCACTCCTCTATCTAACTAATACTCATATTCTCAACTCTCATCATTACCTAACCTCACTTATCATAACTCCACTCTACCTATTCTACTAATTCTCTACTACCACAA
Col19a1	TGTAGTCCTTGTAACCCAGGAGGTCCGGGTATCACCTTACCACTATATCATATCACTAATCTATCCTACACAACAACACATCACTCCTCTATCTAACTAATACTCATATTCTCAACTCTCATCATTACCTAACCTCACTTATCATAACTCCACTCTACCTATTCTACTAATTCTCTACTACCACAA
Col19a1	TCCTTTAGGGCCAACAGACCCTGGAAATCCATCACCTTACCACTATATCATATCACTAATCTATCCTACACAACAACACATCACTCCTCTATCTAACTAATACTCATATTCTCAACTCTCATCATTACCTAACCTCACTTATCATAACTCCACTCTACCTATTCTACTAATTCTCTACTACCACAA
Col19a1	CCTTTTGTTAAAGGCTCCCCAGGTTCTCCTATCACCTTACCACTATATCATATCACTAATCTATCCTACACAACAACACATCACTCCTCTATCTAACTAATACTCATATTCTCAACTCTCATCATTACCTAACCTCACTTATCATAACTCCACTCTACCTATTCTACTAATTCTCTACTACCACAA
Col19a1	CTAATAGGCCGGGTTCTCCTCTATCTCCCTATCACCTTACCACTATATCATATCACTAATCTATCCTACACAACAACACATCACTCCTCTATCTAACTAATACTCATATTCTCAACTCTCATCATTACCTAACCTCACTTATCATAACTCCACTCTACCTATTCTACTAATTCTCTACTACCACAA
Cxcl2	CTAGGCTGAAGTGTGGCTGGAGTCTGGAGTATCACCTTACCACTATATCATATCACTAATCTATCCTACACAACAACACATCACCTTATACTACAACTCACACTCTAACTACAATCCTCTTAACTAACCATCAACCTAATTAACCTATAACACCACATCAATTCTACTAATTCTCTACTACCACAA
Cxcl2	CATTGACAGCGCAGTTCACTGGCCACAACAATCACCTTACCACTATATCATATCACTAATCTATCCTACACAACAACACATCACCTTATACTACAACTCACACTCTAACTACAATCCTCTTAACTAACCATCAACCTAATTAACCTATAACACCACATCAATTCTACTAATTCTCTACTACCACAA
Cxcl2	TGTTCTTGAAGTCAACCCTTGGCAGGGTCTATCACCTTACCACTATATCATATCACTAATCTATCCTACACAACAACACATCACCTTATACTACAACTCACACTCTAACTACAATCCTCTTAACTAACCATCAACCTAATTAACCTATAACACCACATCAATTCTACTAATTCTCTACTACCACAA
Cxcl2	AGAGTGGCTATGACTTCTGTCTGGGCGCAGATCACCTTACCACTATATCATATCACTAATCTATCCTACACAACAACACATCACCTTATACTACAACTCACACTCTAACTACAATCCTCTTAACTAACCATCAACCTAATTAACCTATAACACCACATCAATTCTACTAATTCTCTACTACCACAA
Cxcl2	TCAGGGTCAAGGCAAACTTTTTGACCGCCCATCACCTTACCACTATATCATATCACTAATCTATCCTACACAACAACACATCACCTTATACTACAACTCACACTCTAACTACAATCCTCTTAACTAACCATCAACCTAATTAACCTATAACACCACATCAATTCTACTAATTCTCTACTACCACAA
Cxcl2	GCCTTGCCTTTGTTCAGTATCTTTTGGATGATCACCTTACCACTATATCATATCACTAATCTATCCTACACAACAACACATCACCTTATACTACAACTCACACTCTAACTACAATCCTCTTAACTAACCATCAACCTAATTAACCTATAACACCACATCAATTCTACTAATTCTCTACTACCACAA
Cxcl2	CTTTGGTTCTTCCGTTGAGGGACAGCAGCCATCACCTTACCACTATATCATATCACTAATCTATCCTACACAACAACACATCACCTTATACTACAACTCACACTCTAACTACAATCCTCTTAACTAACCATCAACCTAATTAACCTATAACACCACATCAATTCTACTAATTCTCTACTACCACAA
Cxcl2	GCTTCCCGGGTGCTGTTTGTTTTTTTCATCACCTTACCACTATATCATATCACTAATCTATCCTACACAACAACACATCACCTTATACTACAACTCACACTCTAACTACAATCCTCTTAACTAACCATCAACCTAATTAACCTATAACACCACATCAATTCTACTAATTCTCTACTACCACAA
Cxcl2	CTCAGACAGCGAGGCACATCAGGTACGATCATCACCTTACCACTATATCATATCACTAATCTATCCTACACAACAACACATCACCTTATACTACAACTCACACTCTAACTACAATCCTCTTAACTAACCATCAACCTAATTAACCTATAACACCACATCAATTCTACTAATTCTCTACTACCACAA
Cxcl2	CCCTCTCCCCAGAAACTAATGAATAAATAGGATCACCTTACCACTATATCATATCACTAATCTATCCTACACAACAACACATCACCTTATACTACAACTCACACTCTAACTACAATCCTCTTAACTAACCATCAACCTAATTAACCTATAACACCACATCAATTCTACTAATTCTCTACTACCACAA
Cxcl2	CACTGTGTGGGTGGGATGTAGCTAGTTCCCATCACCTTACCACTATATCATATCACTAATCTATCCTACACAACAACACATCACCTTATACTACAACTCACACTCTAACTACAATCCTCTTAACTAACCATCAACCTAATTAACCTATAACACCACATCAATTCTACTAATTCTCTACTACCACAA
Cxcl2	TCTATTTGTCCCCACCCCCACCCCTTATCCATCACCTTACCACTATATCATATCACTAATCTATCCTACACAACAACACATCACCTTATACTACAACTCACACTCTAACTACAATCCTCTTAACTAACCATCAACCTAATTAACCTATAACACCACATCAATTCTACTAATTCTCTACTACCACAA
Cxcl2	GCACACTCCTTCCATGAAAGCCATCCGACTATCACCTTACCACTATATCATATCACTAATCTATCCTACACAACAACACATCACCTTATACTACAACTCACACTCTAACTACAATCCTCTTAACTAACCATCAACCTAATTAACCTATAACACCACATCAATTCTACTAATTCTCTACTACCACAA
Cxcl2	ACAGCTGTTCTACTCTCCTCGGTGCTTACAATCACCTTACCACTATATCATATCACTAATCTATCCTACACAACAACACATCACCTTATACTACAACTCACACTCTAACTACAATCCTCTTAACTAACCATCAACCTAATTAACCTATAACACCACATCAATTCTACTAATTCTCTACTACCACAA
Cxcl2	CGAGGAAGACATAAAATGTCCAAGGGTTACATCACCTTACCACTATATCATATCACTAATCTATCCTACACAACAACACATCACCTTATACTACAACTCACACTCTAACTACAATCCTCTTAACTAACCATCAACCTAATTAACCTATAACACCACATCAATTCTACTAATTCTCTACTACCACAA
Cxcl2	ACAAAACAATTGCTAAGCAAGGCACTGTGCATCACCTTACCACTATATCATATCACTAATCTATCCTACACAACAACACATCACCTTATACTACAACTCACACTCTAACTACAATCCTCTTAACTAACCATCAACCTAATTAACCTATAACACCACATCAATTCTACTAATTCTCTACTACCACAA
Slc6a3	AGGTCTCAGCCTTGAGCTCTTATCGGGCCTATCACCTTACCACTATATCATATCACTAATCTATCCTACACAACAACACATCACCTTATACTACAACTCACACTCTAATTCTCAACTCTCATCATTACCTAACCCTTACCATCCTACTAATCATACACTTATTCTACTAATTCTCTACTACCACAA
Slc6a3	AGCTTTGAGGTCCTGTAAGCCTCCAGTCGCATCACCTTACCACTATATCATATCACTAATCTATCCTACACAACAACACATCACCTTATACTACAACTCACACTCTAATTCTCAACTCTCATCATTACCTAACCCTTACCATCCTACTAATCATACACTTATTCTACTAATTCTCTACTACCACAA
Slc6a3	GTCTGTTTCCTTCTTCTTCGACTGCCTCCAATCACCTTACCACTATATCATATCACTAATCTATCCTACACAACAACACATCACCTTATACTACAACTCACACTCTAATTCTCAACTCTCATCATTACCTAACCCTTACCATCCTACTAATCATACACTTATTCTACTAATTCTCTACTACCACAA
Slc6a3	TGCTTTTACTCATGGGTAGACGGGAGCCCGATCACCTTACCACTATATCATATCACTAATCTATCCTACACAACAACACATCACCTTATACTACAACTCACACTCTAATTCTCAACTCTCATCATTACCTAACCCTTACCATCCTACTAATCATACACTTATTCTACTAATTCTCTACTACCACAA
Slc6a3	TCTTTAGCCGGGGCCACCACAGAAGAATCACCTTACCACTATATCATATCACTAATCTATCCTACACAACAACACATCACCTTATACTACAACTCACACTCTAATTCTCAACTCTCATCATTACCTAACCCTTACCATCCTACTAATCATACACTTATTCTACTAATTCTCTACTACCACAA
Slc6a3	CTTGACCAAGATGAGCTCCACCTCTCTGGGATCACCTTACCACTATATCATATCACTAATCTATCCTACACAACAACACATCACCTTATACTACAACTCACACTCTAATTCTCAACTCTCATCATTACCTAACCCTTACCATCCTACTAATCATACACTTATTCTACTAATTCTCTACTACCACAA
Slc6a3	TCTTGCTCCAGGTCTCCCGCTCTTGAACCTATCACCTTACCACTATATCATATCACTAATCTATCCTACACAACAACACATCACCTTATACTACAACTCACACTCTAATTCTCAACTCTCATCATTACCTAACCCTTACCATCCTACTAATCATACACTTATTCTACTAATTCTCTACTACCACAA
Slc6a3	CTTCTCTGTTGAACTGCCCGAGAGCCAGCTATCACCTTACCACTATATCATATCACTAATCTATCCTACACAACAACACATCACCTTATACTACAACTCACACTCTAATTCTCAACTCTCATCATTACCTAACCCTTACCATCCTACTAATCATACACTTATTCTACTAATTCTCTACTACCACAA
Slc6a3	CTTTCAGGACAGGGCAGATCTTCCAGACACATCACCTTACCACTATATCATATCACTAATCTATCCTACACAACAACACATCACCTTATACTACAACTCACACTCTAATTCTCAACTCTCATCATTACCTAACCCTTACCATCCTACTAATCATACACTTATTCTACTAATTCTCTACTACCACAA
Slc6a3	CAGTGCCCATGCAATGATGACATTGTATCACCTTACCACTATATCATATCACTAATCTATCCTACACAACAACACATCACCTTATACTACAACTCACACTCTAATTCTCAACTCTCATCATTACCTAACCCTTACCATCCTACTAATCATACACTTATTCTACTAATTCTCTACTACCACAA
Slc6a3	TGTTGTTGCAGTGGATCCATGGGAGGTCCAATCACCTTACCACTATATCATATCACTAATCTATCCTACACAACAACACATCACCTTATACTACAACTCACACTCTAATTCTCAACTCTCATCATTACCTAACCCTTACCATCCTACTAATCATACACTTATTCTACTAATTCTCTACTACCACAA
Slc6a3	CTATGTGCATCAGAGCAGTTGGGGCTGTTCATCACCTTACCACTATATCATATCACTAATCTATCCTACACAACAACACATCACCTTATACTACAACTCACACTCTAATTCTCAACTCTCATCATTACCTAACCCTTACCATCCTACTAATCATACACTTATTCTACTAATTCTCTACTACCACAA
Slc6a3	CAATGCCACGACTCTGATGGAGGTGCAGCAATCACCTTACCACTATATCATATCACTAATCTATCCTACACAACAACACATCACCTTATACTACAACTCACACTCTAATTCTCAACTCTCATCATTACCTAACCCTTACCATCCTACTAATCATACACTTATTCTACTAATTCTCTACTACCACAA
Slc6a3	CCTGAAGTCTTTACTCCCTTCCACAGGCTGATCACCTTACCACTATATCATATCACTAATCTATCCTACACAACAACACATCACCTTATACTACAACTCACACTCTAATTCTCAACTCTCATCATTACCTAACCCTTACCATCCTACTAATCATACACTTATTCTACTAATTCTCTACTACCACAA
Slc6a3	CATAGGGCATGGTAGCTGTGATCCACACCAATCACCTTACCACTATATCATATCACTAATCTATCCTACACAACAACACATCACCTTATACTACAACTCACACTCTAATTCTCAACTCTCATCATTACCTAACCCTTACCATCCTACTAATCATACACTTATTCTACTAATTCTCTACTACCACAA
Slc6a3	TGAGGTATGCTCTGATGCCATCCATGGCCCATCACCTTACCACTATATCATATCACTAATCTATCCTACACAACAACACATCACCTTATACTACAACTCACACTCTAATTCTCAACTCTCATCATTACCTAACCCTTACCATCCTACTAATCATACACTTATTCTACTAATTCTCTACTACCACAA
Slc6a3	AGGTGGTGATGATTGCATCTCTATAGCAGTATCACCTTACCACTATATCATATCACTAATCTATCCTACACAACAACACATCACCTTATACTACAACTCACACTCTAATTCTCAACTCTCATCATTACCTAACCCTTACCATCCTACTAATCATACACTTATTCTACTAATTCTCTACTACCACAA
Slc6a3	GCTTCTGTGCCATGTACCCCAGGAAGGAGAATCACCTTACCACTATATCATATCACTAATCTATCCTACACAACAACACATCACCTTATACTACAACTCACACTCTAATTCTCAACTCTCATCATTACCTAACCCTTACCATCCTACTAATCATACACTTATTCTACTAATTCTCTACTACCACAA
Slc6a3	GCGATTGCCTCAGGGTAGATGATGAAGATCATCACCTTACCACTATATCATATCACTAATCTATCCTACACAACAACACATCACCTTATACTACAACTCACACTCTAATTCTCAACTCTCATCATTACCTAACCCTTACCATCCTACTAATCATACACTTATTCTACTAATTCTCTACTACCACAA
Slc6a3	CTGTCGATACCCAGAGTGAGCAGCATGAGGATCACCTTACCACTATATCATATCACTAATCTATCCTACACAACAACACATCACCTTATACTACAACTCACACTCTAATTCTCAACTCTCATCATTACCTAACCCTTACCATCCTACTAATCATACACTTATTCTACTAATTCTCTACTACCACAA
Slc6a3	TGCCGATGTAGCAGCTGGAACTCATCGACAATCACCTTACCACTATATCATATCACTAATCTATCCTACACAACAACACATCACCTTATACTACAACTCACACTCTAATTCTCAACTCTCATCATTACCTAACCCTTACCATCCTACTAATCATACACTTATTCTACTAATTCTCTACTACCACAA
Slc6a3	TGTGAAGACATAGATGCCACCGTTGGTGACATCACCTTACCACTATATCATATCACTAATCTATCCTACACAACAACACATCACCTTATACTACAACTCACACTCTAATTCTCAACTCTCATCATTACCTAACCCTTACCATCCTACTAATCATACACTTATTCTACTAATTCTCTACTACCACAA
Slc6a3	GATAGATGTGCCAGCTGCAAAGTGGTCCAGATCACCTTACCACTATATCATATCACTAATCTATCCTACACAACAACACATCACCTTATACTACAACTCACACTCTAATTCTCAACTCTCATCATTACCTAACCCTTACCATCCTACTAATCATACACTTATTCTACTAATTCTCTACTACCACAA
Slc6a3	CTGAATTGCTGGACACCGTAGAACCAGGCCATCACCTTACCACTATATCATATCACTAATCTATCCTACACAACAACACATCACCTTATACTACAACTCACACTCTAATTCTCAACTCTCATCATTACCTAACCCTTACCATCCTACTAATCATACACTTATTCTACTAATTCTCTACTACCACAA
Slc6a3	AGTACAGGTTGGGTCGCTGCCCAGTCATCTATCACCTTACCACTATATCATATCACTAATCTATCCTACACAACAACACATCACCTTATACTACAACTCACACTCTAATTCTCAACTCTCATCATTACCTAACCCTTACCATCCTACTAATCATACACTTATTCTACTAATTCTCTACTACCACAA
Slc6a3	GGTCTGAAGGTCACAATGCTGACCACGACCATCACCTTACCACTATATCATATCACTAATCTATCCTACACAACAACACATCACCTTATACTACAACTCACACTCTAATTCTCAACTCTCATCATTACCTAACCCTTACCATCCTACTAATCATACACTTATTCTACTAATTCTCTACTACCACAA
Slc6a3	CATGGAGGATGTGGCAATGATCCAGCCCAGATCACCTTACCACTATATCATATCACTAATCTATCCTACACAACAACACATCACCTTATACTACAACTCACACTCTAATTCTCAACTCTCATCATTACCTAACCCTTACCATCCTACTAATCATACACTTATTCTACTAATTCTCTACTACCACAA
Slc6a3	CATAGGCCAGTTTCTCTCGGAAGGACCCTGATCACCTTACCACTATATCATATCACTAATCTATCCTACACAACAACACATCACCTTATACTACAACTCACACTCTAATTCTCAACTCTCATCATTACCTAACCCTTACCATCCTACTAATCATACACTTATTCTACTAATTCTCTACTACCACAA
Pou4f1	GCAAAGTGAGGCTGCTTGCTGTTCATGGACATCACCTTACCACTATATCATATCACTCCACCTATTCTACTCACAATCTTAAAACCATTCACTATACCTAACTTCATCACTCCTCTATCTAACTAATACTCATACTTACCATCCTACTAATCATACACTTATTCTACTAATTCTCTACTACCACAA
Pou4f1	ACGCTATTCATCGTGTGGTACGTGGCGTCCATCACCTTACCACTATATCATATCACTCCACCTATTCTACTCACAATCTTAAAACCATTCACTATACCTAACTTCATCACTCCTCTATCTAACTAATACTCATACTTACCATCCTACTAATCATACACTTATTCTACTAATTCTCTACTACCACAA
Pou4f1	TCCGGCTTGTTCATTTTCTCACGCTGCGCGATCACCTTACCACTATATCATATCACTCCACCTATTCTACTCACAATCTTAAAACCATTCACTATACCTAACTTCATCACTCCTCTATCTAACTAATACTCATACTTACCATCCTACTAATCATACACTTATTCTACTAATTCTCTACTACCACAA
Pou4f1	ACCCGCACCACGTTCTTTTTGAGGTCCAGTATCACCTTACCACTATATCATATCACTCCACCTATTCTACTCACAATCTTAAAACCATTCACTATACCTAACTTCATCACTCCTCTATCTAACTAATACTCATACTTACCATCCTACTAATCATACACTTATTCTACTAATTCTCTACTACCACAA
Pou4f1	GTGGCAGAGAATTTCATCCGCTTCTGCTTCATCACCTTACCACTATATCATATCACTCCACCTATTCTACTCACAATCTTAAAACCATTCACTATACCTAACTTCATCACTCCTCTATCTAACTAATACTCATACTTACCATCCTACTAATCATACACTTATTCTACTAATTCTCTACTACCACAA
Pou4f1	TCACGGTTCTCCAAAGGAGGGAGACAGGGAATCACCTTACCACTATATCATATCACTCCACCTATTCTACTCACAATCTTAAAACCATTCACTATACCTAACTTCATCACTCCTCTATCTAACTAATACTCATACTTACCATCCTACTAATCATACACTTATTCTACTAATTCTCTACTACCACAA
Pou4f1	CCCCCAAATGAGAGCAGAAACTTCTCAGCTATCACCTTACCACTATATCATATCACTCCACCTATTCTACTCACAATCTTAAAACCATTCACTATACCTAACTTCATCACTCCTCTATCTAACTAATACTCATACTTACCATCCTACTAATCATACACTTATTCTACTAATTCTCTACTACCACAA
Pou4f1	CAAGGTGGGAGGGGCTTTAAATCTTTAAATCATCACCTTACCACTATATCATATCACTCCACCTATTCTACTCACAATCTTAAAACCATTCACTATACCTAACTTCATCACTCCTCTATCTAACTAATACTCATACTTACCATCCTACTAATCATACACTTATTCTACTAATTCTCTACTACCACAA
Pou4f1	CCCCCAGGTAAGTGCAGACCTATTTGAAACATCACCTTACCACTATATCATATCACTCCACCTATTCTACTCACAATCTTAAAACCATTCACTATACCTAACTTCATCACTCCTCTATCTAACTAATACTCATACTTACCATCCTACTAATCATACACTTATTCTACTAATTCTCTACTACCACAA
Pou4f1	CACAACAAAGCAGGCATTTCACTAAACCACATCACCTTACCACTATATCATATCACTCCACCTATTCTACTCACAATCTTAAAACCATTCACTATACCTAACTTCATCACTCCTCTATCTAACTAATACTCATACTTACCATCCTACTAATCATACACTTATTCTACTAATTCTCTACTACCACAA
Pou4f1	CCATCTCCACATGAGATCCAAAGGGGATCTATCACCTTACCACTATATCATATCACTCCACCTATTCTACTCACAATCTTAAAACCATTCACTATACCTAACTTCATCACTCCTCTATCTAACTAATACTCATACTTACCATCCTACTAATCATACACTTATTCTACTAATTCTCTACTACCACAA
Pou4f1	CCCCCTTATCTCTTCCGTTTTCATCTTTAGATCACCTTACCACTATATCATATCACTCCACCTATTCTACTCACAATCTTAAAACCATTCACTATACCTAACTTCATCACTCCTCTATCTAACTAATACTCATACTTACCATCCTACTAATCATACACTTATTCTACTAATTCTCTACTACCACAA
Pou4f1	CTTTCTGCACCTTTCGAGCCATGCATGATCACCTTACCACTATATCATATCACTCCACCTATTCTACTCACAATCTTAAAACCATTCACTATACCTAACTTCATCACTCCTCTATCTAACTAATACTCATACTTACCATCCTACTAATCATACACTTATTCTACTAATTCTCTACTACCACAA
Pou4f1	CAACGCCTACCCAGAGTGAGACCTAATCACATCACCTTACCACTATATCATATCACTCCACCTATTCTACTCACAATCTTAAAACCATTCACTATACCTAACTTCATCACTCCTCTATCTAACTAATACTCATACTTACCATCCTACTAATCATACACTTATTCTACTAATTCTCTACTACCACAA
Pou4f1	CCAGAAAGCTAGCCCAGTTTAGTGCTCAGTATCACCTTACCACTATATCATATCACTCCACCTATTCTACTCACAATCTTAAAACCATTCACTATACCTAACTTCATCACTCCTCTATCTAACTAATACTCATACTTACCATCCTACTAATCATACACTTATTCTACTAATTCTCTACTACCACAA
Pou4f1	GCAGTAGACTGTGAAATCACACTATCCACAATCACCTTACCACTATATCATATCACTCCACCTATTCTACTCACAATCTTAAAACCATTCACTATACCTAACTTCATCACTCCTCTATCTAACTAATACTCATACTTACCATCCTACTAATCATACACTTATTCTACTAATTCTCTACTACCACAA
Pou4f1	ACCACTGTGTGTGGGCCTGTGCATGAAAGAATCACCTTACCACTATATCATATCACTCCACCTATTCTACTCACAATCTTAAAACCATTCACTATACCTAACTTCATCACTCCTCTATCTAACTAATACTCATACTTACCATCCTACTAATCATACACTTATTCTACTAATTCTCTACTACCACAA
Pou4f1	TCAGTGAGACATTTCAGGATTAACACTGGCATCACCTTACCACTATATCATATCACTCCACCTATTCTACTCACAATCTTAAAACCATTCACTATACCTAACTTCATCACTCCTCTATCTAACTAATACTCATACTTACCATCCTACTAATCATACACTTATTCTACTAATTCTCTACTACCACAA
Pou4f1	AGCTCTGCAGACACAACATGGACAGGAGGAATCACCTTACCACTATATCATATCACTCCACCTATTCTACTCACAATCTTAAAACCATTCACTATACCTAACTTCATCACTCCTCTATCTAACTAATACTCATACTTACCATCCTACTAATCATACACTTATTCTACTAATTCTCTACTACCACAA
Pou4f1	GCACAGAAATGGTTCTGATGGGGTGGGGTGATCACCTTACCACTATATCATATCACTCCACCTATTCTACTCACAATCTTAAAACCATTCACTATACCTAACTTCATCACTCCTCTATCTAACTAATACTCATACTTACCATCCTACTAATCATACACTTATTCTACTAATTCTCTACTACCACAA
Pou4f1	TGGACTGGGACACATCTCCCTGTTGTATGTATCACCTTACCACTATATCATATCACTCCACCTATTCTACTCACAATCTTAAAACCATTCACTATACCTAACTTCATCACTCCTCTATCTAACTAATACTCATACTTACCATCCTACTAATCATACACTTATTCTACTAATTCTCTACTACCACAA
Pou4f1	CCTACCAGGACTTGGCTCAATATAAACACAATCACCTTACCACTATATCATATCACTCCACCTATTCTACTCACAATCTTAAAACCATTCACTATACCTAACTTCATCACTCCTCTATCTAACTAATACTCATACTTACCATCCTACTAATCATACACTTATTCTACTAATTCTCTACTACCACAA
Pou4f1	CACCAGTTCCCATGACCTATCTGAAACTGAATCACCTTACCACTATATCATATCACTCCACCTATTCTACTCACAATCTTAAAACCATTCACTATACCTAACTTCATCACTCCTCTATCTAACTAATACTCATACTTACCATCCTACTAATCATACACTTATTCTACTAATTCTCTACTACCACAA
Pou4f1	CATCACCACTCTGAAACCAACGAAGTGGCTATCACCTTACCACTATATCATATCACTCCACCTATTCTACTCACAATCTTAAAACCATTCACTATACCTAACTTCATCACTCCTCTATCTAACTAATACTCATACTTACCATCCTACTAATCATACACTTATTCTACTAATTCTCTACTACCACAA
Pou4f1	CAACTTAAATACTTTGCAGGTGCCTGGTTGATCACCTTACCACTATATCATATCACTCCACCTATTCTACTCACAATCTTAAAACCATTCACTATACCTAACTTCATCACTCCTCTATCTAACTAATACTCATACTTACCATCCTACTAATCATACACTTATTCTACTAATTCTCTACTACCACAA
Pou4f1	CATTCAAACCTCTCGATGCCTGAATCCCTGATCACCTTACCACTATATCATATCACTCCACCTATTCTACTCACAATCTTAAAACCATTCACTATACCTAACTTCATCACTCCTCTATCTAACTAATACTCATACTTACCATCCTACTAATCATACACTTATTCTACTAATTCTCTACTACCACAA
Pou4f1	ACAAGTTGTTGGGGCAGATCATAGGATACTATCACCTTACCACTATATCATATCACTCCACCTATTCTACTCACAATCTTAAAACCATTCACTATACCTAACTTCATCACTCCTCTATCTAACTAATACTCATACTTACCATCCTACTAATCATACACTTATTCTACTAATTCTCTACTACCACAA
Pou4f1	AGCAATAGGTGGTATGCAGAATGTTCTATCACCTTACCACTATATCATATCACTCCACCTATTCTACTCACAATCTTAAAACCATTCACTATACCTAACTTCATCACTCCTCTATCTAACTAATACTCATACTTACCATCCTACTAATCATACACTTATTCTACTAATTCTCTACTACCACAA
Rbp4	GTTCTCCTTGACTCGGAAGCTGCTCACCCTATCACCTTACCACTATATCATATCACTCCACCTATTCTACTCACAATCTTAAAACCATTCACTATACCTAACTTCATCACCTTATACTACAACTCACACTCTAATCACTTATCATAACTCCACTCTACCTATTCTACTAATTCTCTACTACCACAA
Rbp4	CATACCAGAGCCCAGAGAAACGAGCCTTGTATCACCTTACCACTATATCATATCACTCCACCTATTCTACTCACAATCTTAAAACCATTCACTATACCTAACTTCATCACCTTATACTACAACTCACACTCTAATCACTTATCATAACTCCACTCTACCTATTCTACTAATTCTCTACTACCACAA
Rbp4	TGTCTTGCAAAAAGAGACCCTCGGGGTCCTATCACCTTACCACTATATCATATCACTCCACCTATTCTACTCACAATCTTAAAACCATTCACTATACCTAACTTCATCACCTTATACTACAACTCACACTCTAATCACTTATCATAACTCCACTCTACCTATTCTACTAATTCTCTACTACCACAA
[truncated: 2,502 more rows]

## Sheet: Mouse448
Genes	Sequences
Serpinf1	ACACTCTTTCCCTACACGACGCTCTTCCGATCTATCATAACTCCACTCTACCTATTAACCTATAACACCACATCAATCTAATTCTCTACTACCACAAATGCGTCCAGCAGGCTTCAGATTACAGCTACTATATCCTACTAATCATACACTTATTTACCACTATATCATATCACATCTTAACCAATATTCCTTAACAGATCGGAAGAGCACACGTCTGAACTCCAGTCAC
Serpinf1	ACACTCTTTCCCTACACGACGCTCTTCCGATCTCTAATTCTCTACTACCACAAATTTACCACTATATCATATCACATATCATAACTCCACTCTACCTATGGAACTGTGGTTGCGGCAGCTTCTCTCACAATATCCTACTAATCATACACTTATTAACCTATAACACCACATCAATCTTAACCAATATTCCTTAACAGATCGGAAGAGCACACGTCTGAACTCCAGTCAC
Serpinf1	ACACTCTTTCCCTACACGACGCTCTTCCGATCTTTACCACTATATCATATCACATATCCTACTAATCATACACTTATATCATAACTCCACTCTACCTATTCACAGGGACCTTGAAGAAGGGGTCCTCCTATCTTAACCAATATTCCTTAACATCTAATTCTCTACTACCACAAATTAACCTATAACACCACATCAAGATCGGAAGAGCACACGTCTGAACTCCAGTCAC
Serpinf1	ACACTCTTTCCCTACACGACGCTCTTCCGATCTTAACCTATAACACCACATCAATTTACCACTATATCATATCACATCTAATTCTCTACTACCACAAATGCGGTACAGATCGTAGCCGAAGTTGGAGACATATCATAACTCCACTCTACCTATCTTAACCAATATTCCTTAACATATCCTACTAATCATACACTTAGATCGGAAGAGCACACGTCTGAACTCCAGTCAC
Serpinf1	ACACTCTTTCCCTACACGACGCTCTTCCGATCTCTAATTCTCTACTACCACAAATTAACCTATAACACCACATCAATTTACCACTATATCATATCACATGTTCGATGTTCAGCTCCCAGAGAAAGGGCAATATCCTACTAATCATACACTTATATCATAACTCCACTCTACCTATCTTAACCAATATTCCTTAACAGATCGGAAGAGCACACGTCTGAACTCCAGTCAC
Serpinf1	ACACTCTTTCCCTACACGACGCTCTTCCGATCTCTTAACCAATATTCCTTAACATTAACCTATAACACCACATCAATATCCTACTAATCATACACTTATGGTCGTAGTAGAGAGCCCGGTGAATGACAGATATCATAACTCCACTCTACCTATCTAATTCTCTACTACCACAAATTTACCACTATATCATATCACAGATCGGAAGAGCACACGTCTGAACTCCAGTCAC
Serpinf1	ACACTCTTTCCCTACACGACGCTCTTCCGATCTCTTAACCAATATTCCTTAACATTTACCACTATATCATATCACATCTAATTCTCTACTACCACAAATTGTAGGTGCTGTGGATGTCAGGGTTGGTGAATTAACCTATAACACCACATCAATATCATAACTCCACTCTACCTATATCCTACTAATCATACACTTAGATCGGAAGAGCACACGTCTGAACTCCAGTCAC
Serpinf1	ACACTCTTTCCCTACACGACGCTCTTCCGATCTATCCTACTAATCATACACTTATTAACCTATAACACCACATCAATCTAATTCTCTACTACCACAAATGGAAGCACTCTTGAGGTTCTTCTCAGGGGCATTTACCACTATATCATATCACATCTTAACCAATATTCCTTAACATATCATAACTCCACTCTACCTAGATCGGAAGAGCACACGTCTGAACTCCAGTCAC
Serpinf1	ACACTCTTTCCCTACACGACGCTCTTCCGATCTATCATAACTCCACTCTACCTATCTAATTCTCTACTACCACAAATTTACCACTATATCATATCACATGGATTTGACTCGAAGTTTCCTCTCAAACACATATCCTACTAATCATACACTTATTAACCTATAACACCACATCAATCTTAACCAATATTCCTTAACAGATCGGAAGAGCACACGTCTGAACTCCAGTCAC
Serpinf1	ACACTCTTTCCCTACACGACGCTCTTCCGATCTCTTAACCAATATTCCTTAACATTTACCACTATATCATATCACATATCCTACTAATCATACACTTATGTCCCATAGGACTTCTCCAGAGGGGCAACAATCTAATTCTCTACTACCACAAATTAACCTATAACACCACATCAATATCATAACTCCACTCTACCTAGATCGGAAGAGCACACGTCTGAACTCCAGTCAC
Serpinf1	ACACTCTTTCCCTACACGACGCTCTTCCGATCTTTACCACTATATCATATCACATCTAATTCTCTACTACCACAAATATCATAACTCCACTCTACCTATTGTTAATCTCCTGAAGGTCTACTCGAGGGTATTAACCTATAACACCACATCAATCTTAACCAATATTCCTTAACATATCCTACTAATCATACACTTAGATCGGAAGAGCACACGTCTGAACTCCAGTCAC
Serpinf1	ACACTCTTTCCCTACACGACGCTCTTCCGATCTTTACCACTATATCATATCACATTAACCTATAACACCACATCAATATCCTACTAATCATACACTTATCAATCTTCCCTTTCATCTGGGCCTGCACCCATATCATAACTCCACTCTACCTATCTTAACCAATATTCCTTAACATCTAATTCTCTACTACCACAAAGATCGGAAGAGCACACGTCTGAACTCCAGTCAC
Serpinf1	ACACTCTTTCCCTACACGACGCTCTTCCGATCTTTACCACTATATCATATCACATCTAATTCTCTACTACCACAAATTAACCTATAACACCACATCAATAGAAGGATGCTGAGGGCACTGGGCATTTCCATATCCTACTAATCATACACTTATATCATAACTCCACTCTACCTATCTTAACCAATATTCCTTAACAGATCGGAAGAGCACACGTCTGAACTCCAGTCAC
Serpinf1	ACACTCTTTCCCTACACGACGCTCTTCCGATCTCTAATTCTCTACTACCACAAATCTTAACCAATATTCCTTAACATTAACCTATAACACCACATCAATGTTACCCACTGCCCCTTGAAGTAAGCCACGATTTACCACTATATCATATCACATATCCTACTAATCATACACTTATATCATAACTCCACTCTACCTAGATCGGAAGAGCACACGTCTGAACTCCAGTCAC
Serpinf1	ACACTCTTTCCCTACACGACGCTCTTCCGATCTATCATAACTCCACTCTACCTATCTTAACCAATATTCCTTAACATCTAATTCTCTACTACCACAAATTCCTGGAGGGTCGTCTTTCTCGAGTCAAACATTAACCTATAACACCACATCAATATCCTACTAATCATACACTTATTTACCACTATATCATATCACAGATCGGAAGAGCACACGTCTGAACTCCAGTCAC
Serpinf1	ACACTCTTTCCCTACACGACGCTCTTCCGATCTTTACCACTATATCATATCACATATCCTACTAATCATACACTTATTAACCTATAACACCACATCAATACTCTCACGGTCCTGTCCTCGTCCAAATGAATATCATAACTCCACTCTACCTATCTAATTCTCTACTACCACAAATCTTAACCAATATTCCTTAACAGATCGGAAGAGCACACGTCTGAACTCCAGTCAC
Serpinf1	ACACTCTTTCCCTACACGACGCTCTTCCGATCTCTAATTCTCTACTACCACAAATTAACCTATAACACCACATCAATATCCTACTAATCATACACTTATCGTAAGATGGCCTTAGGATCTGACATCATGATTTACCACTATATCATATCACATCTTAACCAATATTCCTTAACATATCATAACTCCACTCTACCTAGATCGGAAGAGCACACGTCTGAACTCCAGTCAC
Serpinf1	ACACTCTTTCCCTACACGACGCTCTTCCGATCTCTAATTCTCTACTACCACAAATTTACCACTATATCATATCACATCTTAACCAATATTCCTTAACATCTTGCAGTTGAGATCAGAGTCCAAGCATATCATAACTCCACTCTACCTATTAACCTATAACACCACATCAATATCCTACTAATCATACACTTAGATCGGAAGAGCACACGTCTGAACTCCAGTCAC
Serpinf1	ACACTCTTTCCCTACACGACGCTCTTCCGATCTATCCTACTAATCATACACTTATTAACCTATAACACCACATCAATATCATAACTCCACTCTACCTATAGATGATGCTCATACTTCCTGTCAAGGGCAATTTACCACTATATCATATCACATCTTAACCAATATTCCTTAACATCTAATTCTCTACTACCACAAAGATCGGAAGAGCACACGTCTGAACTCCAGTCAC
Serpinf1	ACACTCTTTCCCTACACGACGCTCTTCCGATCTTAACCTATAACACCACATCAATATCCTACTAATCATACACTTATATCATAACTCCACTCTACCTATTGAATGAACTCAGAGGTGAGGCTCTCTTCTATCTTAACCAATATTCCTTAACATTTACCACTATATCATATCACATCTAATTCTCTACTACCACAAAGATCGGAAGAGCACACGTCTGAACTCCAGTCAC
Serpinf1	ACACTCTTTCCCTACACGACGCTCTTCCGATCTTTACCACTATATCATATCACATATCATAACTCCACTCTACCTATCTAATTCTCTACTACCACAAATGCTTGGATAGTCTTCAGTTCTCGGTCGATGATCTTAACCAATATTCCTTAACATATCCTACTAATCATACACTTATTAACCTATAACACCACATCAAGATCGGAAGAGCACACGTCTGAACTCCAGTCAC
Serpinf1	ACACTCTTTCCCTACACGACGCTCTTCCGATCTTAACCTATAACACCACATCAATCTTAACCAATATTCCTTAACATATCCTACTAATCATACACTTATACTTGGTAAGTTCGCCTTCGAAGCTCAGCTATTTACCACTATATCATATCACATCTAATTCTCTACTACCACAAATATCATAACTCCACTCTACCTAGATCGGAAGAGCACACGTCTGAACTCCAGTCAC
Serpinf1	ACACTCTTTCCCTACACGACGCTCTTCCGATCTATCATAACTCCACTCTACCTATTTACCACTATATCATATCACATTAACCTATAACACCACATCAATTCAAACAACGACTGTAGCTTCATGTCCTGCATCTAATTCTCTACTACCACAAATATCCTACTAATCATACACTTATCTTAACCAATATTCCTTAACAGATCGGAAGAGCACACGTCTGAACTCCAGTCAC
Serpinf1	ACACTCTTTCCCTACACGACGCTCTTCCGATCTATCCTACTAATCATACACTTATATCATAACTCCACTCTACCTATCTAATTCTCTACTACCACAAATGGTTTGCCAGTAATCTTGCTGAAGTCGGGTATTAACCTATAACACCACATCAATTTACCACTATATCATATCACATCTTAACCAATATTCCTTAACAGATCGGAAGAGCACACGTCTGAACTCCAGTCAC
Serpinf1	ACACTCTTTCCCTACACGACGCTCTTCCGATCTCTTAACCAATATTCCTTAACATATCCTACTAATCATACACTTATTAACCTATAACACCACATCAATGAAAGCAGCCCTGTGTTCCACTTGGGTGAGATATCATAACTCCACTCTACCTATTTACCACTATATCATATCACATCTAATTCTCTACTACCACAAAGATCGGAAGAGCACACGTCTGAACTCCAGTCAC
Serpinf1	ACACTCTTTCCCTACACGACGCTCTTCCGATCTTAACCTATAACACCACATCAATTTACCACTATATCATATCACATCTTAACCAATATTCCTTAACATGTTAAGGTGATAGTCTAGCGGGAAGGTGAGATCTAATTCTCTACTACCACAAATATCATAACTCCACTCTACCTATATCCTACTAATCATACACTTAGATCGGAAGAGCACACGTCTGAACTCCAGTCAC
Serpinf1	ACACTCTTTCCCTACACGACGCTCTTCCGATCTCTAATTCTCTACTACCACAAATATCCTACTAATCATACACTTATATCATAACTCCACTCTACCTATTCCAGGATTCTGCCTATGAAGAGGAGGGCCATTTACCACTATATCATATCACATTAACCTATAACACCACATCAATCTTAACCAATATTCCTTAACAGATCGGAAGAGCACACGTCTGAACTCCAGTCAC
Serpinf1	ACACTCTTTCCCTACACGACGCTCTTCCGATCTTTACCACTATATCATATCACATCTTAACCAATATTCCTTAACATTAACCTATAACACCACATCAATGTATAATCAGCTTCCCTCTGGGGGTTCTGTATATCCTACTAATCATACACTTATATCATAACTCCACTCTACCTATCTAATTCTCTACTACCACAAAGATCGGAAGAGCACACGTCTGAACTCCAGTCAC
Bcl6	ACACTCTTTCCCTACACGACGCTCTTCCGATCTCTAATTCTCTACTACCACAATTTCCTCTTAACTAACCATCAATTCTTAACCAATATTCCTTAACTTGAATTTGAGCTGCGGGCTTTACCATTGCTCTTATCATAACTCCACTCTACCTTTATCCTACACAACAACACATCTTTAACCTATAACACCACATCAAGATCGGAAGAGCACACGTCTGAACTCCAGTCAC
Bcl6	ACACTCTTTCCCTACACGACGCTCTTCCGATCTCTAATTCTCTACTACCACAATTCTTAACCAATATTCCTTAACTTTAACCTATAACACCACATCATTGCCTTTCCTAGAAACTTCTTGCATCACCACTTTCCTCTTAACTAACCATCAATTATCCTACACAACAACACATCTTATCATAACTCCACTCTACCTAGATCGGAAGAGCACACGTCTGAACTCCAGTCAC
Bcl6	ACACTCTTTCCCTACACGACGCTCTTCCGATCTCTTAACCAATATTCCTTAACTTCTAATTCTCTACTACCACAATTTAACCTATAACACCACATCATTTGTTTGCCCAGTGCCTTGCTTCACAGTCCATTATCATAACTCCACTCTACCTTTATCCTACACAACAACACATCTTTCCTCTTAACTAACCATCAAAGATCGGAAGAGCACACGTCTGAACTCCAGTCAC
Bcl6	ACACTCTTTCCCTACACGACGCTCTTCCGATCTTCCTCTTAACTAACCATCAATTATCATAACTCCACTCTACCTTTATCCTACACAACAACACATCTTCTAGCGTGCCGGGTAAACTGGATACAGCTGTTTAACCTATAACACCACATCATTCTAATTCTCTACTACCACAATTCTTAACCAATATTCCTTAACAGATCGGAAGAGCACACGTCTGAACTCCAGTCAC
Bcl6	ACACTCTTTCCCTACACGACGCTCTTCCGATCTATCCTACACAACAACACATCTTCTAATTCTCTACTACCACAATTTCCTCTTAACTAACCATCAATTTGACAACGTCCGTCAAGATGTCCCGACTCCTTCTTAACCAATATTCCTTAACTTTAACCTATAACACCACATCATTATCATAACTCCACTCTACCTAGATCGGAAGAGCACACGTCTGAACTCCAGTCAC
Bcl6	ACACTCTTTCCCTACACGACGCTCTTCCGATCTCTTAACCAATATTCCTTAACTTATCCTACACAACAACACATCTTCTAATTCTCTACTACCACAATTGGCTCTAAACTGCTCACGGCTCACCATTATCATAACTCCACTCTACCTTTTCCTCTTAACTAACCATCAATTTAACCTATAACACCACATCAAGATCGGAAGAGCACACGTCTGAACTCCAGTCAC
Bcl6	ACACTCTTTCCCTACACGACGCTCTTCCGATCTTCCTCTTAACTAACCATCAATTCTAATTCTCTACTACCACAATTCTTAACCAATATTCCTTAACTTGGTTGCATTTCAACTGGTCAGTGAAGATACTTATCATAACTCCACTCTACCTTTTAACCTATAACACCACATCATTATCCTACACAACAACACATCAGATCGGAAGAGCACACGTCTGAACTCCAGTCAC
Bcl6	ACACTCTTTCCCTACACGACGCTCTTCCGATCTTCCTCTTAACTAACCATCAATTTAACCTATAACACCACATCATTATCATAACTCCACTCTACCTTTCCTCAGGGCTGATTTCAGGATCTAGATTGATTCTAATTCTCTACTACCACAATTCTTAACCAATATTCCTTAACTTATCCTACACAACAACACATCAGATCGGAAGAGCACACGTCTGAACTCCAGTCAC
Bcl6	ACACTCTTTCCCTACACGACGCTCTTCCGATCTTCCTCTTAACTAACCATCAATTATCATAACTCCACTCTACCTTTCTTAACCAATATTCCTTAACTTAGGTTGAGCCTAGATGTGTACATGAAGTCCTTTAACCTATAACACCACATCATTCTAATTCTCTACTACCACAATTATCCTACACAACAACACATCAGATCGGAAGAGCACACGTCTGAACTCCAGTCAC
Bcl6	ACACTCTTTCCCTACACGACGCTCTTCCGATCTCTAATTCTCTACTACCACAATTTCCTCTTAACTAACCATCAATTATCATAACTCCACTCTACCTTTGGCTGTGGTCATCACCGCCATGATATTGCCTTTAACCTATAACACCACATCATTCTTAACCAATATTCCTTAACTTATCCTACACAACAACACATCAGATCGGAAGAGCACACGTCTGAACTCCAGTCAC
Bcl6	ACACTCTTTCCCTACACGACGCTCTTCCGATCTATCATAACTCCACTCTACCTTTTCCTCTTAACTAACCATCAATTATCCTACACAACAACACATCTTTGTGTCGACAACATGCTCCATCTGCATTCTAATTCTCTACTACCACAATTTAACCTATAACACCACATCATTCTTAACCAATATTCCTTAACAGATCGGAAGAGCACACGTCTGAACTCCAGTCAC
Bcl6	ACACTCTTTCCCTACACGACGCTCTTCCGATCTTAACCTATAACACCACATCATTATCATAACTCCACTCTACCTTTATCCTACACAACAACACATCTTCCATTTCTGCTTCACTGGCCTTGATGAACTTTCTTAACCAATATTCCTTAACTTTCCTCTTAACTAACCATCAATTCTAATTCTCTACTACCACAAAGATCGGAAGAGCACACGTCTGAACTCCAGTCAC
[truncated: 11,399 more rows]

## Sheet: Human448
Genes	Sequences
[truncated: 11,947 more rows]
